# Supplementary material for: Maximizing capture of gene co-expression relationships through pre-clustering of input expression samples: an Arabidopsis case study
Source: BMC Syst Biol. 2013 Jun 5;7:44. doi: 10.1186/1752-0509-7-44 (PMC3679940; doi:10.1186/1752-0509-7-44)
Supplement: Additional file 2: Table S1 — GEO Experiment Assignments to K90 GILs. [file 1752-0509-7-44-S2.xlsx]

## Sheet: TableS1_K90-ArrayList
Supplemental Table S1. GEO Experiment Assignments to K90 GILs.
K90GIL	GEO_ACC	DATASET_ACC
1	GSM133719	GSE5725
1	GSM133721	GSE5725
1	GSM142591	GSE6148
1	GSM142592	GSE6148
1	GSM142593	GSE6148
1	GSM142594	GSE6148
1	GSM142596	GSE6148
1	GSM227609	GSE8994
1	GSM227610	GSE8994
1	GSM350803	GSE13927
1	GSM350804	GSE13927
1	GSM350805	GSE13927
1	GSM350806	GSE13927
1	GSM439767	GSE17610
1	GSM439768	GSE17610
1	GSM439769	GSE17610
1	GSM439770	GSE17610
1	GSM439771	GSE17610
1	GSM439772	GSE17610
1	GSM439773	GSE17610
1	GSM439774	GSE17610
1	GSM439775	GSE17610
1	GSM645690	GSE26297
1	GSM645691	GSE26297
1	GSM645692	GSE26297
1	GSM645693	GSE26297
1	GSM645694	GSE26297
1	GSM645695	GSE26297
1	GSM645696	GSE26297
1	GSM645697	GSE26297
1	GSM645698	GSE26297
1	GSM645699	GSE26297
1	GSM645700	GSE26297
1	GSM645701	GSE26297
1	GSM645702	GSE26297
1	GSM645703	GSE26297
1	GSM645704	GSE26297
1	GSM645705	GSE26297
1	GSM645706	GSE26297
1	GSM645707	GSE26297
1	GSM645708	GSE26297
1	GSM645709	GSE26297
1	GSM679540	GSE31033
1	GSM679541	GSE31033
1	GSM679542	GSE31033
1	GSM679546	GSE31033
1	GSM679547	GSE31033
1	GSM679548	GSE31033
2	GSM142623	GSE6151
2	GSM142624	GSE6151
2	GSM142625	GSE6151
2	GSM142626	GSE6151
2	GSM142627	GSE6151
2	GSM142628	GSE6151
2	GSM142629	GSE6151
2	GSM142630	GSE6151
2	GSM142631	GSE6151
2	GSM142632	GSE6151
2	GSM142633	GSE6151
2	GSM142634	GSE6151
2	GSM142635	GSE6151
2	GSM142636	GSE6151
2	GSM142637	GSE6151
2	GSM142638	GSE6151
2	GSM142639	GSE6151
2	GSM142640	GSE6151
2	GSM142641	GSE6151
2	GSM142642	GSE6151
2	GSM142643	GSE6151
2	GSM142644	GSE6151
2	GSM142645	GSE6151
2	GSM142646	GSE6151
2	GSM142647	GSE6151
2	GSM142648	GSE6151
2	GSM142649	GSE6151
2	GSM142650	GSE6151
2	GSM142651	GSE6151
2	GSM142652	GSE6151
2	GSM142653	GSE6151
2	GSM142654	GSE6151
2	GSM142655	GSE6151
2	GSM142656	GSE6151
2	GSM142657	GSE6151
2	GSM142658	GSE6151
2	GSM142661	GSE6153
2	GSM142662	GSE6153
3	GSM128707	GSE5523
3	GSM133285	GSE5698
3	GSM133286	GSE5698
3	GSM133287	GSE5698
3	GSM133291	GSE5698
3	GSM133292	GSE5698
3	GSM133293	GSE5698
3	GSM133294	GSE5698
3	GSM133295	GSE5698
3	GSM133296	GSE5698
3	GSM133297	GSE5699
3	GSM133298	GSE5699
3	GSM133299	GSE5699
3	GSM133300	GSE5699
3	GSM133301	GSE5699
3	GSM133302	GSE5699
3	GSM133705	GSE5722
3	GSM133707	GSE5722
3	GSM133708	GSE5722
3	GSM133718	GSE5724
3	GSM133803	GSE5734
3	GSM133806	GSE5734
3	GSM133807	GSE5734
3	GSM133866	GSE5740
3	GSM133867	GSE5740
3	GSM133868	GSE5740
3	GSM133869	GSE5740
3	GSM142784	GSE6171
3	GSM142786	GSE6171
3	GSM142820	GSE6175
3	GSM142821	GSE6175
3	GSM142822	GSE6175
3	GSM142823	GSE6175
3	GSM142824	GSE6175
3	GSM142825	GSE6175
3	GSM142826	GSE6175
3	GSM142827	GSE6175
3	GSM142828	GSE6175
3	GSM142882	GSE6178
3	GSM142883	GSE6178
3	GSM142884	GSE6178
3	GSM142885	GSE6178
3	GSM156790	GSE6788
3	GSM157319	GSE6825
3	GSM157361	GSE6829
3	GSM226913	GSE8955
3	GSM419028	GSE16722
3	GSM419029	GSE16722
3	GSM419030	GSE16722
3	GSM453783	GSE18153
3	GSM453784	GSE18153
3	GSM453785	GSE18153
3	GSM459068	GSE18417
3	GSM459069	GSE18417
3	GSM459070	GSE18417
3	GSM459071	GSE18417
3	GSM466621	GSE18818
3	GSM466622	GSE18818
3	GSM466623	GSE18818
3	GSM466624	GSE18818
3	GSM466625	GSE18818
3	GSM466626	GSE18818
3	GSM466627	GSE18818
3	GSM466628	GSE18818
3	GSM466629	GSE18818
3	GSM469795	GSE18981
3	GSM469796	GSE18981
3	GSM469798	GSE18981
3	GSM469821	GSE18984
3	GSM469822	GSE18984
3	GSM469823	GSE18984
3	GSM499713	GSE20009
3	GSM499716	GSE20009
3	GSM539316	GSE21601
3	GSM539328	GSE21601
3	GSM539331	GSE21601
4	GSM131273	GSE5621
4	GSM131274	GSE5621
4	GSM131277	GSE5621
4	GSM131278	GSE5621
4	GSM131281	GSE5621
4	GSM131282	GSE5621
4	GSM131289	GSE5622
4	GSM131290	GSE5622
4	GSM131293	GSE5622
4	GSM131294	GSE5622
4	GSM131297	GSE5622
4	GSM131298	GSE5622
4	GSM131301	GSE5622
4	GSM131302	GSE5622
4	GSM131305	GSE5622
4	GSM131306	GSE5622
4	GSM131309	GSE5623
4	GSM131313	GSE5623
4	GSM131314	GSE5623
4	GSM131317	GSE5623
4	GSM131318	GSE5623
4	GSM131321	GSE5623
4	GSM131322	GSE5623
4	GSM131325	GSE5623
4	GSM131326	GSE5623
4	GSM131329	GSE5623
4	GSM131330	GSE5623
4	GSM131342	GSE5624
4	GSM131346	GSE5624
4	GSM131350	GSE5624
4	GSM131453	GSE5628
4	GSM131454	GSE5628
4	GSM131457	GSE5628
4	GSM131458	GSE5628
4	GSM184559	GSE7631
4	GSM218591	GSE7631
4	GSM218594	GSE7631
4	GSM360233	GSE14420
4	GSM360234	GSE14420
4	GSM360235	GSE14420
4	GSM360236	GSE14420
4	GSM507048	GSE20226
4	GSM507049	GSE20226
4	GSM507050	GSE20226
4	GSM507051	GSE20226
4	GSM507052	GSE20226
4	GSM507053	GSE20226
4	GSM507054	GSE20226
4	GSM507055	GSE20226
4	GSM507056	GSE20226
4	GSM507114	GSE20231
4	GSM507115	GSE20231
4	GSM507116	GSE20231
4	GSM507117	GSE20231
4	GSM507118	GSE20231
4	GSM507119	GSE20231
4	GSM507120	GSE20231
4	GSM507121	GSE20231
4	GSM507122	GSE20231
4	GSM507123	GSE20231
4	GSM507124	GSE20231
4	GSM507125	GSE20231
4	GSM507126	GSE20231
4	GSM507127	GSE20231
4	GSM537536	GSE21504
4	GSM537537	GSE21504
4	GSM549993	GSE22114
4	GSM549996	GSE22114
4	GSM75509	GDS1515
4	GSM75510	GDS1515
4	GSM75513	GDS1515
4	GSM75514	GDS1515
5	GSM244444	GSE9674
5	GSM244445	GSE9674
5	GSM244446	GSE9674
5	GSM244447	GSE9674
5	GSM244451	GSE9674
5	GSM244452	GSE9674
5	GSM244453	GSE9674
5	GSM244454	GSE9674
5	GSM244456	GSE9674
5	GSM244457	GSE9674
5	GSM244458	GSE9674
5	GSM244459	GSE9674
5	GSM435673	GSE17464
5	GSM435674	GSE17464
5	GSM435675	GSE17464
5	GSM435681	GSE17464
5	GSM435682	GSE17464
5	GSM435683	GSE17464
5	GSM435684	GSE17464
5	GSM435685	GSE17464
5	GSM435686	GSE17464
5	GSM435687	GSE17464
5	GSM435688	GSE17464
5	GSM435689	GSE17464
5	GSM435690	GSE17464
5	GSM435691	GSE17464
5	GSM435692	GSE17464
5	GSM435693	GSE17464
5	GSM435700	GSE17464
5	GSM435701	GSE17464
5	GSM435702	GSE17464
5	GSM435709	GSE17464
5	GSM435710	GSE17464
5	GSM435723	GSE17464
5	GSM435736	GSE17464
5	GSM435739	GSE17464
5	GSM435740	GSE17464
5	GSM435742	GSE17464
5	GSM435743	GSE17464
5	GSM435769	GSE17464
6	GSM131109	GSE5615
6	GSM131110	GSE5615
6	GSM131114	GSE5615
6	GSM131122	GSE5615
6	GSM131123	GSE5615
6	GSM131124	GSE5615
6	GSM131128	GSE5615
6	GSM131137	GSE5615
6	GSM131138	GSE5615
6	GSM131142	GSE5615
6	GSM131150	GSE5615
6	GSM131495	GSE5630
6	GSM131496	GSE5630
6	GSM131497	GSE5630
6	GSM131510	GSE5630
6	GSM131511	GSE5630
6	GSM131512	GSE5630
6	GSM131513	GSE5630
6	GSM131514	GSE5630
6	GSM131515	GSE5630
6	GSM131516	GSE5630
6	GSM131517	GSE5630
6	GSM131518	GSE5630
6	GSM131531	GSE5630
6	GSM131532	GSE5630
6	GSM131533	GSE5630
6	GSM131534	GSE5630
6	GSM131535	GSE5630
6	GSM131536	GSE5630
6	GSM268252	GSE10643
6	GSM297379	GSE11708
6	GSM297384	GSE11708
6	GSM297389	GSE11708
6	GSM297394	GSE11708
6	GSM298471	GSE11807
6	GSM298472	GSE11807
6	GSM298473	GSE11807
6	GSM298479	GSE11807
6	GSM298481	GSE11807
6	GSM298482	GSE11807
6	GSM298498	GSE11807
6	GSM339539	GSE13469
6	GSM339540	GSE13469
6	GSM339541	GSE13469
6	GSM339542	GSE13469
6	GSM339543	GSE13469
6	GSM339544	GSE13469
6	GSM339548	GSE13469
6	GSM345331	GSE13739
6	GSM392496	GSE15680
6	GSM392497	GSE15680
6	GSM392500	GSE15680
6	GSM392501	GSE15680
6	GSM404352	GSE16143
6	GSM404353	GSE16143
6	GSM404355	GSE16143
6	GSM404356	GSE16143
6	GSM414632	GSE16497
6	GSM414633	GSE16497
6	GSM414634	GSE16497
6	GSM414635	GSE16497
6	GSM414636	GSE16497
6	GSM414637	GSE16497
6	GSM420238	GSE16765
6	GSM420240	GSE16765
6	GSM420241	GSE16765
6	GSM420242	GSE16765
6	GSM420243	GSE16765
6	GSM435732	GSE17464
6	GSM446537	GSE17875
6	GSM446540	GSE17875
6	GSM455422	GSE20556
6	GSM455423	GSE20556
6	GSM455424	GSE20556
6	GSM455425	GSE20556
6	GSM455428	GSE20556
6	GSM469413	GSE18960
6	GSM469414	GSE18960
6	GSM469415	GSE18960
6	GSM469416	GSE18960
6	GSM469417	GSE18960
6	GSM469418	GSE18960
6	GSM469782	GSE18979
6	GSM486916	GSE19520
6	GSM506416	GSE20188
6	GSM506417	GSE20188
6	GSM506421	GSE20188
6	GSM508442	GSE20278
6	GSM508445	GSE20278
6	GSM545365	GSE21920
6	GSM545370	GSE21920
6	GSM545371	GSE21920
6	GSM545373	GSE21920
6	GSM545374	GSE21920
6	GSM545376	GSE21920
6	GSM545377	GSE21920
6	GSM545378	GSE21920
6	GSM545380	GSE21920
6	GSM560408	GSE22584
6	GSM560409	GSE22584
6	GSM560410	GSE22584
6	GSM560411	GSE22584
6	GSM560412	GSE22584
6	GSM560413	GSE22584
6	GSM600266	GSE24348
6	GSM634310	GSE25818
6	GSM634311	GSE25818
6	GSM634312	GSE25818
6	GSM664059	GSE26973
6	GSM664060	GSE26973
6	GSM664650	GSE26983
6	GSM664653	GSE26983
6	GSM664654	GSE26983
6	GSM664655	GSE26983
6	GSM664657	GSE26983
6	GSM664658	GSE26983
6	GSM664659	GSE26983
6	GSM664660	GSE26983
6	GSM664661	GSE26983
6	GSM664662	GSE26983
6	GSM664663	GSE26983
6	GSM664664	GSE26983
6	GSM664665	GSE26983
7	GSM128877	GSE5539
7	GSM128878	GSE5539
7	GSM128879	GSE5539
7	GSM128880	GSE5539
7	GSM128881	GSE5539
7	GSM128882	GSE5539
7	GSM134403	GSE5755
7	GSM134412	GSE5756
7	GSM134415	GSE5756
7	GSM134424	GSE5756
7	GSM134425	GSE5756
7	GSM134433	GSE5757
7	GSM134464	GSE5758
7	GSM151700	GSE6556
7	GSM151701	GSE6556
7	GSM157312	GSE6825
7	GSM157317	GSE6825
7	GSM157318	GSE6825
7	GSM157321	GSE6825
7	GSM170896	GDS2730
7	GSM170897	GDS2730
7	GSM170899	GDS2730
7	GSM170911	GDS2730
7	GSM170940	GDS2730
7	GSM173442	GSE7211
7	GSM173443	GSE7211
7	GSM173444	GSE7211
7	GSM173445	GSE7211
7	GSM173446	GSE7211
7	GSM173447	GSE7211
7	GSM268008	GSE10646
7	GSM268009	GSE10646
7	GSM268010	GSE10646
7	GSM268246	GSE10643
7	GSM268248	GSE10643
7	GSM269475	GSE10646
7	GSM269477	GSE10646
7	GSM269478	GSE10646
7	GSM269485	GSE10646
7	GSM269486	GSE10646
7	GSM269487	GSE10646
7	GSM269490	GSE10646
7	GSM269491	GSE10646
7	GSM269492	GSE10646
7	GSM269493	GSE10646
7	GSM269494	GSE10646
7	GSM269496	GSE10646
7	GSM269497	GSE10646
7	GSM272108	GSE10801
7	GSM272112	GSE10801
7	GSM297826	GSE11758
7	GSM297827	GSE11758
7	GSM297828	GSE11758
7	GSM297834	GSE11758
7	GSM297835	GSE11758
7	GSM297836	GSE11758
7	GSM297837	GSE11758
7	GSM297839	GSE11758
7	GSM353594	GSE14091
7	GSM353595	GSE14091
7	GSM353596	GSE14091
7	GSM389770	GSE15577
7	GSM436322	GSE17500
7	GSM446538	GSE17875
7	GSM446541	GSE17875
7	GSM446542	GSE17875
7	GSM469783	GSE18979
7	GSM469785	GSE18979
7	GSM476790	GSE19241
7	GSM476791	GSE19241
7	GSM491688	GSE19700
7	GSM551071	GSE22159
7	GSM551072	GSE22159
7	GSM551073	GSE22159
7	GSM664061	GSE26973
8	GSM350855	GSE13929
8	GSM350856	GSE13929
8	GSM350857	GSE13929
8	GSM350858	GSE13929
8	GSM350859	GSE13929
8	GSM350860	GSE13929
8	GSM350861	GSE13930
8	GSM350862	GSE13930
8	GSM350863	GSE13930
8	GSM350864	GSE13930
8	GSM350865	GSE13930
8	GSM350866	GSE13930
8	GSM350867	GSE13930
8	GSM350868	GSE13930
8	GSM350869	GSE13930
8	GSM426497	GSE13929
8	GSM426498	GSE13929
8	GSM426499	GSE13929
8	GSM426500	GSE13929
8	GSM426501	GSE13929
8	GSM426502	GSE13929
8	GSM426503	GSE13929
8	GSM426504	GSE13929
8	GSM426505	GSE13929
8	GSM609886	GSE24763
8	GSM609887	GSE24763
8	GSM609888	GSE24763
8	GSM609889	GSE24763
8	GSM609890	GSE24763
8	GSM609891	GSE24763
8	GSM610374	GSE24781
8	GSM610375	GSE24781
8	GSM610376	GSE24781
8	GSM610377	GSE24781
8	GSM610378	GSE24781
8	GSM610379	GSE24781
8	GSM610380	GSE24781
8	GSM610381	GSE24781
8	GSM610382	GSE24781
8	GSM610383	GSE24781
8	GSM610384	GSE24781
8	GSM610385	GSE24781
9	GSM469649	GSE18975
9	GSM469650	GSE18975
9	GSM469651	GSE18975
9	GSM469652	GSE18975
9	GSM469653	GSE18975
9	GSM469654	GSE18975
9	GSM469655	GSE18975
9	GSM469656	GSE18975
9	GSM469657	GSE18975
9	GSM469658	GSE18975
9	GSM469659	GSE18975
9	GSM469660	GSE18975
9	GSM469661	GSE18975
9	GSM469662	GSE18975
9	GSM469663	GSE18975
9	GSM469664	GSE18975
9	GSM469665	GSE18975
9	GSM469666	GSE18975
9	GSM469667	GSE18975
9	GSM469668	GSE18975
9	GSM469669	GSE18975
9	GSM469670	GSE18975
9	GSM469671	GSE18975
9	GSM469672	GSE18975
9	GSM469673	GSE18975
9	GSM469674	GSE18975
9	GSM469675	GSE18975
9	GSM469676	GSE18975
9	GSM469677	GSE18975
9	GSM469678	GSE18975
9	GSM469679	GSE18975
9	GSM469680	GSE18975
9	GSM469681	GSE18975
9	GSM469682	GSE18975
9	GSM469683	GSE18975
9	GSM469684	GSE18975
9	GSM469685	GSE18975
9	GSM469686	GSE18975
9	GSM469687	GSE18975
9	GSM469688	GSE18975
9	GSM469689	GSE18975
9	GSM469690	GSE18975
9	GSM469691	GSE18975
9	GSM469692	GSE18975
9	GSM469693	GSE18975
9	GSM469694	GSE18975
9	GSM469695	GSE18975
9	GSM469696	GSE18975
9	GSM469697	GSE18975
9	GSM469698	GSE18975
9	GSM469699	GSE18975
9	GSM469700	GSE18975
9	GSM469701	GSE18975
9	GSM469702	GSE18975
9	GSM469703	GSE18975
9	GSM469704	GSE18975
9	GSM469705	GSE18975
9	GSM469706	GSE18975
9	GSM469707	GSE18975
9	GSM469708	GSE18975
9	GSM469709	GSE18975
9	GSM469710	GSE18975
9	GSM469711	GSE18975
9	GSM469712	GSE18975
9	GSM469713	GSE18975
9	GSM469714	GSE18975
9	GSM469715	GSE18975
9	GSM469716	GSE18975
9	GSM469717	GSE18975
9	GSM469718	GSE18975
9	GSM469719	GSE18975
9	GSM469720	GSE18975
9	GSM469721	GSE18975
9	GSM469722	GSE18975
9	GSM469723	GSE18975
9	GSM469724	GSE18975
9	GSM469725	GSE18975
9	GSM469726	GSE18975
9	GSM469727	GSE18975
9	GSM469728	GSE18975
9	GSM469729	GSE18975
9	GSM469730	GSE18975
9	GSM469731	GSE18975
9	GSM702579	GSE28431
10	GSM10442	GSE680
10	GSM10445	GSE1051
10	GSM10446	GSE1051
10	GSM10477	GSE1051
10	GSM10478	GSE1051
10	GSM131576	GSE5632
10	GSM131577	GSE5632
10	GSM131578	GSE5632
10	GSM131594	GSE5632
10	GSM131595	GSE5632
10	GSM131596	GSE5632
10	GSM131618	GSE5632
10	GSM131619	GSE5632
10	GSM131620	GSE5632
10	GSM131649	GSE5633
10	GSM131650	GSE5633
10	GSM131651	GSE5633
10	GSM131652	GSE15617
10	GSM131653	GSE15617
10	GSM131654	GSE15617
10	GSM131661	GSE5633
10	GSM131662	GSE5633
10	GSM131663	GSE5633
10	GSM131664	GSE5633
10	GSM131665	GSE5633
10	GSM131666	GSE5633
10	GSM131667	GSE5633
10	GSM131668	GSE5633
10	GSM131669	GSE5633
10	GSM131670	GSE5633
10	GSM131671	GSE5633
10	GSM131672	GSE5633
10	GSM131673	GSE5633
10	GSM131674	GSE5633
10	GSM131675	GSE5633
10	GSM131676	GSE5633
10	GSM131677	GSE5633
10	GSM131678	GSE5633
10	GSM131679	GSE5633
10	GSM131680	GSE5633
10	GSM131681	GSE5633
10	GSM131682	GSE5633
10	GSM131683	GSE5633
10	GSM131684	GSE5633
10	GSM133909	GSE5746
10	GSM133910	GSE5746
10	GSM133911	GSE5746
10	GSM133912	GSE5746
10	GSM133913	GSE5746
10	GSM133914	GSE5746
10	GSM133915	GSE5746
10	GSM133916	GSE5746
10	GSM133918	GSE5746
10	GSM133919	GSE5746
10	GSM133920	GSE5746
10	GSM133921	GSE5746
10	GSM133922	GSE5746
10	GSM133923	GSE5746
10	GSM133924	GSE5746
10	GSM133925	GSE5746
10	GSM133926	GSE5746
10	GSM133927	GSE5746
10	GSM133928	GSE5746
10	GSM133929	GSE5746
10	GSM133930	GSE5746
10	GSM133931	GSE5746
10	GSM133932	GSE5746
10	GSM133933	GSE5746
10	GSM133934	GSE5746
10	GSM133935	GSE5746
10	GSM133936	GSE5746
10	GSM133937	GSE5746
10	GSM133938	GSE5746
10	GSM133939	GSE5746
10	GSM133940	GSE5746
10	GSM133942	GSE5746
10	GSM133943	GSE5746
10	GSM133944	GSE5746
10	GSM142703	GSE6160
10	GSM142704	GSE6160
10	GSM142705	GSE6160
10	GSM142706	GSE6160
10	GSM142707	GSE6160
10	GSM142708	GSE6160
10	GSM142709	GSE6160
10	GSM142710	GSE6160
10	GSM142711	GSE6160
10	GSM142714	GSE6160
10	GSM142715	GSE6160
10	GSM142716	GSE6160
10	GSM142717	GSE6160
10	GSM142718	GSE6160
10	GSM142719	GSE6160
10	GSM142720	GSE6160
10	GSM242961	GSE9605
10	GSM242962	GSE9605
10	GSM242963	GSE9605
10	GSM242964	GSE9605
10	GSM342135	GSE13596
10	GSM342136	GSE13596
10	GSM342137	GSE13596
10	GSM342138	GSE13596
10	GSM342139	GSE13596
10	GSM342140	GSE13596
10	GSM342141	GSE13596
10	GSM342142	GSE13596
10	GSM342143	GSE13596
10	GSM342144	GSE13596
10	GSM342145	GSE13596
10	GSM342146	GSE13596
10	GSM342147	GSE13596
10	GSM342148	GSE13596
10	GSM342149	GSE13596
10	GSM390166	GSE15601
10	GSM402170	GSE16061
10	GSM402171	GSE16061
10	GSM402172	GSE16061
10	GSM402173	GSE16061
10	GSM402174	GSE16061
10	GSM402175	GSE16061
10	GSM402176	GSE16061
10	GSM402177	GSE16061
10	GSM455522	GSE18225
10	GSM455523	GSE18225
10	GSM469852	GSE18987
10	GSM477844	GSE19256
10	GSM477845	GSE19256
10	GSM477846	GSE19256
10	GSM477847	GSE19256
10	GSM674595	GSE27281
10	GSM674596	GSE27281
10	GSM756396	GSE30492
10	GSM756397	GSE30492
10	GSM756398	GSE30492
10	GSM756399	GSE30492
10	GSM756400	GSE30492
10	GSM756401	GSE30492
10	GSM756402	GSE30492
10	GSM756403	GSE30492
10	GSM756404	GSE30492
10	GSM756405	GSE30492
10	GSM756406	GSE30492
10	GSM756407	GSE30492
10	GSM756408	GSE30492
10	GSM756409	GSE30492
10	GSM756410	GSE30492
10	GSM756411	GSE30492
11	GSM184476	GSE7631
11	GSM184477	GSE7631
11	GSM184478	GSE7631
11	GSM184479	GSE7631
11	GSM184480	GSE7631
11	GSM184481	GSE7631
11	GSM184482	GSE7631
11	GSM184483	GSE7631
11	GSM184484	GSE7631
11	GSM184485	GSE7631
11	GSM184486	GSE7631
11	GSM184487	GSE7631
11	GSM184488	GSE7631
11	GSM184489	GSE7631
11	GSM184490	GSE7631
11	GSM184491	GSE7631
11	GSM184492	GSE7631
11	GSM184493	GSE7631
11	GSM184494	GSE7631
11	GSM184495	GSE7631
11	GSM184496	GSE7631
11	GSM184498	GSE7631
11	GSM184499	GSE7631
11	GSM184500	GSE7631
11	GSM184501	GSE7631
11	GSM184502	GSE7631
11	GSM184503	GSE7631
11	GSM184504	GSE7631
11	GSM184505	GSE7631
11	GSM184506	GSE7631
11	GSM184507	GSE7631
11	GSM184508	GSE7631
11	GSM184509	GSE7631
11	GSM184510	GSE7631
11	GSM184511	GSE7631
11	GSM184516	GSE7631
11	GSM184517	GSE7631
11	GSM184518	GSE7631
11	GSM184519	GSE7631
11	GSM184520	GSE7631
11	GSM184521	GSE7631
11	GSM184522	GSE7631
11	GSM184523	GSE7631
11	GSM184524	GSE7631
11	GSM184525	GSE7631
11	GSM184526	GSE7631
11	GSM184527	GSE7631
11	GSM184528	GSE7631
11	GSM184529	GSE7631
11	GSM184530	GSE7631
11	GSM184532	GSE7631
11	GSM184534	GSE7631
11	GSM184535	GSE7631
11	GSM184536	GSE7631
11	GSM184553	GSE7631
11	GSM184555	GSE7631
11	GSM184557	GSE7631
11	GSM218585	GSE7631
11	GSM218586	GSE7631
11	GSM218587	GSE7631
11	GSM218588	GSE7631
11	GSM218589	GSE7631
11	GSM218590	GSE7631
12	GSM131080	GSE5613
12	GSM131081	GSE5613
12	GSM131082	GSE5613
12	GSM131083	GSE5613
12	GSM131084	GSE5613
12	GSM131091	GSE5613
12	GSM131092	GSE5613
12	GSM131093	GSE5613
12	GSM131094	GSE5613
12	GSM131095	GSE5613
12	GSM131096	GSE5613
12	GSM131103	GSE5614
12	GSM131104	GSE5614
12	GSM131105	GSE5614
12	GSM131106	GSE5614
12	GSM131107	GSE5614
12	GSM131108	GSE5614
12	GSM133757	GSE5730
12	GSM133762	GSE5730
12	GSM133768	GSE5730
12	GSM133773	GSE5730
12	GSM133834	GSE5738
12	GSM133835	GSE5738
12	GSM133836	GSE5738
12	GSM133839	GSE5738
12	GSM133840	GSE5738
12	GSM133841	GSE5738
12	GSM133844	GSE5738
12	GSM133845	GSE5738
12	GSM133848	GSE5738
12	GSM133852	GSE5738
12	GSM133855	GSE5738
12	GSM176876	GSE7334
12	GSM176878	GSE7334
12	GSM176879	GSE7334
12	GSM176880	GSE7334
12	GSM184497	GSE7631
12	GSM184537	GSE7631
12	GSM184551	GSE7631
12	GSM184552	GSE7631
12	GSM184556	GSE7631
12	GSM226530	GSE8934
12	GSM226538	GSE8934
12	GSM245672	GSE9721
12	GSM245673	GSE9721
12	GSM245674	GSE9721
12	GSM245675	GSE9721
12	GSM245676	GSE9721
12	GSM245677	GSE9721
12	GSM245678	GSE9721
12	GSM245679	GSE9721
12	GSM245680	GSE9721
12	GSM245681	GSE9721
12	GSM245682	GSE9721
12	GSM245683	GSE9721
12	GSM245684	GSE9721
12	GSM245685	GSE9721
12	GSM245686	GSE9721
12	GSM245687	GSE9721
12	GSM245688	GSE9721
12	GSM245689	GSE9721
12	GSM245690	GSE9721
12	GSM245691	GSE9721
12	GSM245692	GSE9721
12	GSM245693	GSE9721
12	GSM245694	GSE9721
12	GSM245695	GSE9721
12	GSM245696	GSE9721
12	GSM245697	GSE9721
12	GSM245698	GSE9721
12	GSM245699	GSE9721
12	GSM245700	GSE9721
12	GSM245701	GSE9721
12	GSM245702	GSE9721
12	GSM245703	GSE9721
12	GSM245704	GSE9721
12	GSM245705	GSE9721
12	GSM245706	GSE9721
12	GSM245707	GSE9721
12	GSM245708	GSE9721
12	GSM245709	GSE9721
12	GSM245710	GSE9721
12	GSM245711	GSE9721
12	GSM245712	GSE9721
12	GSM245713	GSE9721
12	GSM245714	GSE9721
12	GSM245715	GSE9721
12	GSM245716	GSE9721
12	GSM245717	GSE9721
12	GSM245718	GSE9721
12	GSM245719	GSE9721
12	GSM246370	GSE9799
12	GSM246371	GSE9799
12	GSM246372	GSE9799
12	GSM246373	GSE9799
12	GSM246374	GSE9799
12	GSM246375	GSE9799
12	GSM343416	GSE13641
12	GSM343417	GSE13641
12	GSM343418	GSE13641
12	GSM343419	GSE13641
12	GSM343420	GSE13641
12	GSM343421	GSE13641
12	GSM343422	GSE13641
12	GSM343423	GSE13641
12	GSM343424	GSE13641
12	GSM343425	GSE13641
12	GSM343426	GSE13641
12	GSM343427	GSE13641
12	GSM343428	GSE13641
12	GSM343429	GSE13641
12	GSM343430	GSE13641
12	GSM343431	GSE13641
12	GSM343432	GSE13641
12	GSM343433	GSE13641
12	GSM352684	GSE14053
12	GSM507023	GSE20222
12	GSM539475	GSE21611
12	GSM601287	GSE24389
12	GSM601288	GSE24389
12	GSM601289	GSE24389
12	GSM601290	GSE24389
12	GSM601291	GSE24389
12	GSM601292	GSE24389
13	GSM133945	GSE5747
13	GSM133947	GSE5747
13	GSM133948	GSE5747
13	GSM133949	GSE5747
13	GSM133950	GSE5747
13	GSM133951	GSE5747
13	GSM133952	GSE5747
13	GSM133953	GSE5747
13	GSM134202	GSE5750
13	GSM134204	GSE5750
13	GSM134206	GSE5750
13	GSM134208	GSE5750
13	GSM142903	GSE6181
13	GSM142906	GSE6181
13	GSM142907	GSE6181
13	GSM444737	GSE17824
13	GSM444738	GSE17824
13	GSM444739	GSE17824
13	GSM444740	GSE17824
13	GSM444741	GSE17824
13	GSM444742	GSE17824
13	GSM444743	GSE17824
13	GSM444744	GSE17824
13	GSM444745	GSE17824
13	GSM444746	GSE17824
13	GSM444747	GSE17824
13	GSM444748	GSE17824
13	GSM444749	GSE17824
13	GSM444750	GSE17824
13	GSM444751	GSE17824
13	GSM444752	GSE17824
13	GSM513064	GSE20454
13	GSM513065	GSE20454
13	GSM513066	GSE20454
13	GSM513067	GSE20454
13	GSM513068	GSE20454
13	GSM513069	GSE20454
13	GSM513070	GSE20454
13	GSM513071	GSE20454
13	GSM513072	GSE20454
13	GSM513073	GSE20454
13	GSM513074	GSE20454
13	GSM513075	GSE20454
13	GSM513076	GSE20454
13	GSM513077	GSE20454
13	GSM513078	GSE20454
13	GSM513079	GSE20454
13	GSM513080	GSE20454
13	GSM513081	GSE20454
14	GSM133968	GSE5749
14	GSM133969	GSE5749
14	GSM133971	GSE5749
14	GSM133973	GSE5749
14	GSM133986	GSE5749
14	GSM133987	GSE5749
14	GSM133988	GSE5749
14	GSM133993	GSE5749
14	GSM184632	GSE7636
14	GSM184633	GSE7636
14	GSM184634	GSE7636
14	GSM184635	GSE7636
14	GSM184892	GSE7641
14	GSM184893	GSE7641
14	GSM184894	GSE7641
14	GSM184895	GSE7641
14	GSM184896	GSE7641
14	GSM184897	GSE7641
14	GSM184898	GSE7641
14	GSM184899	GSE7641
14	GSM184900	GSE7641
14	GSM184903	GSE7641
14	GSM184904	GSE7641
14	GSM184905	GSE7641
14	GSM184906	GSE7641
14	GSM184907	GSE7641
14	GSM184908	GSE7641
14	GSM184909	GSE7641
14	GSM184910	GSE7641
14	GSM184911	GSE7641
14	GSM184912	GSE7641
14	GSM184913	GSE7641
14	GSM184914	GSE7641
14	GSM184915	GSE7641
14	GSM184916	GSE7641
14	GSM184917	GSE7641
14	GSM184918	GSE7641
14	GSM184919	GSE7641
14	GSM184920	GSE7641
14	GSM184921	GSE7641
14	GSM184922	GSE7641
14	GSM184923	GSE7641
14	GSM184924	GSE7641
14	GSM226522	GSE8934
14	GSM226523	GSE8934
14	GSM226524	GSE8934
14	GSM226525	GSE8934
14	GSM226527	GSE8934
14	GSM226529	GSE8934
14	GSM265414	GSE10496
14	GSM265415	GSE10496
14	GSM265416	GSE10496
14	GSM266665	GSE10501
14	GSM266666	GSE10501
14	GSM266667	GSE10501
14	GSM266668	GSE10501
14	GSM266669	GSE10501
14	GSM266670	GSE10501
14	GSM266671	GSE10501
14	GSM266672	GSE10501
14	GSM266673	GSE10501
14	GSM266674	GSE10501
14	GSM266675	GSE10501
14	GSM266676	GSE10501
14	GSM266677	GSE10501
14	GSM398674	GSE15876
14	GSM398675	GSE15876
14	GSM398679	GSE15876
14	GSM398684	GSE15876
14	GSM398685	GSE15876
14	GSM398686	GSE15876
14	GSM398687	GSE15876
14	GSM398689	GSE15876
14	GSM398692	GSE15876
14	GSM413907	GSE16468
14	GSM413908	GSE16468
14	GSM413909	GSE16468
14	GSM413910	GSE16468
14	GSM413911	GSE16468
14	GSM413912	GSE16468
14	GSM413913	GSE16468
14	GSM413914	GSE16468
14	GSM413915	GSE16469
14	GSM413916	GSE16469
14	GSM413917	GSE16469
14	GSM538627	GSE21553
14	GSM538628	GSE21553
15	GSM131537	GSE5630
15	GSM131538	GSE5630
15	GSM131539	GSE5630
15	GSM131603	GSE5632
15	GSM131604	GSE5632
15	GSM131605	GSE5632
15	GSM131606	GSE5632
15	GSM131607	GSE5632
15	GSM131608	GSE5632
15	GSM133720	GSE5725
15	GSM133722	GSE5725
15	GSM133731	GSE5727
15	GSM133732	GSE5727
15	GSM133733	GSE5727
15	GSM133734	GSE5727
15	GSM133735	GSE5727
15	GSM133736	GSE5727
15	GSM133737	GSE5727
15	GSM133738	GSE5727
15	GSM133817	GSE5736
15	GSM133819	GSE5736
15	GSM133821	GSE5736
15	GSM268245	GSE10643
15	GSM269813	GSE10670
15	GSM269817	GSE10670
15	GSM269819	GSE10670
15	GSM269821	GSE10670
15	GSM269823	GSE10670
15	GSM269825	GSE10670
15	GSM269827	GSE10670
15	GSM269829	GSE10670
15	GSM269831	GSE10670
15	GSM350799	GSE13927
15	GSM350800	GSE13927
15	GSM350801	GSE13927
15	GSM350802	GSE13927
15	GSM390161	GSE15601
15	GSM390162	GSE15601
15	GSM390163	GSE15601
15	GSM390164	GSE15601
15	GSM390165	GSE15601
15	GSM390167	GSE15601
15	GSM390168	GSE15601
15	GSM782770	GSE31537
15	GSM782771	GSE31537
15	GSM782772	GSE31537
16	GSM10483	GSE1051
16	GSM10484	GSE1051
16	GSM133119	GSE5687
16	GSM133120	GSE5687
16	GSM133308	GSE5700
16	GSM133309	GSE5700
16	GSM133310	GSE5700
16	GSM133311	GSE5701
16	GSM133312	GSE5701
16	GSM133313	GSE5701
16	GSM133314	GSE5701
16	GSM133315	GSE5701
16	GSM133316	GSE5701
16	GSM133317	GSE5701
16	GSM133318	GSE5701
16	GSM133319	GSE5701
16	GSM133320	GSE5701
16	GSM133321	GSE5701
16	GSM133322	GSE5701
16	GSM134302	GSE5751
16	GSM134303	GSE5751
16	GSM134304	GSE5751
16	GSM134305	GSE5751
16	GSM134306	GSE5751
16	GSM134307	GSE5751
16	GSM134311	GSE5751
16	GSM134312	GSE5751
16	GSM134313	GSE5751
16	GSM134314	GSE5751
16	GSM134315	GSE5751
16	GSM134316	GSE5751
16	GSM359416	GSE14374
16	GSM359417	GSE14374
16	GSM359418	GSE14374
16	GSM359419	GSE14374
16	GSM359420	GSE14374
16	GSM359421	GSE14374
16	GSM359422	GSE14374
16	GSM359423	GSE14374
16	GSM359424	GSE14374
16	GSM359425	GSE14374
16	GSM359426	GSE14374
16	GSM359427	GSE14374
16	GSM360237	GSE14420
16	GSM360238	GSE14420
16	GSM360239	GSE14420
16	GSM360240	GSE14420
16	GSM360241	GSE14420
16	GSM360242	GSE14420
16	GSM428925	GSE17159
16	GSM429112	GSE17159
16	GSM429114	GSE17159
16	GSM429330	GSE17159
16	GSM429331	GSE17159
16	GSM429332	GSE17159
16	GSM748478	GSE30223
16	GSM748479	GSE30223
16	GSM748480	GSE30223
16	GSM748481	GSE30223
16	GSM748482	GSE30223
16	GSM748483	GSE30223
16	GSM748484	GSE30223
16	GSM748485	GSE30223
16	GSM748486	GSE30223
17	GSM131636	GSE5632
17	GSM131637	GSE5632
17	GSM131638	GSE5632
17	GSM142736	GSE6162
17	GSM142739	GSE6162
17	GSM142740	GSE6162
17	GSM154503	GSE6696
17	GSM154504	GSE6696
17	GSM154505	GSE6696
17	GSM154506	GSE6696
17	GSM154507	GSE6696
17	GSM154508	GSE6696
17	GSM239251	GSE9408
17	GSM239253	GSE9408
17	GSM309553	GSE12316
17	GSM309554	GSE12316
17	GSM433634	GSE17343
17	GSM433635	GSE17343
17	GSM433636	GSE17343
17	GSM433637	GSE17343
17	GSM433638	GSE17343
17	GSM433639	GSE17343
17	GSM433640	GSE17343
17	GSM433641	GSE17343
17	GSM433642	GSE17343
17	GSM433643	GSE17343
17	GSM433644	GSE17343
17	GSM433645	GSE17343
17	GSM433646	GSE17343
17	GSM433647	GSE17343
17	GSM433648	GSE17343
17	GSM507037	GSE20224
17	GSM507038	GSE20224
17	GSM507039	GSE20224
17	GSM507040	GSE20224
17	GSM507041	GSE20224
17	GSM507042	GSE20224
18	GSM230348	GSE9597
18	GSM230427	GSE9597
18	GSM230428	GSE9597
18	GSM242732	GSE9597
18	GSM313026	GSE12522
18	GSM313027	GSE12522
18	GSM313028	GSE12522
18	GSM313029	GSE12522
18	GSM315453	GSE12551
18	GSM315454	GSE12551
18	GSM315455	GSE12551
18	GSM315456	GSE12551
18	GSM315457	GSE12551
18	GSM315458	GSE12551
18	GSM315459	GSE12551
18	GSM315460	GSE12551
18	GSM315461	GSE12551
18	GSM315462	GSE12551
18	GSM315463	GSE12551
18	GSM315464	GSE12551
18	GSM315465	GSE12551
18	GSM315466	GSE12551
18	GSM315467	GSE12551
18	GSM315468	GSE12551
18	GSM315469	GSE12551
18	GSM315470	GSE12551
18	GSM315471	GSE12551
18	GSM315472	GSE12551
18	GSM315473	GSE12551
18	GSM315474	GSE12551
18	GSM324018	GSE12911
18	GSM324019	GSE12911
18	GSM324020	GSE12911
18	GSM337901	GSE13383
18	GSM337902	GSE13383
18	GSM694047	GSE28063
18	GSM694048	GSE28063
18	GSM694049	GSE28063
18	GSM694050	GSE28063
18	GSM694051	GSE28063
18	GSM694052	GSE28063
18	GSM694053	GSE28063
18	GSM694054	GSE28063
19	GSM128705	GSE5523
19	GSM128715	GSE5525
19	GSM128799	GSE5535
19	GSM128800	GSE5535
19	GSM131474	GSE5629
19	GSM131475	GSE5629
19	GSM131476	GSE5629
19	GSM131477	GSE5629
19	GSM131478	GSE5629
19	GSM131480	GSE5629
19	GSM131481	GSE5629
19	GSM131482	GSE5629
19	GSM131519	GSE5630
19	GSM131520	GSE5630
19	GSM131521	GSE5630
19	GSM131528	GSE5630
19	GSM131529	GSE5630
19	GSM131530	GSE5630
19	GSM133903	GSE5745
19	GSM133907	GSE5745
19	GSM152134	GSE6583
19	GSM152136	GSE6583
19	GSM152138	GSE6583
19	GSM152140	GSE6583
19	GSM152142	GSE6583
19	GSM152144	GSE6583
19	GSM157365	GSE6830
19	GSM157366	GSE6830
19	GSM157367	GSE6830
19	GSM157368	GSE6830
19	GSM157369	GSE6830
19	GSM157370	GSE6830
19	GSM157371	GSE6830
19	GSM157372	GSE6830
19	GSM225903	GSE8912
19	GSM225904	GSE8912
19	GSM225905	GSE8912
19	GSM226314	GSE8925
19	GSM226315	GSE8925
19	GSM226328	GSE8927
19	GSM226329	GSE8927
19	GSM226332	GSE8927
19	GSM227493	GSE8975
19	GSM227495	GSE8975
19	GSM227496	GSE8975
19	GSM227497	GSE8975
19	GSM250944	GSE9956
19	GSM250945	GSE9956
19	GSM250946	GSE9956
19	GSM250947	GSE9956
19	GSM250948	GSE9956
19	GSM250949	GSE9956
19	GSM250950	GSE9956
19	GSM250951	GSE9956
19	GSM250952	GSE9955
19	GSM250953	GSE9955
19	GSM250954	GSE9955
19	GSM250955	GSE9955
19	GSM250956	GSE9955
19	GSM250957	GSE9955
19	GSM250958	GSE9955
19	GSM250959	GSE9955
19	GSM250960	GSE9955
19	GSM250961	GSE9955
19	GSM250962	GSE9955
19	GSM250963	GSE9955
19	GSM250964	GSE9955
19	GSM250965	GSE9955
19	GSM250967	GSE9955
19	GSM250968	GSE9955
19	GSM250969	GSE9955
19	GSM250970	GSE9955
19	GSM250971	GSE9955
19	GSM250973	GSE9955
19	GSM250974	GSE9955
19	GSM250975	GSE9955
19	GSM250985	GSE9957
19	GSM250986	GSE9957
19	GSM250991	GSE9957
19	GSM250992	GSE9957
19	GSM250993	GSE9957
19	GSM265530	GSE10509
19	GSM265531	GSE10509
19	GSM265532	GSE10509
19	GSM265533	GSE10509
19	GSM265534	GSE10509
19	GSM265535	GSE10509
19	GSM265536	GSE10509
19	GSM265537	GSE10509
19	GSM265538	GSE10509
19	GSM265539	GSE10509
19	GSM272107	GSE10801
19	GSM272109	GSE10801
19	GSM272110	GSE10801
19	GSM272111	GSE10801
19	GSM275641	GSE10876
19	GSM322545	GSE12856
19	GSM322546	GSE12856
19	GSM322547	GSE12856
19	GSM322551	GSE12856
19	GSM322552	GSE12856
19	GSM322553	GSE12856
19	GSM389768	GSE15577
19	GSM445719	GSE17845
19	GSM445720	GSE17845
19	GSM445721	GSE17845
19	GSM445722	GSE17845
19	GSM445723	GSE17845
19	GSM445724	GSE17845
19	GSM445725	GSE17845
19	GSM445726	GSE17845
19	GSM445727	GSE17845
19	GSM457801	GSE18336
19	GSM457802	GSE18336
19	GSM469793	GSE18981
19	GSM469794	GSE18981
19	GSM469797	GSE18981
19	GSM491666	GSE19700
19	GSM491667	GSE19700
19	GSM491668	GSE19700
19	GSM491669	GSE19700
19	GSM491670	GSE19700
19	GSM491671	GSE19700
19	GSM491672	GSE19700
19	GSM491673	GSE19700
19	GSM491674	GSE19700
19	GSM491675	GSE19700
19	GSM491676	GSE19700
19	GSM491677	GSE19700
19	GSM491678	GSE19700
19	GSM491679	GSE19700
19	GSM491680	GSE19700
19	GSM491681	GSE19700
19	GSM491682	GSE19700
19	GSM491683	GSE19700
19	GSM491684	GSE19700
19	GSM491685	GSE19700
19	GSM491686	GSE19700
19	GSM491687	GSE19700
19	GSM491689	GSE19700
19	GSM507143	GSE20233
19	GSM551068	GSE22159
19	GSM551069	GSE22159
19	GSM551070	GSE22159
19	GSM587318	GSE23820
19	GSM587319	GSE23820
19	GSM587320	GSE23820
19	GSM587321	GSE23820
19	GSM587322	GSE23820
19	GSM587323	GSE23820
19	GSM629875	GSE23617
19	GSM629876	GSE23617
19	GSM664058	GSE26973
19	GSM664062	GSE26973
19	GSM736722	GSE29699
19	GSM736723	GSE29699
19	GSM736724	GSE29699
19	GSM736726	GSE29699
19	GSM736727	GSE29699
19	gsm77187	GSE3424
19	GSM810985	GSE32671
19	GSM810986	GSE32671
19	GSM810987	GSE32671
19	GSM810988	GSE32671
19	GSM810989	GSE32672
19	GSM810990	GSE32672
20	GSM128745	GSE5528
20	GSM128747	GSE5528
20	GSM128749	GSE5529
20	GSM128750	GSE5529
20	GSM128759	GSE5530
20	GSM128789	GSE5534
20	GSM128790	GSE5534
20	GSM128791	GSE5534
20	GSM128792	GSE5534
20	GSM128805	GSE5536
20	GSM128806	GSE5536
20	GSM128807	GSE5536
20	GSM128808	GSE5536
20	GSM131066	GSE5612
20	GSM131067	GSE5612
20	GSM131068	GSE5612
20	GSM131069	GSE5612
20	GSM131070	GSE5612
20	GSM131071	GSE5612
20	GSM131072	GSE5612
20	GSM131073	GSE5612
20	GSM131074	GSE5612
20	GSM131075	GSE5612
20	GSM131076	GSE5612
20	GSM131077	GSE5612
20	GSM131078	GSE5612
20	GSM133706	GSE5722
20	GSM133709	GSE5722
20	GSM133710	GSE5722
20	GSM133711	GSE5723
20	GSM133713	GSE5723
20	GSM133724	GSE5726
20	GSM133727	GSE5726
20	GSM133800	GSE5734
20	GSM133801	GSE5734
20	GSM133802	GSE5734
20	GSM133804	GSE5734
20	GSM133805	GSE5734
20	GSM133882	GSE5742
20	GSM133883	GSE5742
20	GSM133885	GSE5742
20	GSM13789	GSE911
20	GSM13791	GSE911
20	GSM13792	GSE911
20	GSM13793	GSE911
20	GSM142585	GSE6147
20	GSM142586	GSE6147
20	GSM142587	GSE6147
20	GSM142588	GSE6147
20	GSM142589	GSE6147
20	GSM142590	GSE6147
20	GSM142605	GSE6150
20	GSM142606	GSE6150
20	GSM142608	GSE6150
20	GSM142609	GSE6150
20	GSM142610	GSE6150
20	GSM142611	GSE6150
20	GSM142612	GSE6150
20	GSM142613	GSE6150
20	GSM142614	GSE6150
20	GSM142615	GSE6150
20	GSM142616	GSE6150
20	GSM142617	GSE6150
20	GSM142618	GSE6150
20	GSM142619	GSE6150
20	GSM142620	GSE6150
20	GSM142621	GSE6150
20	GSM142622	GSE6150
20	GSM142663	GSE6154
20	GSM142665	GSE6154
20	GSM142666	GSE6154
20	GSM142668	GSE6154
20	GSM142687	GSE6158
20	GSM142688	GSE6158
20	GSM142689	GSE6158
20	GSM142690	GSE6158
20	GSM142691	GSE6158
20	GSM142692	GSE6158
20	GSM142756	GSE6166
20	GSM142757	GSE6166
20	GSM142758	GSE6166
20	GSM142759	GSE6166
20	GSM142760	GSE6166
20	GSM142761	GSE6166
20	GSM142762	GSE6166
20	GSM142763	GSE6166
20	GSM142764	GSE6167
20	GSM142765	GSE6167
20	GSM142766	GSE6167
20	GSM142767	GSE6167
20	GSM142768	GSE6167
20	GSM142769	GSE6167
20	GSM142770	GSE6168
20	GSM142771	GSE6168
20	GSM142785	GSE6171
20	GSM142787	GSE6171
20	GSM157350	GSE6828
20	GSM157355	GSE6828
20	GSM157357	GSE6828
20	GSM319201	GSE12729
20	GSM319202	GSE12729
20	GSM344728	GSE14788
20	GSM453774	GSE18153
20	GSM453775	GSE18153
20	GSM453776	GSE18153
20	GSM453777	GSE18153
20	GSM453778	GSE18153
20	GSM453779	GSE18153
20	GSM453780	GSE18153
20	GSM453781	GSE18153
20	GSM453782	GSE18153
20	GSM453786	GSE18153
20	GSM453787	GSE18153
20	GSM453788	GSE18153
20	GSM462526	GSE18603
20	GSM469813	GSE18983
20	GSM469815	GSE18983
20	GSM469824	GSE18984
20	GSM477810	GSE19252
20	GSM477848	GSE19257
20	GSM477849	GSE19257
20	GSM477850	GSE19257
20	GSM477851	GSE19257
20	GSM477852	GSE19257
20	GSM477853	GSE19257
20	GSM477854	GSE19257
20	GSM477855	GSE19257
20	GSM499712	GSE20009
20	GSM499714	GSE20009
20	GSM499715	GSE20009
20	GSM605340	GSE24552
20	GSM605341	GSE24552
20	GSM605342	GSE24552
20	GSM605343	GSE24552
20	GSM605344	GSE24552
20	GSM605345	GSE24552
20	GSM67082	GSE3056
20	GSM67083	GSE3056
20	GSM67110	GSE3056
20	GSM74899	GSE3326
20	GSM768916	GSE31033
20	GSM768919	GSE31033
21	GSM10448	GSE1051
21	GSM10449	GSE1051
21	GSM10451	GSE1051
21	GSM10453	GSE1051
21	GSM10479	GSE1051
21	GSM10480	GSE1051
21	GSM10481	GSE1051
21	GSM10482	GSE1051
21	GSM131688	GSE5634
21	GSM131689	GSE5634
21	GSM131690	GSE5634
21	GSM131691	GSE5634
21	GSM131692	GSE5634
21	GSM131693	GSE5634
21	GSM131694	GSE5634
21	GSM131695	GSE5634
21	GSM131696	GSE5634
21	GSM131697	GSE5634
21	GSM131698	GSE5634
21	GSM131699	GSE5634
21	GSM133816	GSE5736
21	GSM133818	GSE5736
21	GSM133820	GSE5736
21	GSM147963	GSE680
21	GSM147964	GSE680
21	GSM147965	GSE1051
21	GSM147966	GSE1051
21	GSM356564	GSE14229
21	GSM356565	GSE14229
21	GSM356566	GSE14229
21	GSM356567	GSE14229
21	GSM356568	GSE14229
21	GSM356569	GSE14229
21	GSM356570	GSE14229
21	GSM452706	GSE18112
21	GSM477873	GSE19259
21	GSM477874	GSE19259
21	GSM477875	GSE19259
21	GSM477876	GSE19259
21	GSM477877	GSE19259
21	GSM477878	GSE19259
21	GSM477879	GSE19259
21	GSM477880	GSE19259
21	GSM477881	GSE19259
21	GSM477882	GSE19259
21	GSM477883	GSE19259
21	GSM499683	GSE20007
21	GSM499684	GSE20007
21	GSM499685	GSE20007
21	GSM499686	GSE20007
21	GSM499687	GSE20007
21	GSM499688	GSE20007
21	GSM499689	GSE20007
21	GSM499690	GSE20007
21	GSM499691	GSE20007
21	GSM499692	GSE20007
21	GSM499693	GSE20007
21	GSM499694	GSE20007
21	GSM499695	GSE20007
21	GSM587904	GSE23846
21	GSM587905	GSE23846
21	GSM587906	GSE23846
21	GSM587907	GSE23846
21	GSM587908	GSE23846
21	GSM587909	GSE23846
21	GSM587910	GSE23846
21	GSM587911	GSE23846
21	GSM587912	GSE23846
21	GSM587913	GSE23846
21	GSM587914	GSE23846
21	GSM587915	GSE23846
22	GSM109107	GSE4847
22	GSM109108	GSE4847
22	GSM109109	GSE4847
22	GSM109110	GSE4847
22	GSM109111	GSE4847
22	GSM109112	GSE4847
22	GSM109113	GSE4847
22	GSM109114	GSE4847
22	GSM109115	GSE4847
22	GSM133305	GSE5700
22	GSM133306	GSE5700
22	GSM133307	GSE5700
22	GSM134299	GSE5751
22	GSM134300	GSE5751
22	GSM134301	GSE5751
22	GSM134308	GSE5751
22	GSM134309	GSE5751
22	GSM134310	GSE5751
22	GSM153925	GSE6638
22	GSM153926	GSE6638
22	GSM153927	GSE6638
22	GSM153928	GSE6638
22	GSM153929	GSE6638
22	GSM173621	GSE7227
22	GSM173623	GSE7227
22	GSM173624	GSE7227
22	GSM173626	GSE7227
22	GSM173628	GSE7227
22	GSM173629	GSE7227
22	GSM173648	GSE7227
22	GSM173649	GSE7227
22	GSM173651	GSE7227
22	GSM299321	GDS3425
22	GSM299322	GDS3425
22	GSM299323	GDS3425
22	GSM299324	GDS3425
22	GSM299325	GDS3425
22	GSM299326	GDS3425
22	GSM299327	GDS3425
22	GSM299328	GDS3425
22	GSM299329	GDS3425
22	GSM299330	GDS3425
22	GSM299331	GDS3425
22	GSM299332	GDS3425
22	GSM299333	GDS3425
22	GSM299334	GDS3425
22	GSM299335	GDS3425
22	GSM299336	GDS3425
22	GSM299337	GDS3425
22	GSM299338	GDS3425
22	GSM299339	GDS3425
22	GSM299340	GDS3425
22	GSM299341	GDS3425
22	GSM299408	GDS3425
22	GSM299409	GDS3425
22	GSM299410	GDS3425
22	GSM507497	GSE20256
22	GSM507501	GSE20256
22	GSM741152	GSE29941
22	GSM741153	GSE29941
22	GSM741154	GSE29941
22	GSM741155	GSE29941
22	GSM741156	GSE29941
22	GSM741157	GSE29941
22	GSM748487	GSE30223
22	GSM748488	GSE30223
22	GSM748489	GSE30223
22	GSM748490	GSE30223
22	GSM748491	GSE30223
22	GSM748492	GSE30223
23	GSM486892	GSE19520
23	GSM486893	GSE19520
23	GSM486894	GSE19520
23	GSM486895	GSE19520
23	GSM486896	GSE19520
23	GSM486897	GSE19520
23	GSM486898	GSE19520
23	GSM486899	GSE19520
23	GSM486900	GSE19520
23	GSM486901	GSE19520
23	GSM486902	GSE19520
23	GSM486903	GSE19520
23	GSM486904	GSE19520
23	GSM486905	GSE19520
23	GSM486906	GSE19520
23	GSM486907	GSE19520
23	GSM486908	GSE19520
23	GSM486909	GSE19520
23	GSM486910	GSE19520
23	GSM486911	GSE19520
23	GSM486912	GSE19520
23	GSM486913	GSE19520
23	GSM486914	GSE19520
23	GSM486915	GSE19520
24	GSM142833	GSE6176
24	GSM142835	GSE6176
24	GSM142840	GSE6176
24	GSM142849	GSE6176
24	GSM142850	GSE6176
24	GSM142851	GSE6176
24	GSM142852	GSE6176
24	GSM142853	GSE6176
24	GSM142854	GSE6176
24	GSM297824	GSE11758
24	GSM297825	GSE11758
24	GSM297830	GSE11758
24	GSM297831	GSE11758
24	GSM297832	GSE11758
24	GSM297833	GSE11758
24	GSM297838	GSE11758
24	GSM297840	GSE11758
24	GSM297841	GSE11758
24	GSM297842	GSE11758
24	GSM297843	GSE11758
24	GSM298415	GSE11807
24	GSM298418	GSE11807
24	GSM298420	GSE11807
24	GSM298428	GSE11807
24	GSM298470	GSE11807
24	GSM298474	GSE11807
24	GSM298475	GSE11807
24	GSM298476	GSE11807
24	GSM298486	GSE11807
24	GSM298488	GSE11807
24	GSM298490	GSE11807
24	GSM435933	GSE17479
24	GSM435936	GSE17479
24	GSM435937	GSE17479
24	GSM435938	GSE17479
24	GSM435939	GSE17479
24	GSM435942	GSE17479
24	GSM435943	GSE17479
24	GSM435945	GSE17479
24	GSM435946	GSE17479
24	GSM435947	GSE17479
24	GSM435948	GSE17479
24	GSM435950	GSE17479
24	GSM435951	GSE17479
24	GSM435952	GSE17479
24	GSM435953	GSE17479
24	GSM435954	GSE17479
24	GSM435956	GSE17479
24	GSM435957	GSE17479
24	GSM435959	GSE17479
24	GSM435960	GSE17479
24	GSM435963	GSE17479
24	GSM435966	GSE17479
24	GSM435967	GSE17479
24	GSM435968	GSE17479
24	GSM435969	GSE17479
24	GSM435972	GSE17479
24	GSM435975	GSE17479
24	GSM486917	GSE19520
24	GSM486918	GSE19520
24	GSM486919	GSE19520
24	GSM486920	GSE19520
24	GSM486921	GSE19520
24	GSM486922	GSE19520
24	GSM486923	GSE19520
24	GSM486924	GSE19520
24	GSM486925	GSE19520
24	GSM486926	GSE19520
24	GSM486927	GSE19520
24	GSM486928	GSE19520
24	GSM486929	GSE19520
24	GSM486930	GSE19520
24	GSM486931	GSE19520
24	GSM486932	GSE19520
24	GSM486933	GSE19520
24	GSM486934	GSE19520
24	GSM486935	GSE19520
24	GSM486936	GSE19520
24	GSM486937	GSE19520
24	GSM486938	GSE19520
24	GSM486939	GSE19520
24	GSM545368	GSE21920
24	GSM545375	GSE21920
24	GSM545381	GSE21920
24	GSM545382	GSE21920
24	GSM545383	GSE21920
24	GSM545385	GSE21920
25	GSM156792	GSE6788
25	GSM157362	GSE6829
25	GSM158701	GSE6954
25	GSM158702	GSE6954
25	GSM158703	GSE6954
25	GSM158704	GSE6954
25	GSM158705	GSE6954
25	GSM158706	GSE6954
25	GSM226905	GSE8955
25	GSM226906	GSE8955
25	GSM226911	GSE8955
25	GSM226912	GSE8955
25	GSM226914	GSE8955
25	GSM226915	GSE8955
25	GSM226916	GSE8955
25	GSM226917	GSE8955
25	GSM226918	GSE8955
25	GSM226919	GSE8955
25	GSM226920	GSE8955
25	GSM304028	GSE12029
25	GSM304029	GSE12029
25	GSM304031	GSE12029
25	GSM373534	GSE14961
25	GSM373535	GSE14961
25	GSM373536	GSE14961
25	GSM441062	GSE17675
25	GSM441063	GSE17675
25	GSM451841	GSE18071
25	GSM451842	GSE18071
25	GSM451845	GSE18071
25	GSM451847	GSE18071
25	GSM451848	GSE18071
25	GSM451849	GSE18071
25	GSM469812	GSE18983
25	GSM469814	GSE18983
25	GSM490338	GSE19661
25	GSM490339	GSE19661
25	GSM490340	GSE19661
25	GSM490341	GSE19661
25	GSM520748	GSE20756
25	GSM520749	GSE20756
25	GSM520750	GSE20756
25	GSM520751	GSE20756
25	GSM520752	GSE20756
25	GSM520753	GSE20756
25	GSM520754	GSE20756
25	GSM520755	GSE20756
25	GSM520756	GSE20756
25	GSM520757	GSE20756
25	GSM520758	GSE20756
25	GSM520759	GSE20756
25	GSM520760	GSE20756
25	GSM520761	GSE20756
25	GSM520762	GSE20756
25	GSM520763	GSE20756
25	GSM542431	GSE21762
25	GSM542432	GSE21762
25	GSM542433	GSE21762
25	GSM542434	GSE21762
25	GSM542435	GSE21762
25	GSM542436	GSE21762
25	GSM542437	GSE21762
25	GSM542438	GSE21762
25	GSM542439	GSE21762
25	GSM542440	GSE21762
25	GSM542441	GSE21762
25	GSM542442	GSE21762
25	GSM591837	GSE24052
25	GSM591838	GSE24052
25	GSM591839	GSE24052
25	GSM702582	GSE28431
25	GSM702583	GSE28431
26	GSM133755	GSE5730
26	GSM133756	GSE5730
26	GSM133758	GSE5730
26	GSM133759	GSE5730
26	GSM133760	GSE5730
26	GSM133761	GSE5730
26	GSM133763	GSE5730
26	GSM133764	GSE5730
26	GSM133765	GSE5730
26	GSM133766	GSE5730
26	GSM133767	GSE5730
26	GSM133769	GSE5730
26	GSM133770	GSE5730
26	GSM133771	GSE5730
26	GSM133772	GSE5730
26	GSM133774	GSE5730
26	GSM133775	GSE5730
26	GSM133776	GSE5730
26	GSM133777	GSE5730
26	GSM133778	GSE5730
26	GSM133779	GSE5730
26	GSM133780	GSE5730
26	GSM133781	GSE5730
26	GSM142734	GSE6162
26	GSM142735	GSE6162
26	GSM142737	GSE6162
26	GSM142738	GSE6162
26	GSM226531	GSE8934
26	GSM252667	GSE9996
26	GSM539462	GSE21611
26	GSM539468	GSE21611
26	GSM539485	GSE21611
27	GSM478022	GSE19271
27	GSM478023	GSE19271
27	GSM478024	GSE19271
27	GSM478025	GSE19271
27	GSM478026	GSE19271
27	GSM478027	GSE19271
27	GSM478028	GSE19271
27	GSM478029	GSE19271
27	GSM478030	GSE19271
27	GSM478031	GSE19271
27	GSM478032	GSE19271
27	GSM478033	GSE19271
27	GSM478034	GSE19271
27	GSM478035	GSE19271
27	GSM478036	GSE19271
27	GSM478037	GSE19271
27	GSM478038	GSE19271
27	GSM478039	GSE19271
27	GSM478040	GSE19271
27	GSM478041	GSE19271
27	GSM478042	GSE19271
27	GSM478043	GSE19271
27	GSM478044	GSE19271
27	GSM478045	GSE19271
27	GSM478046	GSE19271
27	GSM478047	GSE19271
27	GSM478048	GSE19271
27	GSM478049	GSE19271
27	GSM478050	GSE19271
27	GSM478051	GSE19271
27	GSM478052	GSE19271
27	GSM478053	GSE19271
27	GSM478054	GSE19271
27	GSM478055	GSE19271
27	GSM478056	GSE19271
27	GSM478057	GSE19271
27	GSM478058	GSE19271
27	GSM478059	GSE19271
27	GSM478060	GSE19271
27	GSM478061	GSE19271
27	GSM478062	GSE19271
27	GSM478063	GSE19271
27	GSM478064	GSE19271
27	GSM478065	GSE19271
27	GSM478066	GSE19271
27	GSM478067	GSE19271
27	GSM478068	GSE19271
27	GSM478069	GSE19271
27	GSM478070	GSE19271
27	GSM478071	GSE19271
27	GSM478072	GSE19271
27	GSM478073	GSE19271
27	GSM478074	GSE19271
27	GSM478075	GSE19271
27	GSM478076	GSE19271
27	GSM478077	GSE19271
27	GSM478078	GSE19271
27	GSM478079	GSE19271
27	GSM478080	GSE19271
27	GSM478081	GSE19271
27	GSM478082	GSE19271
27	GSM478083	GSE19271
27	GSM478084	GSE19271
27	GSM478085	GSE19271
27	GSM478086	GSE19271
27	GSM478087	GSE19271
27	GSM478088	GSE19271
27	GSM478089	GSE19271
27	GSM478090	GSE19271
27	GSM478091	GSE19271
27	GSM478092	GSE19271
27	GSM478093	GSE19271
28	GSM10454	GSE1051
28	GSM10456	GSE1051
28	GSM131700	GSE5634
28	GSM131701	GSE5634
[truncated: 5,107 more rows]
