# Supplementary material for: Maximizing capture of gene co-expression relationships through pre-clustering of input expression samples: an Arabidopsis case study
Source: BMC Syst Biol. 2013 Jun 5;7:44. doi: 10.1186/1752-0509-7-44 (PMC3679940; doi:10.1186/1752-0509-7-44)
Supplement: Additional file 3: Table S2 — Functional Enrichment Results for Global, K90 GIL Networks. [file 1752-0509-7-44-S3.xlsx]

## Sheet: TableS2_NetworkFuncEnrichment
Supplemental Table S2. Functional Enrichment Results for Global, K90 GIL Networks (Bonferroni P < 0.001).
NetworkID	P_Fisher	P_bonferroni	P_benjamini	FDR	TermType	TermACC	TermDefinition
GLOBAL	3.20153e-113	6.71681e-110	6.71681e-110	3.20153e-113	GO	GO:0009507	chloroplast
GLOBAL	1.02688e-70	2.15439e-67	1.07719e-67	1.02737e-70	GO	GO:0009535	chloroplast thylakoid membrane
GLOBAL	1.19229e-68	2.50143e-65	8.33809e-66	1.19343e-68	GO	GO:0009570	chloroplast stroma
GLOBAL	3.51155e-64	7.36724e-61	1.84181e-61	3.51658e-64	GO	GO:0009941	chloroplast envelope
GLOBAL	5.23587e-60	1.09848e-56	2.19697e-57	5.24587e-60	GO	GO:0009534	chloroplast thylakoid
GLOBAL	6.35526e-52	1.33333e-48	2.22222e-49	6.37044e-52	GO	GO:0009579	thylakoid
GLOBAL	2.8702e-50	6.02167e-47	8.60239e-48	2.87843e-50	GO	GO:0003735	structural constituent of ribosome
GLOBAL	4.60339e-49	9.65791e-46	1.20724e-46	4.6188e-49	GO	GO:0005840	ribosome
GLOBAL	2.56849e-48	5.38869e-45	5.98744e-46	2.57832e-48	GO	GO:0006412	translation
GLOBAL	1.59609e-43	1.24495e-40	1.24495e-40	1.59609e-43	KEGG_PATHWAY	ko03010	Ribosome
GLOBAL	4.74623e-31	9.9576e-28	9.9576e-29	4.76668e-31	GO	GO:0022626	cytosolic ribosome
GLOBAL	6.68488e-26	1.40249e-22	1.27499e-23	6.7169e-26	GO	GO:0015979	photosynthesis
GLOBAL	3.32499e-25	6.97582e-22	5.81319e-23	3.34251e-25	GO	GO:0042254	ribosome biogenesis
GLOBAL	2.40844e-20	1.87858e-17	9.3929e-18	2.41153e-20	KEGG_PATHWAY	ko00195	Photosynthesis
GLOBAL	7.10989e-17	1.49166e-13	1.14743e-14	7.15079e-17	GO	GO:0031977	thylakoid lumen
GLOBAL	1.85857e-16	3.89928e-13	2.7852e-14	1.87016e-16	GO	GO:0009543	chloroplast thylakoid lumen
GLOBAL	2.24399e-14	4.7079e-11	3.1386e-12	2.25907e-14	GO	GO:0005730	nucleolus
GLOBAL	6.78599e-13	1.60828e-10	1.60828e-10	6.78599e-13	AraCyc	PWY-101	photosynthesis light reactions
GLOBAL	1.73867e-13	3.64774e-10	2.27984e-11	1.7512e-13	GO	GO:0010287	plastoglobule
GLOBAL	2.97831e-13	6.24849e-10	3.67558e-11	3.0012e-13	GO	GO:0009523	photosystem II
GLOBAL	2.68313e-10	5.82238e-08	5.82238e-08	2.68313e-10	PO	PO:0000293	guard cell
GLOBAL	2.9607e-11	6.21154e-08	3.45086e-09	2.98488e-11	GO	GO:0005622	intracellular
GLOBAL	2.10293e-10	4.41195e-07	2.32208e-08	2.12113e-10	GO	GO:0008289	lipid binding
GLOBAL	1.13512e-09	2.38149e-06	1.19074e-07	1.1455e-09	GO	GO:0009658	chloroplast organization
GLOBAL	3.41312e-09	7.16072e-06	3.40987e-07	3.44597e-09	GO	GO:0015934	large ribosomal subunit
GLOBAL	7.28141e-09	1.52764e-05	6.94382e-07	7.35503e-09	GO	GO:0048046	apoplast
GLOBAL	2.1154e-08	4.4381e-05	1.92961e-06	2.13781e-08	GO	GO:0016020	membrane
GLOBAL	2.27636e-08	4.77579e-05	1.98991e-06	2.30159e-08	GO	GO:0009522	photosystem I
GLOBAL	2.31528e-07	5.02415e-05	2.51208e-05	2.326e-07	PO	PO:0001170	seed development stage
GLOBAL	3.5527e-08	7.45356e-05	2.98143e-06	3.59381e-08	GO	GO:0010319	stromule
GLOBAL	9.17234e-08	0.000192436	7.40137e-06	9.28296e-08	GO	GO:0030095	chloroplast photosystem II
GLOBAL	1.15674e-07	0.000242685	8.98832e-06	1.17126e-07	GO	GO:0009295	nucleoid
GLOBAL	1.19163e-07	0.000250003	8.92869e-06	1.20716e-07	GO	GO:0009654	oxygen evolving complex
GLOBAL	1.72382e-07	0.000361658	1.2471e-05	1.74714e-07	GO	GO:0006869	lipid transport
GLOBAL	2.15164e-07	0.000451414	1.50471e-05	2.1818e-07	GO	GO:0019684	photosynthesis, light reaction
K90GIL1	6.8001e-21	1.34234e-17	1.34234e-17	6.8001e-21	GO	GO:0009535	chloroplast thylakoid membrane
K90GIL1	2.58209e-20	5.09705e-17	2.54852e-17	2.5834e-20	GO	GO:0009534	chloroplast thylakoid
K90GIL1	5.83516e-19	1.15186e-15	3.83953e-16	5.84107e-19	GO	GO:0009579	thylakoid
K90GIL1	5.74295e-17	1.13366e-13	2.83414e-14	5.75169e-17	GO	GO:0003735	structural constituent of ribosome
K90GIL1	8.05249e-17	1.58956e-13	3.17912e-14	8.06884e-17	GO	GO:0005840	ribosome
K90GIL1	1.08691e-15	2.14556e-12	3.57593e-13	1.08967e-15	GO	GO:0006412	translation
K90GIL1	3.83849e-14	7.57718e-11	1.08245e-11	3.85019e-14	GO	GO:0005730	nucleolus
K90GIL1	6.05858e-12	1.19596e-08	1.49496e-09	6.08014e-12	GO	GO:0009941	chloroplast envelope
K90GIL1	1.40267e-10	3.29627e-08	3.29627e-08	1.40267e-10	AraCyc	PWY-101	photosynthesis light reactions
K90GIL1	5.09328e-11	1.00541e-07	1.11713e-08	5.11401e-11	GO	GO:0042254	ribosome biogenesis
K90GIL1	9.48512e-11	1.87236e-07	1.87236e-08	9.52857e-11	GO	GO:0015979	photosynthesis
K90GIL1	5.85229e-10	4.28387e-07	4.28387e-07	5.85229e-10	KEGG_PATHWAY	ko00195	Photosynthesis
K90GIL1	3.4994e-10	6.90782e-07	6.27984e-08	3.51722e-10	GO	GO:0009570	chloroplast stroma
K90GIL1	1.93142e-09	3.81262e-06	3.17718e-07	1.94224e-09	GO	GO:0009507	chloroplast
K90GIL1	4.7565e-08	9.38934e-05	7.22257e-06	4.78559e-08	GO	GO:0022626	cytosolic ribosome
K90GIL1	5.08287e-07	0.000372066	0.000186033	5.08983e-07	KEGG_PATHWAY	ko03010	Ribosome
K90GIL1	2.32834e-07	0.000459614	3.28296e-05	2.34378e-07	GO	GO:0009543	chloroplast thylakoid lumen
K90GIL1	4.43758e-06	0.000923016	0.000923016	4.43758e-06	PO	PO:0001170	seed development stage
K90GIL2	3.46534e-14	5.79752e-11	5.79752e-11	3.46534e-14	GO	GO:0005886	plasma membrane
K90GIL2	5.64322e-12	9.44111e-09	4.72055e-09	5.6466e-12	GO	GO:0022626	cytosolic ribosome
K90GIL2	2.22408e-11	3.72088e-08	1.24029e-08	2.22674e-11	GO	GO:0010200	response to chitin
K90GIL2	2.98556e-11	4.99484e-08	1.24871e-08	2.99092e-11	GO	GO:0003735	structural constituent of ribosome
K90GIL2	6.77869e-11	1.13408e-07	2.26815e-08	6.79494e-11	GO	GO:0005840	ribosome
K90GIL2	2.53511e-10	1.36389e-07	1.36389e-07	2.53511e-10	KEGG_PATHWAY	ko03010	Ribosome
K90GIL2	6.15099e-10	1.02906e-06	1.7151e-07	6.16943e-10	GO	GO:0006412	translation
K90GIL2	1.55751e-08	2.60572e-05	3.72246e-06	1.56312e-08	GO	GO:0005618	cell wall
K90GIL2	9.70036e-08	0.000162287	2.02859e-05	9.74112e-08	GO	GO:0031225	anchored to membrane
K90GIL2	2.08368e-07	0.0003486	3.87333e-05	2.09369e-07	GO	GO:0009579	thylakoid
K90GIL2	3.53687e-07	0.000591718	5.91718e-05	3.556e-07	GO	GO:0042254	ribosome biogenesis
K90GIL2	2.7665e-06	0.000614163	0.000614163	2.7665e-06	AraCyc	PWY-101	photosynthesis light reactions
K90GIL2	5.37168e-07	0.000898682	8.16984e-05	5.40398e-07	GO	GO:0009834	secondary cell wall biogenesis
K90GIL3	3.96394e-23	8.54625e-20	8.54625e-20	3.96394e-23	GO	GO:0009570	chloroplast stroma
K90GIL3	7.33543e-22	1.58152e-18	7.9076e-19	7.33884e-22	GO	GO:0009579	thylakoid
K90GIL3	3.39792e-19	7.32591e-16	2.44197e-16	3.40107e-19	GO	GO:0009941	chloroplast envelope
K90GIL3	1.8538e-18	3.99679e-15	9.99198e-16	1.85638e-18	GO	GO:0005840	ribosome
K90GIL3	3.0212e-18	6.5137e-15	1.30274e-15	3.02681e-18	GO	GO:0009535	chloroplast thylakoid membrane
K90GIL3	7.4142e-18	1.5985e-14	2.66417e-15	7.43144e-18	GO	GO:0009534	chloroplast thylakoid
K90GIL3	8.08177e-18	1.74243e-14	2.48919e-15	8.10432e-18	GO	GO:0009507	chloroplast
K90GIL3	9.62035e-18	2.07415e-14	2.59268e-15	9.65169e-18	GO	GO:0003735	structural constituent of ribosome
K90GIL3	9.89726e-17	2.13385e-13	2.37094e-14	9.93412e-17	GO	GO:0006412	translation
K90GIL3	7.206e-15	1.55361e-11	1.55361e-12	7.2362e-15	GO	GO:0042254	ribosome biogenesis
K90GIL3	3.3195e-14	2.74523e-11	2.74523e-11	3.3195e-14	KEGG_PATHWAY	ko03010	Ribosome
K90GIL3	2.67576e-12	5.75288e-10	5.75288e-10	2.67576e-12	PO	PO:0000293	guard cell
K90GIL3	7.91604e-12	1.70195e-09	8.50974e-10	7.95303e-12	PO	PO:0001170	seed development stage
K90GIL3	1.0801e-11	2.3287e-08	2.117e-09	1.08513e-11	GO	GO:0022626	cytosolic ribosome
K90GIL3	4.22172e-11	9.10203e-08	7.58502e-09	4.24337e-11	GO	GO:0015979	photosynthesis
K90GIL3	1.30321e-07	0.000107775	5.38876e-05	1.30478e-07	KEGG_PATHWAY	ko00195	Photosynthesis
K90GIL3	3.46436e-07	0.000746915	5.7455e-05	3.48375e-07	GO	GO:0009651	response to salt stress
K90GIL4	1.2331e-59	2.48593e-56	2.48593e-56	1.2331e-59	GO	GO:0003735	structural constituent of ribosome
K90GIL4	4.12891e-57	8.32389e-54	4.16194e-54	4.13096e-57	GO	GO:0005840	ribosome
K90GIL4	1.35365e-53	2.72895e-50	9.09651e-51	1.35499e-53	GO	GO:0006412	translation
K90GIL4	4.94066e-41	3.88336e-38	3.88336e-38	4.94066e-41	KEGG_PATHWAY	ko03010	Ribosome
K90GIL4	3.07515e-39	6.19951e-36	1.54988e-36	3.07973e-39	GO	GO:0022626	cytosolic ribosome
K90GIL4	1.57388e-27	3.17293e-24	6.34587e-25	1.577e-27	GO	GO:0042254	ribosome biogenesis
K90GIL4	1.30763e-18	2.63618e-15	4.39364e-16	1.31088e-18	GO	GO:0005730	nucleolus
K90GIL4	1.98482e-18	4.0014e-15	5.71628e-16	1.99074e-18	GO	GO:0005622	intracellular
K90GIL4	1.13403e-11	2.2862e-08	2.85775e-09	1.13798e-11	GO	GO:0010200	response to chitin
K90GIL4	1.48715e-11	2.9981e-08	3.33122e-09	1.49308e-11	GO	GO:0005829	cytosol
K90GIL4	2.87202e-11	5.78999e-08	5.78999e-09	2.8849e-11	GO	GO:0009579	thylakoid
K90GIL4	2.94413e-11	5.93536e-08	5.39578e-09	2.9588e-11	GO	GO:0015934	large ribosomal subunit
K90GIL4	3.12096e-09	7.8024e-07	7.8024e-07	3.12096e-09	AraCyc	PWY-101	photosynthesis light reactions
K90GIL4	1.31948e-08	2.77091e-06	2.77091e-06	1.31948e-08	PO	PO:0001170	seed development stage
K90GIL4	4.18727e-09	8.44154e-06	7.03462e-07	4.21025e-09	GO	GO:0009534	chloroplast thylakoid
K90GIL4	6.0592e-09	1.22154e-05	9.39642e-07	6.09548e-09	GO	GO:0009535	chloroplast thylakoid membrane
K90GIL4	1.14929e-08	2.31697e-05	1.65498e-06	1.15675e-08	GO	GO:0015979	photosynthesis
K90GIL4	5.05753e-08	0.00010196	6.79733e-06	5.0929e-08	GO	GO:0009941	chloroplast envelope
K90GIL4	7.33752e-08	0.000147924	9.24528e-06	7.39253e-08	GO	GO:0009506	plasmodesma
K90GIL4	1.81194e-07	0.000365288	2.14875e-05	1.82644e-07	GO	GO:0009409	response to cold
K90GIL4	1.86234e-07	0.000375448	2.08582e-05	1.87818e-07	GO	GO:0009408	response to heat
K90GIL4	1.96269e-06	0.000412166	0.000206083	1.97208e-06	PO	PO:0000293	guard cell
K90GIL4	4.07623e-07	0.000821768	4.3251e-05	4.11296e-07	GO	GO:0005774	vacuolar membrane
K90GIL4	1.08385e-06	0.000851903	0.000425952	1.08523e-06	KEGG_PATHWAY	ko00195	Photosynthesis
K90GIL5	3.70596e-26	4.2915e-23	4.2915e-23	3.70596e-26	GO	GO:0003735	structural constituent of ribosome
K90GIL5	6.50948e-26	7.53798e-23	3.76899e-23	6.51511e-26	GO	GO:0005840	ribosome
K90GIL5	6.54424e-23	7.57823e-20	2.52608e-20	6.55556e-23	GO	GO:0022626	cytosolic ribosome
K90GIL5	2.03329e-22	2.35455e-19	5.88637e-20	2.03857e-22	GO	GO:0006412	translation
K90GIL5	7.17297e-20	3.14176e-17	3.14176e-17	7.17297e-20	KEGG_PATHWAY	ko03010	Ribosome
K90GIL5	7.17657e-15	8.31047e-12	1.66209e-12	7.20145e-15	GO	GO:0009408	response to heat
K90GIL5	4.77082e-09	5.52461e-06	9.20768e-07	4.79151e-09	GO	GO:0042254	ribosome biogenesis
K90GIL5	1.29415e-08	1.49862e-05	2.14089e-06	1.30089e-08	GO	GO:0009644	response to high light intensity
K90GIL5	6.92426e-07	9.07079e-05	9.07079e-05	6.92426e-07	Pfam	PF00011	Hsp20/alpha crystallin family
K90GIL5	1.70899e-07	0.000197901	2.47376e-05	1.71938e-07	GO	GO:0005829	cytosol
K90GIL5	1.66152e-06	0.00021932	0.00021932	1.66152e-06	PO	PO:0000293	guard cell
K90GIL5	2.48879e-07	0.000288202	3.20225e-05	2.50611e-07	GO	GO:0005618	cell wall
K90GIL5	2.88301e-07	0.000333852	3.33852e-05	2.90559e-07	GO	GO:0009570	chloroplast stroma
K90GIL5	3.29166e-07	0.000381174	3.46522e-05	3.32033e-07	GO	GO:0042542	response to hydrogen peroxide
K90GIL5	3.97395e-07	0.000460183	3.83486e-05	4.01206e-07	GO	GO:0005622	intracellular
K90GIL6	9.00828e-68	1.78094e-64	1.78094e-64	9.00828e-68	GO	GO:0003735	structural constituent of ribosome
K90GIL6	1.50172e-65	2.9689e-62	1.48445e-62	1.50248e-65	GO	GO:0005840	ribosome
K90GIL6	4.46978e-65	8.83676e-62	2.94559e-62	4.47431e-65	GO	GO:0006412	translation
K90GIL6	1.10151e-43	8.73494e-41	8.73494e-41	1.10151e-43	KEGG_PATHWAY	ko03010	Ribosome
K90GIL6	2.93937e-43	5.81113e-40	1.45278e-40	2.94384e-43	GO	GO:0022626	cytosolic ribosome
K90GIL6	9.83243e-35	1.94387e-31	3.88774e-32	9.85237e-35	GO	GO:0042254	ribosome biogenesis
K90GIL6	3.98442e-34	7.87719e-31	1.31287e-31	3.99452e-34	GO	GO:0005730	nucleolus
K90GIL6	1.81745e-30	3.59311e-27	5.13301e-28	1.82299e-30	GO	GO:0009507	chloroplast
K90GIL6	8.66265e-30	1.71261e-26	2.14076e-27	8.69343e-30	GO	GO:0009570	chloroplast stroma
K90GIL6	5.48831e-23	1.08504e-19	1.2056e-20	5.51061e-23	GO	GO:0009941	chloroplast envelope
K90GIL6	5.58378e-23	1.10391e-19	1.10391e-20	5.60931e-23	GO	GO:0005622	intracellular
K90GIL6	2.01313e-17	3.97996e-14	3.61815e-15	2.02337e-17	GO	GO:0009579	thylakoid
K90GIL6	2.83398e-14	5.60278e-11	4.66898e-12	2.84984e-14	GO	GO:0009535	chloroplast thylakoid membrane
K90GIL6	3.91747e-13	7.74484e-10	5.95757e-11	3.94139e-13	GO	GO:0009534	chloroplast thylakoid
K90GIL6	5.78203e-12	1.14311e-08	8.16505e-10	5.8203e-12	GO	GO:0005829	cytosol
K90GIL6	1.83006e-11	3.61804e-08	2.41203e-09	1.84312e-11	GO	GO:0015979	photosynthesis
K90GIL6	1.43115e-10	2.82939e-07	1.76837e-08	1.4421e-10	GO	GO:0015934	large ribosomal subunit
K90GIL6	7.70765e-10	1.5238e-06	8.96355e-08	7.77054e-10	GO	GO:0006457	protein folding
K90GIL6	9.57099e-09	1.89218e-05	1.05121e-06	9.654e-09	GO	GO:0009409	response to cold
K90GIL6	1.25076e-08	2.47275e-05	1.30145e-06	1.26225e-08	GO	GO:0006364	rRNA processing
K90GIL6	2.6279e-08	5.19535e-05	2.59768e-06	2.6534e-08	GO	GO:0009506	plasmodesma
K90GIL6	2.80019e-07	5.26436e-05	5.26436e-05	2.80019e-07	PO	PO:0000293	guard cell
K90GIL6	3.07707e-07	5.78489e-05	2.89244e-05	3.09352e-07	PO	PO:0007064	LP.12 twelve leaves visible
K90GIL6	1.12656e-06	0.000211794	7.05981e-05	1.13868e-06	PO	PO:0007095	LP.08 eight leaves visible
K90GIL6	1.18992e-07	0.000235247	1.12022e-05	1.20208e-07	GO	GO:0005774	vacuolar membrane
K90GIL6	1.44636e-06	0.000271915	6.79787e-05	1.46981e-06	PO	PO:0007098	LP.02 two leaves visible
K90GIL6	3.90509e-07	0.000309674	0.000154837	3.91003e-07	KEGG_PATHWAY	ko03008	Ribosome biogenesis in eukaryotes
K90GIL6	1.76237e-07	0.00034842	1.58373e-05	1.78129e-07	GO	GO:0046686	response to cadmium ion
K90GIL6	2.72404e-07	0.000538543	2.34149e-05	2.7547e-07	GO	GO:0016020	membrane
K90GIL6	2.96616e-07	0.000586409	2.44337e-05	3.00107e-07	GO	GO:0009651	response to salt stress
K90GIL7	2.91599e-47	5.89321e-44	5.89321e-44	2.91599e-47	GO	GO:0009507	chloroplast
K90GIL7	2.11218e-37	4.26872e-34	2.13436e-34	2.11323e-37	GO	GO:0009941	chloroplast envelope
K90GIL7	4.47354e-37	9.04103e-34	3.01368e-34	4.47797e-37	GO	GO:0009570	chloroplast stroma
K90GIL7	6.94752e-35	1.40409e-31	3.51023e-32	6.95785e-35	GO	GO:0005840	ribosome
K90GIL7	1.00451e-34	2.03011e-31	4.06023e-32	1.0065e-34	GO	GO:0003735	structural constituent of ribosome
K90GIL7	1.07105e-33	2.1646e-30	3.60766e-31	1.07371e-33	GO	GO:0006412	translation
K90GIL7	9.50909e-30	7.30298e-27	7.30298e-27	9.50909e-30	KEGG_PATHWAY	ko03010	Ribosome
K90GIL7	8.58185e-30	1.73439e-26	2.4777e-27	8.6074e-30	GO	GO:0022626	cytosolic ribosome
K90GIL7	1.57237e-24	3.17777e-21	3.97221e-22	1.57784e-24	GO	GO:0009534	chloroplast thylakoid
K90GIL7	1.30612e-22	2.63966e-19	2.93296e-20	1.31131e-22	GO	GO:0009535	chloroplast thylakoid membrane
K90GIL7	2.03618e-20	4.11512e-17	4.11512e-18	2.04529e-20	GO	GO:0042254	ribosome biogenesis
K90GIL7	2.39886e-17	4.84809e-14	4.40736e-15	2.41079e-17	GO	GO:0005730	nucleolus
K90GIL7	3.95108e-17	7.98513e-14	6.65428e-15	3.9727e-17	GO	GO:0009579	thylakoid
K90GIL7	6.94461e-15	1.27086e-12	1.27086e-12	6.94461e-15	PO	PO:0000293	guard cell
K90GIL7	9.90664e-14	2.00213e-10	1.5401e-11	9.96581e-14	GO	GO:0005829	cytosol
K90GIL7	2.74135e-11	5.54027e-08	3.95734e-09	2.7591e-11	GO	GO:0015979	photosynthesis
K90GIL7	4.76045e-10	8.71163e-08	4.35581e-08	4.78661e-10	PO	PO:0001170	seed development stage
K90GIL7	7.46284e-10	1.50824e-06	1.00549e-07	7.51489e-10	GO	GO:0046686	response to cadmium ion
K90GIL7	3.21806e-09	6.50369e-06	4.06481e-07	3.24212e-09	GO	GO:0050832	defense response to fungus
K90GIL7	5.74287e-09	1.16063e-05	6.82726e-07	5.7887e-09	GO	GO:0006457	protein folding
K90GIL7	1.16192e-08	2.34823e-05	1.30457e-06	1.17177e-08	GO	GO:0009408	response to heat
K90GIL7	2.78883e-07	5.10356e-05	1.70119e-05	2.81965e-07	PO	PO:0007095	LP.08 eight leaves visible
K90GIL7	8.71642e-07	0.00015951	3.98776e-05	8.86169e-07	PO	PO:0020030	cotyledon
K90GIL7	8.81434e-08	0.000178138	9.37567e-06	8.89355e-08	GO	GO:0005622	intracellular
K90GIL7	1.94901e-07	0.000393895	1.96948e-05	1.96751e-07	GO	GO:0009523	photosystem II
K90GIL7	2.35746e-06	0.000431415	8.62829e-05	2.41014e-06	PO	PO:0007123	LP.06 six leaves visible
K90GIL7	2.65966e-07	0.000537518	2.55961e-05	2.68625e-07	GO	GO:0030163	protein catabolic process
K90GIL7	3.40195e-06	0.000622557	0.00010376	3.49751e-06	PO	PO:0007064	LP.12 twelve leaves visible
K90GIL9	5.54658e-73	8.81906e-70	8.81906e-70	5.54658e-73	GO	GO:0009535	chloroplast thylakoid membrane
K90GIL9	2.14226e-62	3.4062e-59	1.7031e-59	2.14361e-62	GO	GO:0009534	chloroplast thylakoid
K90GIL9	2.40735e-60	3.82769e-57	1.2759e-57	2.41038e-60	GO	GO:0009507	chloroplast
K90GIL9	3.12068e-51	4.96188e-48	1.24047e-48	3.12658e-51	GO	GO:0009579	thylakoid
K90GIL9	8.98443e-45	1.42852e-41	2.85705e-42	9.00709e-45	GO	GO:0009941	chloroplast envelope
K90GIL9	6.01027e-41	9.55633e-38	1.59272e-38	6.02923e-41	GO	GO:0009570	chloroplast stroma
K90GIL9	1.54541e-29	2.4572e-26	3.51028e-27	1.55126e-29	GO	GO:0015979	photosynthesis
K90GIL9	6.02153e-26	3.20947e-23	3.20947e-23	6.02153e-26	KEGG_PATHWAY	ko00195	Photosynthesis
K90GIL9	4.19904e-19	6.67648e-16	8.3456e-17	4.21761e-19	GO	GO:0009543	chloroplast thylakoid lumen
K90GIL9	2.56765e-18	4.08257e-15	4.53619e-16	2.58064e-18	GO	GO:0031977	thylakoid lumen
K90GIL9	2.85336e-15	6.4486e-13	6.4486e-13	2.85336e-15	AraCyc	PWY-101	photosynthesis light reactions
K90GIL9	1.95299e-14	3.10525e-11	3.10525e-12	1.96411e-14	GO	GO:0009523	photosystem II
K90GIL9	3.44909e-13	5.48406e-10	4.98551e-11	3.47092e-13	GO	GO:0042742	defense response to bacterium
K90GIL9	3.18361e-12	5.06194e-09	4.21828e-10	3.20579e-12	GO	GO:0048046	apoplast
K90GIL9	3.1303e-11	4.97718e-08	3.8286e-09	3.15411e-11	GO	GO:0010287	plastoglobule
K90GIL9	1.88426e-10	2.99597e-07	2.13998e-08	1.89979e-10	GO	GO:0009654	oxygen evolving complex
K90GIL9	1.07019e-09	1.70161e-06	1.13441e-07	1.0797e-09	GO	GO:0010319	stromule
K90GIL9	1.74077e-09	2.76782e-06	1.72989e-07	1.75734e-09	GO	GO:0009733	response to auxin stimulus
K90GIL9	1.83603e-09	2.91928e-06	1.71722e-07	1.85469e-09	GO	GO:0030095	chloroplast photosystem II
K90GIL9	1.08192e-08	1.72025e-05	9.55695e-07	1.09361e-08	GO	GO:0009522	photosystem I
K90GIL9	3.18954e-08	5.07137e-05	2.66914e-06	3.22607e-08	GO	GO:0010200	response to chitin
K90GIL9	4.42983e-08	7.04343e-05	3.52171e-06	4.4834e-08	GO	GO:0015995	chlorophyll biosynthetic process
K90GIL9	8.24582e-08	0.000131108	6.24326e-06	8.35086e-08	GO	GO:0009773	photosynthetic electron transport in photosystem I
K90GIL9	7.98031e-07	0.000158808	0.000158808	7.98031e-07	PO	PO:0020030	cotyledon
K90GIL9	2.39389e-06	0.000476385	0.000238192	2.40598e-06	PO	PO:0007095	LP.08 eight leaves visible
K90GIL9	3.14646e-07	0.000500287	2.27403e-05	3.18857e-07	GO	GO:0019898	extrinsic to membrane
K90GIL9	1.04033e-06	0.000554495	0.000277248	1.04228e-06	KEGG_PATHWAY	ko00860	Porphyrin and chlorophyll metabolism
K90GIL9	4.97896e-06	0.000990814	0.000330271	5.02951e-06	PO	PO:0007123	LP.06 six leaves visible
K90GIL10	1.96371e-45	3.35991e-42	3.35991e-42	1.96371e-45	GO	GO:0009535	chloroplast thylakoid membrane
K90GIL10	3.97836e-44	6.80697e-41	3.40349e-41	3.98069e-44	GO	GO:0009579	thylakoid
K90GIL10	3.02006e-36	5.16731e-33	1.72244e-33	3.02359e-36	GO	GO:0009534	chloroplast thylakoid
K90GIL10	1.24023e-29	2.12204e-26	5.30509e-27	1.24241e-29	GO	GO:0009941	chloroplast envelope
K90GIL10	1.45407e-28	8.05555e-26	8.05555e-26	1.45407e-28	KEGG_PATHWAY	ko00195	Photosynthesis
K90GIL10	9.36239e-28	1.6019e-24	3.20381e-25	9.38433e-28	GO	GO:0015979	photosynthesis
K90GIL10	8.40341e-27	1.43782e-23	2.39637e-24	8.42804e-27	GO	GO:0009570	chloroplast stroma
K90GIL10	3.86704e-24	6.61651e-21	9.45216e-22	3.88065e-24	GO	GO:0009507	chloroplast
K90GIL10	2.76174e-19	4.97114e-17	4.97114e-17	2.76174e-19	AraCyc	PWY-101	photosynthesis light reactions
K90GIL10	1.15161e-12	1.9704e-09	2.463e-10	1.15634e-12	GO	GO:0009523	photosystem II
K90GIL10	3.91265e-12	6.69454e-09	7.43838e-10	3.93103e-12	GO	GO:0009522	photosystem I
K90GIL10	1.25393e-11	2.14547e-08	2.14547e-09	1.26056e-11	GO	GO:0010287	plastoglobule
K90GIL10	1.43245e-11	2.45092e-08	2.22811e-09	1.44087e-11	GO	GO:0005840	ribosome
K90GIL10	1.50067e-10	2.56764e-07	2.1397e-08	1.51038e-10	GO	GO:0003735	structural constituent of ribosome
K90GIL10	4.55145e-10	7.78754e-07	5.99041e-08	4.5836e-10	GO	GO:0010200	response to chitin
K90GIL10	1.34192e-09	2.29602e-06	1.64001e-07	1.35219e-09	GO	GO:0006412	translation
K90GIL10	2.42013e-08	4.14085e-05	2.76056e-06	2.4401e-08	GO	GO:0009409	response to cold
K90GIL10	4.95585e-08	8.47946e-05	5.29966e-06	4.99968e-08	GO	GO:0016168	chlorophyll binding
K90GIL10	1.06917e-07	0.000182934	1.07608e-05	1.07926e-07	GO	GO:0009543	chloroplast thylakoid lumen
K90GIL10	1.41808e-07	0.000242634	1.34797e-05	1.43231e-07	GO	GO:0009538	photosystem I reaction center
K90GIL10	2.19845e-07	0.000376154	1.97976e-05	2.22182e-07	GO	GO:0030095	chloroplast photosystem II
K90GIL10	2.22342e-07	0.000380428	1.90214e-05	2.24839e-07	GO	GO:0048046	apoplast
K90GIL10	2.267e-07	0.000387883	1.84706e-05	2.29381e-07	GO	GO:0031977	thylakoid lumen
K90GIL10	4.35348e-07	0.00074488	3.38582e-05	4.40758e-07	GO	GO:0009539	photosystem II reaction center
K90GIL11	1.46639e-65	2.41075e-62	2.41075e-62	1.46639e-65	GO	GO:0003735	structural constituent of ribosome
K90GIL11	1.57357e-64	2.58696e-61	1.29348e-61	1.57453e-64	GO	GO:0005840	ribosome
K90GIL11	1.21318e-60	1.99447e-57	6.64824e-58	1.21466e-60	GO	GO:0006412	translation
K90GIL11	1.31612e-45	2.1637e-42	5.40925e-43	1.31853e-45	GO	GO:0022626	cytosolic ribosome
K90GIL11	8.14483e-42	5.00907e-39	5.00907e-39	8.14483e-42	KEGG_PATHWAY	ko03010	Ribosome
K90GIL11	4.23891e-34	6.96877e-31	1.39375e-31	4.24925e-34	GO	GO:0042254	ribosome biogenesis
K90GIL11	3.49324e-30	5.74289e-27	9.57148e-28	3.5039e-30	GO	GO:0005730	nucleolus
K90GIL11	6.79139e-21	1.1165e-17	1.59501e-18	6.81627e-21	GO	GO:0005829	cytosol
K90GIL11	1.88841e-17	3.10455e-14	3.88068e-15	1.89649e-17	GO	GO:0005622	intracellular
K90GIL11	6.29046e-14	1.03415e-10	1.14906e-11	6.32122e-14	GO	GO:0005618	cell wall
K90GIL11	6.30793e-14	1.03702e-10	1.03702e-11	6.34265e-14	GO	GO:0009506	plasmodesma
K90GIL11	3.31619e-13	5.45181e-10	4.95619e-11	3.33648e-13	GO	GO:0015934	large ribosomal subunit
K90GIL11	3.21275e-12	5.28176e-09	4.40147e-10	3.23439e-12	GO	GO:0005774	vacuolar membrane
K90GIL11	1.06111e-09	1.74446e-06	1.34189e-07	1.06891e-09	GO	GO:0005886	plasma membrane
K90GIL11	8.67844e-09	1.42674e-05	1.0191e-06	8.74762e-09	GO	GO:0016020	membrane
K90GIL11	2.34154e-08	3.84949e-05	2.56633e-06	2.36165e-08	GO	GO:0005773	vacuole
K90GIL11	7.68955e-07	0.000152253	0.000152253	7.68955e-07	PO	PO:0000293	guard cell
K90GIL11	2.21897e-07	0.000364798	2.27999e-05	2.2394e-07	GO	GO:0005747	mitochondrial respiratory chain complex I
K90GIL11	2.68463e-06	0.000598673	0.000598673	2.68463e-06	AraCyc	PWY-101	photosynthesis light reactions
K90GIL12	3.94179e-17	7.09522e-15	7.09522e-15	3.94179e-17	PO	PO:0000293	guard cell
K90GIL12	1.16645e-16	1.71701e-13	1.71701e-13	1.16645e-16	GO	GO:0009579	thylakoid
K90GIL12	6.224e-14	9.16173e-11	4.58086e-11	6.22823e-14	GO	GO:0009535	chloroplast thylakoid membrane
K90GIL12	3.56162e-13	5.2427e-10	1.74757e-10	3.56646e-13	GO	GO:0009534	chloroplast thylakoid
K90GIL12	3.51067e-12	5.16771e-09	1.29193e-09	3.51784e-12	GO	GO:0015979	photosynthesis
K90GIL12	4.33471e-12	6.38069e-09	1.27614e-09	4.34652e-12	GO	GO:0016020	membrane
K90GIL12	5.07661e-12	7.47277e-09	1.24546e-09	5.09391e-12	GO	GO:0005829	cytosol
K90GIL12	2.69387e-11	3.96538e-08	5.66483e-09	2.7049e-11	GO	GO:0005773	vacuole
K90GIL12	2.00353e-09	3.60636e-07	1.80318e-07	2.01473e-09	PO	PO:0001170	seed development stage
K90GIL12	1.11215e-09	1.63709e-06	2.04636e-07	1.11747e-09	GO	GO:0005774	vacuolar membrane
K90GIL12	2.98619e-09	4.39567e-06	4.88408e-07	3.00251e-09	GO	GO:0022626	cytosolic ribosome
K90GIL12	3.39955e-09	5.00413e-06	5.00413e-07	3.42046e-09	GO	GO:0046686	response to cadmium ion
K90GIL12	3.24833e-08	6.10687e-06	6.10687e-06	3.24833e-08	AraCyc	PWY-101	photosynthesis light reactions
K90GIL12	1.08867e-08	1.60252e-05	1.45683e-06	1.09611e-08	GO	GO:0048046	apoplast
K90GIL12	1.77493e-08	2.6127e-05	2.17725e-06	1.7883e-08	GO	GO:0005886	plasma membrane
K90GIL12	4.27254e-08	6.28917e-05	4.83782e-06	4.30765e-08	GO	GO:0009941	chloroplast envelope
K90GIL12	1.13106e-07	0.000166492	1.18923e-05	1.14114e-07	GO	GO:0010287	plastoglobule
K90GIL12	4.06691e-07	0.000217987	0.000217987	4.06691e-07	KEGG_PATHWAY	ko00195	Photosynthesis
K90GIL12	4.10265e-07	0.00060391	4.02607e-05	4.14205e-07	GO	GO:0009506	plasmodesma
K90GIL13	6.72067e-38	1.00407e-34	1.00407e-34	6.72067e-38	GO	GO:0009535	chloroplast thylakoid membrane
K90GIL13	9.43333e-38	1.40934e-34	7.0467e-35	9.43965e-38	GO	GO:0009534	chloroplast thylakoid
K90GIL13	3.26744e-33	4.88156e-30	1.62719e-30	3.27182e-33	GO	GO:0009941	chloroplast envelope
K90GIL13	2.37816e-26	3.55298e-23	8.88244e-24	2.38295e-26	GO	GO:0009579	thylakoid
K90GIL13	2.19011e-22	3.27203e-19	6.54406e-20	2.19599e-22	GO	GO:0009507	chloroplast
K90GIL13	8.07026e-20	1.2057e-16	2.00949e-17	8.09736e-20	GO	GO:0009570	chloroplast stroma
K90GIL13	1.08947e-15	1.62766e-12	2.32523e-13	1.09386e-15	GO	GO:0015979	photosynthesis
K90GIL13	7.11521e-15	1.06301e-11	1.32876e-12	7.1487e-15	GO	GO:0005829	cytosol
K90GIL13	9.47216e-14	5.55069e-11	5.55069e-11	9.47216e-14	KEGG_PATHWAY	ko00195	Photosynthesis
K90GIL13	9.44649e-14	1.41131e-10	1.56812e-11	9.49734e-14	GO	GO:0042254	ribosome biogenesis
K90GIL13	1.14659e-13	1.71301e-10	1.71301e-11	1.15354e-13	GO	GO:0003735	structural constituent of ribosome
K90GIL13	4.56328e-13	6.81754e-10	6.19777e-11	4.59403e-13	GO	GO:0005840	ribosome
K90GIL13	1.35489e-12	2.0242e-09	1.68683e-10	1.36494e-12	GO	GO:0006412	translation
K90GIL13	1.4785e-12	2.20888e-09	1.69914e-10	1.49047e-12	GO	GO:0010287	plastoglobule
K90GIL13	2.27548e-11	3.54975e-09	3.54975e-09	2.27548e-11	PO	PO:0000293	guard cell
K90GIL13	1.78258e-11	3.65428e-09	3.65428e-09	1.78258e-11	AraCyc	PWY-101	photosynthesis light reactions
K90GIL13	7.43715e-12	1.11111e-08	7.9365e-10	7.50243e-12	GO	GO:0005730	nucleolus
K90GIL13	4.46343e-10	6.66837e-07	4.44558e-08	4.50565e-10	GO	GO:0022626	cytosolic ribosome
K90GIL13	8.02649e-09	1.19916e-05	7.49473e-07	8.10789e-09	GO	GO:0009522	photosystem I
K90GIL13	2.6574e-08	1.55724e-05	7.78618e-06	2.66194e-08	KEGG_PATHWAY	ko03008	Ribosome biogenesis in eukaryotes
K90GIL13	2.31555e-08	3.45944e-05	2.03496e-06	2.34062e-08	GO	GO:0010319	stromule
K90GIL13	6.67927e-08	3.91405e-05	1.30468e-05	6.70215e-08	KEGG_PATHWAY	ko03010	Ribosome
K90GIL13	5.04607e-08	7.53882e-05	4.18823e-06	5.10414e-08	GO	GO:0031977	thylakoid lumen
K90GIL13	2.80395e-07	0.00041891	2.20479e-05	2.83815e-07	GO	GO:0009644	response to high light intensity
K90GIL14	1.75794e-51	3.79011e-48	3.79011e-48	1.75794e-51	GO	GO:0003735	structural constituent of ribosome
K90GIL14	2.4929e-49	5.37468e-46	2.68734e-46	2.49405e-49	GO	GO:0005840	ribosome
K90GIL14	8.11874e-47	1.7504e-43	5.83467e-44	8.12628e-47	GO	GO:0006412	translation
K90GIL14	1.17449e-35	1.01241e-32	1.01241e-32	1.17449e-35	KEGG_PATHWAY	ko03010	Ribosome
K90GIL14	1.80406e-34	3.88955e-31	9.72386e-32	1.80657e-34	GO	GO:0022626	cytosolic ribosome
K90GIL14	4.89351e-26	1.05504e-22	2.11008e-23	4.9026e-26	GO	GO:0042254	ribosome biogenesis
K90GIL14	1.17738e-21	2.53842e-18	4.23071e-19	1.18011e-21	GO	GO:0005730	nucleolus
K90GIL14	4.42467e-15	9.53958e-12	1.3628e-12	4.43701e-15	GO	GO:0016020	membrane
K90GIL14	6.99619e-15	1.50838e-11	1.88547e-12	7.01898e-15	GO	GO:0005622	intracellular
K90GIL14	5.88373e-14	1.26853e-10	1.40948e-11	5.90565e-14	GO	GO:0005618	cell wall
K90GIL14	5.98954e-14	1.29134e-10	1.29134e-11	6.01464e-14	GO	GO:0005829	cytosol
K90GIL14	1.51808e-11	3.68892e-09	3.68892e-09	1.51808e-11	PO	PO:0000262	trichoblast
K90GIL14	9.96177e-11	2.42071e-08	1.21036e-08	1.00029e-10	PO	PO:0009005	root
K90GIL14	3.05925e-11	6.59575e-08	5.99613e-09	3.07351e-11	GO	GO:0015934	large ribosomal subunit
K90GIL14	1.96923e-10	4.24565e-07	3.53805e-08	1.97933e-10	GO	GO:0005774	vacuolar membrane
K90GIL14	4.48986e-09	1.09104e-06	3.63679e-07	4.52712e-09	PO	PO:0000256	root hair cell
K90GIL14	1.01736e-08	2.47218e-06	6.18044e-07	1.03007e-08	PO	PO:0000293	guard cell
K90GIL14	1.1885e-09	2.56241e-06	1.97108e-07	1.19515e-09	GO	GO:0009506	plasmodesma
K90GIL14	3.81671e-07	0.000822883	5.87774e-05	3.83986e-07	GO	GO:0015979	photosynthesis
K90GIL15	1.51021e-12	2.62022e-09	2.62022e-09	1.51021e-12	GO	GO:0022626	cytosolic ribosome
K90GIL15	1.28669e-09	6.72937e-07	6.72937e-07	1.28669e-09	KEGG_PATHWAY	ko03010	Ribosome
K90GIL15	2.55877e-08	4.43946e-05	2.21973e-05	2.56024e-08	GO	GO:0003735	structural constituent of ribosome
K90GIL15	1.21836e-07	0.000211385	7.04617e-05	1.21976e-07	GO	GO:0005840	ribosome
K90GIL15	1.71886e-07	0.000298222	7.45555e-05	1.72184e-07	GO	GO:0006412	translation
K90GIL16	2.10067e-28	3.38628e-25	3.38628e-25	2.10067e-28	GO	GO:0005829	cytosol
K90GIL16	6.17451e-23	9.95331e-20	4.97666e-20	6.17834e-23	GO	GO:0005730	nucleolus
K90GIL16	1.82846e-16	1.14096e-13	1.14096e-13	1.82846e-16	KEGG_PATHWAY	ko03008	Ribosome biogenesis in eukaryotes
K90GIL16	1.74983e-14	3.13219e-12	3.13219e-12	1.74983e-14	PO	PO:0000293	guard cell
K90GIL16	3.22284e-13	5.19523e-10	1.73174e-10	3.22685e-13	GO	GO:0003723	RNA binding
K90GIL16	6.35246e-13	1.02402e-09	2.56004e-10	6.36431e-13	GO	GO:0009579	thylakoid
K90GIL16	3.93435e-12	6.34217e-09	1.26843e-09	3.94414e-12	GO	GO:0003676	nucleic acid binding
K90GIL16	9.19694e-12	1.48255e-08	2.47091e-09	9.22556e-12	GO	GO:0009535	chloroplast thylakoid membrane
K90GIL16	6.15842e-10	7.53175e-07	7.53175e-07	6.15842e-10	IPR	IPR011545	DNA/RNA helicase, DEAD/DEAH box type, N-terminal
K90GIL16	6.93399e-10	1.11776e-06	1.5968e-07	6.95989e-10	GO	GO:0009941	chloroplast envelope
K90GIL16	1.62151e-09	2.61388e-06	3.26735e-07	1.62859e-09	GO	GO:0008026	ATP-dependent helicase activity
K90GIL16	2.53146e-08	4.53132e-06	2.26566e-06	2.54569e-08	PO	PO:0001170	seed development stage
K90GIL16	4.65044e-09	7.49651e-06	8.32946e-07	4.67364e-09	GO	GO:0006364	rRNA processing
K90GIL16	3.82572e-08	6.16707e-05	6.16707e-06	3.8472e-08	GO	GO:0009534	chloroplast thylakoid
K90GIL16	1.28992e-07	0.000157757	7.88787e-05	1.29098e-07	IPR	IPR001650	Helicase, C-terminal
K90GIL16	1.60349e-07	0.000196107	6.5369e-05	1.60612e-07	IPR	IPR000629	RNA helicase, ATP-dependent, DEAD-box, conserved site
K90GIL16	1.9473e-07	0.000313905	2.85368e-05	1.95946e-07	GO	GO:0009507	chloroplast
K90GIL16	2.53177e-07	0.000408121	3.40101e-05	2.54916e-07	GO	GO:0009570	chloroplast stroma
K90GIL16	2.653e-07	0.000427663	3.28972e-05	2.67289e-07	GO	GO:0004386	helicase activity
K90GIL17	1.45349e-56	2.47092e-54	2.47092e-54	1.45349e-56	PO	PO:0025195	pollen tube cell
K90GIL17	1.18801e-29	2.01962e-27	1.00981e-27	1.19504e-29	PO	PO:0001017	M germinated pollen stage
K90GIL17	2.92696e-29	5.049e-26	5.049e-26	2.92696e-29	GO	GO:0022626	cytosolic ribosome
K90GIL17	2.8387e-28	4.89675e-25	2.44838e-25	2.84034e-28	GO	GO:0003735	structural constituent of ribosome
K90GIL17	7.69489e-27	1.30813e-24	4.36044e-25	7.7865e-27	PO	PO:0001016	L mature pollen stage
K90GIL17	3.64677e-27	6.29067e-24	2.09689e-24	3.651e-27	GO	GO:0005840	ribosome
K90GIL17	1.00798e-25	1.73877e-22	4.34693e-23	1.00974e-25	GO	GO:0006412	translation
K90GIL17	4.67473e-21	3.09e-18	3.09e-18	4.67473e-21	KEGG_PATHWAY	ko03010	Ribosome
K90GIL17	2.66146e-18	4.59102e-15	9.18204e-16	2.66765e-18	GO	GO:0009579	thylakoid
K90GIL17	5.4865e-17	9.46421e-14	1.57737e-14	5.50244e-17	GO	GO:0015979	photosynthesis
K90GIL17	6.87363e-17	1.1857e-13	1.69386e-14	6.89763e-17	GO	GO:0005829	cytosol
K90GIL17	5.10447e-15	8.6776e-13	2.1694e-13	5.19617e-15	PO	PO:0000293	guard cell
K90GIL17	2.45586e-15	4.23636e-12	5.29545e-13	2.46587e-15	GO	GO:0005774	vacuolar membrane
K90GIL17	4.27634e-14	2.82666e-11	1.41333e-11	4.28282e-14	KEGG_PATHWAY	ko00195	Photosynthesis
K90GIL17	2.10056e-14	3.62347e-11	4.02608e-12	2.11035e-14	GO	GO:0009535	chloroplast thylakoid membrane
K90GIL17	3.11668e-14	5.37627e-11	5.37627e-12	3.13303e-14	GO	GO:0016020	membrane
K90GIL17	3.60093e-13	6.12159e-11	1.22432e-11	3.6877e-13	PO	PO:0001170	seed development stage
K90GIL17	5.35654e-14	9.24002e-11	8.40002e-12	5.38777e-14	GO	GO:0042254	ribosome biogenesis
K90GIL17	2.25764e-13	3.89443e-10	3.24536e-11	2.27213e-13	GO	GO:0005886	plasma membrane
K90GIL17	5.75884e-12	9.79004e-10	1.63167e-10	5.93336e-12	PO	PO:0025281	pollen
K90GIL17	8.52256e-13	1.47014e-09	1.13088e-10	8.58226e-13	GO	GO:0009506	plasmodesma
K90GIL17	2.15519e-11	4.50434e-09	4.50434e-09	2.15519e-11	AraCyc	PWY-101	photosynthesis light reactions
K90GIL17	4.00222e-12	6.90383e-09	4.93131e-10	4.03261e-12	GO	GO:0009534	chloroplast thylakoid
K90GIL17	8.53126e-11	1.47164e-07	9.81095e-09	8.60106e-11	GO	GO:0009651	response to salt stress
K90GIL17	2.4673e-10	4.25609e-07	2.66006e-08	2.48894e-10	GO	GO:0046686	response to cadmium ion
K90GIL17	3.02858e-10	5.2243e-07	3.07312e-08	3.05693e-10	GO	GO:0005618	cell wall
K90GIL17	4.34051e-09	7.48738e-06	4.15966e-07	4.38371e-09	GO	GO:0005773	vacuole
K90GIL17	6.09177e-09	1.05083e-05	5.53069e-07	6.15601e-09	GO	GO:0010287	plastoglobule
K90GIL17	1.29337e-08	2.23107e-05	1.11553e-06	1.30778e-08	GO	GO:0005730	nucleolus
K90GIL17	1.59136e-08	2.7451e-05	1.30719e-06	1.61003e-08	GO	GO:0009523	photosystem II
K90GIL17	1.62779e-08	2.80795e-05	1.27634e-06	1.64786e-08	GO	GO:0005794	Golgi apparatus
K90GIL17	2.43993e-08	4.20888e-05	1.82995e-06	2.47145e-08	GO	GO:0009941	chloroplast envelope
K90GIL17	1.20579e-07	0.000207998	8.6666e-06	1.22208e-07	GO	GO:0009860	pollen tube growth
K90GIL18	1.37561e-29	2.3014e-26	2.3014e-26	1.37561e-29	GO	GO:0009534	chloroplast thylakoid
K90GIL18	1.06521e-23	1.78209e-20	8.91045e-21	1.06584e-23	GO	GO:0009535	chloroplast thylakoid membrane
K90GIL18	1.82957e-21	3.06087e-18	1.02029e-18	1.83176e-21	GO	GO:0009579	thylakoid
K90GIL18	2.92632e-21	4.89573e-18	1.22393e-18	2.93158e-21	GO	GO:0009507	chloroplast
K90GIL18	8.87361e-20	1.48456e-16	2.96911e-17	8.89488e-20	GO	GO:0009941	chloroplast envelope
K90GIL18	1.2511e-16	2.0931e-13	3.4885e-14	1.25485e-16	GO	GO:0009570	chloroplast stroma
K90GIL18	5.80465e-09	2.97198e-06	2.97198e-06	5.80465e-09	KEGG_PATHWAY	ko00195	Photosynthesis
K90GIL18	3.17404e-09	5.31017e-06	7.58596e-07	3.18547e-09	GO	GO:0031977	thylakoid lumen
K90GIL18	1.56382e-08	2.61627e-05	3.27033e-06	1.57039e-08	GO	GO:0010319	stromule
K90GIL18	3.53609e-08	3.94628e-05	3.94628e-05	3.53609e-08	IPR	IPR001752	Kinesin, motor domain
K90GIL18	3.68527e-08	6.16546e-05	6.85051e-06	3.70298e-08	GO	GO:0015979	photosynthesis
K90GIL18	1.02148e-07	0.000170893	1.70893e-05	1.027e-07	GO	GO:0003777	microtubule motor activity
K90GIL18	1.97995e-07	0.000220962	0.000110481	1.98173e-07	IPR	IPR019821	Kinesin, motor region, conserved site
K90GIL18	2.23989e-07	0.000374733	3.40666e-05	2.25335e-07	GO	GO:0007018	microtubule-based movement
K90GIL19	1.33541e-41	3.02202e-38	3.02202e-38	1.33541e-41	GO	GO:0009507	chloroplast
K90GIL19	8.24706e-33	1.86631e-29	9.33154e-30	8.2507e-33	GO	GO:0009570	chloroplast stroma
K90GIL19	7.93368e-28	1.79539e-24	5.98464e-25	7.9407e-28	GO	GO:0009535	chloroplast thylakoid membrane
K90GIL19	7.2916e-26	1.65009e-22	4.12522e-23	7.30128e-26	GO	GO:0009941	chloroplast envelope
K90GIL19	2.51417e-25	5.68956e-22	1.13791e-22	2.51862e-25	GO	GO:0005840	ribosome
K90GIL19	3.90086e-25	8.82764e-22	1.47127e-22	3.90949e-25	GO	GO:0003735	structural constituent of ribosome
K90GIL19	1.05067e-24	2.37767e-21	3.39667e-22	1.05347e-24	GO	GO:0009534	chloroplast thylakoid
K90GIL19	1.71325e-23	3.87709e-20	4.84637e-21	1.71857e-23	GO	GO:0006412	translation
K90GIL19	8.58662e-23	7.07537e-20	7.07537e-20	8.58662e-23	KEGG_PATHWAY	ko03010	Ribosome
K90GIL19	7.39472e-23	1.67342e-19	1.85936e-20	7.42095e-23	GO	GO:0009579	thylakoid
K90GIL19	1.14755e-18	2.5969e-15	2.5969e-16	1.15213e-18	GO	GO:0022626	cytosolic ribosome
K90GIL19	9.38227e-17	2.12321e-13	1.93019e-14	9.42391e-17	GO	GO:0015979	photosynthesis
K90GIL19	6.47266e-15	1.46476e-11	1.22064e-12	6.50427e-15	GO	GO:0042254	ribosome biogenesis
K90GIL19	4.92744e-10	4.06021e-07	2.0301e-07	4.93342e-10	KEGG_PATHWAY	ko00195	Photosynthesis
K90GIL19	2.05216e-09	4.64404e-06	3.57234e-07	2.0631e-09	GO	GO:0009409	response to cold
K90GIL19	2.12249e-08	4.77561e-06	4.77561e-06	2.12249e-08	PO	PO:0007095	LP.08 eight leaves visible
K90GIL19	6.2322e-09	1.41035e-05	1.00739e-06	6.26821e-09	GO	GO:0009523	photosystem II
K90GIL19	8.9479e-08	2.01328e-05	1.00664e-05	8.98785e-08	PO	PO:0007064	LP.12 twelve leaves visible
K90GIL19	1.51719e-08	3.4334e-05	2.28893e-06	1.52663e-08	GO	GO:0010200	response to chitin
K90GIL19	5.73332e-08	0.000129745	8.10907e-06	5.77158e-08	GO	GO:0042742	defense response to bacterium
K90GIL19	8.96715e-08	0.000202927	1.19369e-05	9.031e-08	GO	GO:0005622	intracellular
K90GIL19	1.46747e-06	0.000330181	0.00011006	1.48063e-06	PO	PO:0007123	LP.06 six leaves visible
K90GIL19	1.50325e-06	0.000338232	8.4558e-05	1.52357e-06	PO	PO:0007098	LP.02 two leaves visible
K90GIL19	1.54282e-06	0.000347135	6.9427e-05	1.57075e-06	PO	PO:0000293	guard cell
K90GIL19	1.7175e-07	0.000388671	2.15928e-05	1.7305e-07	GO	GO:0031977	thylakoid lumen
K90GIL19	2.69936e-07	0.000610865	3.21508e-05	2.721e-07	GO	GO:0080167	response to karrikin
K90GIL19	3.47283e-06	0.000781387	0.000130231	3.55176e-06	PO	PO:0007103	LP.10 ten leaves visible
K90GIL20	9.07575e-30	2.01482e-26	2.01482e-26	9.07575e-30	GO	GO:0003735	structural constituent of ribosome
K90GIL20	9.88074e-30	2.19352e-26	1.09676e-26	9.8852e-30	GO	GO:0005840	ribosome
K90GIL20	6.0613e-28	1.34561e-24	4.48536e-25	6.06676e-28	GO	GO:0006412	translation
K90GIL20	7.94217e-26	6.64759e-23	6.64759e-23	7.94217e-26	KEGG_PATHWAY	ko03010	Ribosome
K90GIL20	5.63449e-26	1.25086e-22	3.12714e-23	5.64211e-26	GO	GO:0009507	chloroplast
K90GIL20	9.15497e-26	2.0324e-22	4.06481e-23	9.17149e-26	GO	GO:0009535	chloroplast thylakoid membrane
K90GIL20	7.56694e-24	1.67986e-20	2.79977e-21	7.58402e-24	GO	GO:0009534	chloroplast thylakoid
K90GIL20	1.54281e-21	3.42503e-18	4.8929e-19	1.54699e-21	GO	GO:0009570	chloroplast stroma
K90GIL20	3.57767e-21	7.94243e-18	9.92804e-19	3.58899e-21	GO	GO:0022626	cytosolic ribosome
K90GIL20	3.63432e-17	8.06819e-14	8.96466e-15	3.64746e-17	GO	GO:0009579	thylakoid
K90GIL20	2.09625e-16	4.65368e-13	4.65368e-14	2.10478e-16	GO	GO:0009941	chloroplast envelope
K90GIL20	5.11814e-16	1.13623e-12	1.03293e-13	5.14129e-16	GO	GO:0042254	ribosome biogenesis
K90GIL20	1.07728e-14	2.39157e-11	1.99297e-12	1.08265e-14	GO	GO:0015979	photosynthesis
K90GIL20	6.52617e-13	1.44881e-09	1.11447e-10	6.56164e-13	GO	GO:0005730	nucleolus
K90GIL20	4.56361e-11	1.02681e-08	1.02681e-08	4.56361e-11	PO	PO:0000293	guard cell
K90GIL20	2.41346e-10	5.35789e-07	3.82706e-08	2.42768e-10	GO	GO:0005622	intracellular
K90GIL20	1.54786e-08	3.43624e-05	2.29083e-06	1.55768e-08	GO	GO:0009506	plasmodesma
K90GIL20	1.54016e-07	3.46537e-05	1.73268e-05	1.54704e-07	PO	PO:0000262	trichoblast
K90GIL20	1.62141e-08	3.59953e-05	2.24971e-06	1.63244e-08	GO	GO:0009409	response to cold
K90GIL20	5.39637e-08	0.000119799	7.04703e-06	5.43555e-08	GO	GO:0009543	chloroplast thylakoid lumen
K90GIL20	3.97498e-07	0.000882446	4.90248e-05	4.00566e-07	GO	GO:0005829	cytosol
K90GIL21	5.73323e-54	7.91186e-51	7.91186e-51	5.73323e-54	GO	GO:0009535	chloroplast thylakoid membrane
K90GIL21	4.37576e-50	6.03854e-47	3.01927e-47	4.37893e-50	GO	GO:0009534	chloroplast thylakoid
K90GIL21	6.40198e-38	8.83473e-35	2.94491e-35	6.41127e-38	GO	GO:0009579	thylakoid
K90GIL21	2.38906e-29	3.29691e-26	8.24226e-27	2.39427e-29	GO	GO:0015979	photosynthesis
K90GIL21	4.74029e-28	6.5416e-25	1.30832e-25	4.75407e-28	GO	GO:0009941	chloroplast envelope
K90GIL21	1.06403e-26	4.7775e-24	4.7775e-24	1.06403e-26	KEGG_PATHWAY	ko00195	Photosynthesis
K90GIL21	5.4908e-23	7.57731e-20	1.26289e-20	5.51077e-23	GO	GO:0009507	chloroplast
K90GIL21	2.91291e-18	4.01982e-15	5.7426e-16	2.92563e-18	GO	GO:0009570	chloroplast stroma
K90GIL21	9.03562e-15	1.87941e-12	1.87941e-12	9.03562e-15	AraCyc	PWY-101	photosynthesis light reactions
K90GIL21	7.83368e-15	1.08105e-11	1.35131e-12	7.87362e-15	GO	GO:0009523	photosystem II
K90GIL21	2.69246e-13	3.7156e-10	4.12844e-11	2.70816e-13	GO	GO:0010287	plastoglobule
K90GIL21	3.10989e-11	4.29165e-08	4.29165e-09	3.13031e-11	GO	GO:0048046	apoplast
K90GIL21	4.30731e-11	5.94409e-08	5.40372e-09	4.33875e-11	GO	GO:0016020	membrane
K90GIL21	8.87746e-11	1.22509e-07	1.02091e-08	8.94879e-11	GO	GO:0009543	chloroplast thylakoid lumen
K90GIL21	1.5688e-09	2.99642e-07	2.99642e-07	1.5688e-09	PO	PO:0001170	seed development stage
K90GIL21	2.73582e-10	3.77543e-07	2.90418e-08	2.75982e-10	GO	GO:0031977	thylakoid lumen
K90GIL21	3.38123e-10	4.6661e-07	3.33293e-08	3.41339e-10	GO	GO:0030095	chloroplast photosystem II
K90GIL21	5.22939e-10	7.21655e-07	4.81104e-08	5.28298e-10	GO	GO:0009773	photosynthetic electron transport in photosystem I
K90GIL21	2.47463e-09	3.41499e-06	2.13437e-07	2.50182e-09	GO	GO:0009522	photosystem I
K90GIL21	1.15991e-08	1.60068e-05	9.41575e-07	1.17352e-08	GO	GO:0016168	chlorophyll binding
K90GIL21	1.22701e-08	1.69327e-05	9.40705e-07	1.24231e-08	GO	GO:0006633	fatty acid biosynthetic process
K90GIL21	2.9207e-08	2.836e-05	2.836e-05	2.9207e-08	IPR	IPR016040	NAD(P)-binding domain
K90GIL21	3.32839e-08	4.59317e-05	2.41746e-06	3.37237e-08	GO	GO:0045735	nutrient reservoir activity
K90GIL21	4.86589e-08	6.71493e-05	3.35747e-06	4.93382e-08	GO	GO:0009539	photosystem II reaction center
K90GIL21	4.20213e-07	8.02608e-05	4.01304e-05	4.22425e-07	PO	PO:0009001	fruit
K90GIL21	5.94321e-08	8.20163e-05	3.90554e-06	6.03061e-08	GO	GO:0031225	anchored to membrane
K90GIL21	7.63421e-08	0.000105352	4.78873e-06	7.75218e-08	GO	GO:0019684	photosynthesis, light reaction
K90GIL21	2.446e-07	0.000109825	5.49127e-05	2.45146e-07	KEGG_PATHWAY	ko00061	Fatty acid biosynthesis
K90GIL21	1.92391e-07	0.000265499	1.15434e-05	1.95508e-07	GO	GO:0009654	oxygen evolving complex
K90GIL21	2.87069e-07	0.000396155	1.65064e-05	2.91934e-07	GO	GO:0010319	stromule
K90GIL21	4.76246e-06	0.000671506	0.000671506	4.76246e-06	Pfam	PF02987	Late embryogenesis abundant protein
K90GIL21	6.12735e-07	0.000845574	3.3823e-05	6.2358e-07	GO	GO:0009834	secondary cell wall biogenesis
K90GIL21	6.55741e-07	0.000904923	3.48047e-05	6.6784e-07	GO	GO:0008289	lipid binding
K90GIL22	1.17389e-23	2.44052e-20	2.44052e-20	1.17389e-23	GO	GO:0006412	translation
K90GIL22	1.26496e-23	2.62985e-20	1.31493e-20	1.26557e-23	GO	GO:0005840	ribosome
K90GIL22	3.08963e-23	6.42335e-20	2.14112e-20	3.09261e-23	GO	GO:0003735	structural constituent of ribosome
K90GIL22	1.06192e-21	2.20773e-18	5.51934e-19	1.06346e-21	GO	GO:0009507	chloroplast
K90GIL22	4.58845e-21	9.5394e-18	1.90788e-18	4.5973e-21	GO	GO:0009579	thylakoid
K90GIL22	8.40834e-21	1.74809e-17	2.91349e-18	8.42861e-21	GO	GO:0009570	chloroplast stroma
K90GIL22	6.60609e-19	1.37341e-15	1.96201e-16	6.62521e-19	GO	GO:0005829	cytosol
K90GIL22	3.15388e-18	6.55691e-15	8.19614e-16	3.16453e-18	GO	GO:0009534	chloroplast thylakoid
K90GIL22	2.28212e-17	4.74453e-14	5.27171e-15	2.29094e-17	GO	GO:0009535	chloroplast thylakoid membrane
K90GIL22	2.47703e-17	5.14974e-14	5.14974e-15	2.4878e-17	GO	GO:0042254	ribosome biogenesis
K90GIL22	2.50334e-17	5.20445e-14	4.73132e-15	2.51544e-17	GO	GO:0005730	nucleolus
K90GIL22	3.58041e-17	7.44367e-14	6.20306e-15	3.59945e-17	GO	GO:0022626	cytosolic ribosome
K90GIL22	8.85473e-17	1.8409e-13	1.41608e-14	8.90614e-17	GO	GO:0009941	chloroplast envelope
K90GIL22	1.65984e-15	3.43587e-13	3.43587e-13	1.65984e-15	PO	PO:0000293	guard cell
K90GIL22	1.25696e-15	2.61323e-12	1.86659e-13	1.26487e-15	GO	GO:0015979	photosynthesis
K90GIL22	6.74524e-14	1.39626e-11	6.98132e-12	6.77799e-14	PO	PO:0001170	seed development stage
K90GIL22	1.78877e-13	1.44175e-10	1.44175e-10	1.78877e-13	KEGG_PATHWAY	ko03010	Ribosome
K90GIL22	4.7992e-10	1.15661e-07	1.15661e-07	4.7992e-10	AraCyc	PWY-101	photosynthesis light reactions
K90GIL22	1.73824e-08	1.40102e-05	7.00509e-06	1.7404e-08	KEGG_PATHWAY	ko00195	Photosynthesis
K90GIL22	9.07888e-09	1.8875e-05	1.25833e-06	9.14043e-09	GO	GO:0006364	rRNA processing
K90GIL22	1.13139e-07	2.34198e-05	7.80659e-06	1.14243e-07	PO	PO:0000262	trichoblast
K90GIL22	1.47198e-08	3.06024e-05	1.91265e-06	1.48267e-08	GO	GO:0005618	cell wall
K90GIL22	1.36468e-07	0.000283717	1.66892e-05	1.37526e-07	GO	GO:0009506	plasmodesma
K90GIL22	2.87076e-07	0.000596832	3.31573e-05	2.89443e-07	GO	GO:0009522	photosystem I
K90GIL22	4.1301e-07	0.000858649	4.5192e-05	4.16617e-07	GO	GO:0003723	RNA binding
K90GIL23	1.43722e-11	9.28442e-09	9.28442e-09	1.43722e-11	GO	GO:0009737	response to abscisic acid stimulus
K90GIL23	1.06705e-09	6.89317e-07	3.44658e-07	1.06871e-09	GO	GO:0009414	response to water deprivation
K90GIL23	3.76782e-09	2.43401e-06	8.11338e-07	3.77953e-09	GO	GO:0009651	response to salt stress
K90GIL23	3.21014e-06	0.000157297	0.000157297	3.21014e-06	Pfam	PF02987	Late embryogenesis abundant protein
K90GIL23	2.06725e-06	0.000332827	0.000332827	2.06725e-06	KEGG_PATHWAY	K14497	protein phosphatase 2C [EC:3.1.3.16]
K90GIL24	2.6629e-23	5.08881e-20	5.08881e-20	2.6629e-23	GO	GO:0003735	structural constituent of ribosome
K90GIL24	3.31958e-23	6.34372e-20	3.17186e-20	3.32132e-23	GO	GO:0005840	ribosome
K90GIL24	1.36852e-22	2.61525e-19	8.7175e-20	1.36996e-22	GO	GO:0006412	translation
K90GIL24	1.71426e-20	3.27596e-17	8.1899e-18	1.71696e-20	GO	GO:0022626	cytosolic ribosome
K90GIL24	7.71076e-19	5.305e-16	5.305e-16	7.71076e-19	KEGG_PATHWAY	ko03010	Ribosome
K90GIL24	6.47641e-18	1.23764e-14	2.47528e-15	6.48999e-18	GO	GO:0009507	chloroplast
K90GIL24	1.71235e-16	3.2723e-13	5.45383e-14	1.71684e-16	GO	GO:0005730	nucleolus
K90GIL24	1.1076e-15	2.11662e-12	3.02374e-13	1.11109e-15	GO	GO:0042254	ribosome biogenesis
K90GIL24	1.54594e-13	2.95429e-10	3.69286e-11	1.55162e-13	GO	GO:0009941	chloroplast envelope
K90GIL24	3.63098e-12	6.93881e-09	7.70979e-10	3.64625e-12	GO	GO:0005829	cytosol
K90GIL24	3.73669e-12	7.14081e-09	7.14081e-10	3.75437e-12	GO	GO:0009535	chloroplast thylakoid membrane
K90GIL24	4.18062e-11	7.98916e-08	7.26287e-09	4.20261e-11	GO	GO:0009409	response to cold
K90GIL24	9.27918e-10	1.77325e-06	1.47771e-07	9.3329e-10	GO	GO:0009534	chloroplast thylakoid
K90GIL24	1.79759e-08	1.23674e-05	6.18371e-06	1.80021e-08	KEGG_PATHWAY	ko03008	Ribosome biogenesis in eukaryotes
K90GIL24	1.65171e-08	3.15641e-05	2.42801e-06	1.66215e-08	GO	GO:0009570	chloroplast stroma
K90GIL24	2.15269e-08	4.1138e-05	2.93843e-06	2.16744e-08	GO	GO:0009506	plasmodesma
K90GIL24	2.54226e-07	4.93199e-05	4.93199e-05	2.54226e-07	PO	PO:0000293	guard cell
K90GIL24	8.17288e-08	0.000156184	1.04123e-05	8.2332e-08	GO	GO:0015934	large ribosomal subunit
K90GIL24	1.16907e-07	0.000223409	1.39631e-05	1.17832e-07	GO	GO:0006364	rRNA processing
K90GIL24	2.403e-06	0.000466182	0.000233091	2.41545e-06	PO	PO:0007095	LP.08 eight leaves visible
K90GIL24	3.29485e-06	0.0006392	0.000213067	3.32917e-06	PO	PO:0007123	LP.06 six leaves visible
K90GIL24	4.6173e-07	0.000882365	5.19038e-05	4.65628e-07	GO	GO:0009579	thylakoid
K90GIL25	9.41335e-23	2.12083e-19	2.12083e-19	9.41335e-23	GO	GO:0009535	chloroplast thylakoid membrane
K90GIL25	1.88376e-22	4.24411e-19	2.12205e-19	1.88459e-22	GO	GO:0003735	structural constituent of ribosome
K90GIL25	1.38848e-21	3.12825e-18	1.04275e-18	1.38971e-21	GO	GO:0005840	ribosome
K90GIL25	6.80549e-21	1.53328e-17	3.83319e-18	6.81456e-21	GO	GO:0006412	translation
K90GIL25	1.36647e-20	3.07867e-17	6.15733e-18	1.3689e-20	GO	GO:0009534	chloroplast thylakoid
K90GIL25	1.58672e-20	3.57487e-17	5.95812e-18	1.59025e-20	GO	GO:0009507	chloroplast
K90GIL25	2.02103e-20	4.55339e-17	6.50484e-18	2.02643e-20	GO	GO:0022626	cytosolic ribosome
K90GIL25	2.96698e-18	2.516e-15	2.516e-15	2.96698e-18	KEGG_PATHWAY	ko03010	Ribosome
K90GIL25	8.24086e-16	1.85667e-12	2.32083e-13	8.26655e-16	GO	GO:0015979	photosynthesis
K90GIL25	1.43523e-14	3.23357e-11	3.59286e-12	1.44034e-14	GO	GO:0009579	thylakoid
K90GIL25	1.36032e-13	3.06479e-10	3.06479e-11	1.36577e-13	GO	GO:0042254	ribosome biogenesis
K90GIL25	1.68063e-13	3.78647e-10	3.44225e-11	1.68813e-13	GO	GO:0009941	chloroplast envelope
K90GIL25	6.45213e-13	1.45366e-09	1.21139e-10	6.48378e-13	GO	GO:0009570	chloroplast stroma
K90GIL25	8.98512e-13	2.02435e-09	1.55719e-10	9.03323e-13	GO	GO:0005730	nucleolus
K90GIL25	2.80033e-10	6.49677e-08	6.49677e-08	2.80033e-10	PO	PO:0000293	guard cell
K90GIL25	1.74811e-09	1.4824e-06	7.412e-07	1.75018e-09	KEGG_PATHWAY	ko00195	Photosynthesis
K90GIL25	1.59349e-08	4.30242e-06	4.30242e-06	1.59349e-08	AraCyc	PWY-101	photosynthesis light reactions
K90GIL25	5.17595e-08	0.000116614	8.32959e-06	5.20599e-08	GO	GO:0009523	photosystem II
K90GIL25	5.97351e-08	0.000134583	8.97221e-06	6.01086e-08	GO	GO:0005829	cytosol
K90GIL25	4.20524e-07	0.000947442	5.92151e-05	4.23343e-07	GO	GO:0031977	thylakoid lumen
K90GIL26	2.26642e-12	4.03423e-10	4.03423e-10	2.26642e-12	PO	PO:0025195	pollen tube cell
K90GIL26	3.30066e-11	5.87518e-09	2.93759e-09	3.31931e-11	PO	PO:0001017	M germinated pollen stage
K90GIL26	3.64594e-10	6.48977e-08	2.16326e-08	3.68737e-10	PO	PO:0001016	L mature pollen stage
K90GIL26	7.01175e-08	1.24809e-05	3.12023e-06	7.13195e-08	PO	PO:0007611	petal differentiation and expansion stage
K90GIL26	2.15045e-07	3.82781e-05	7.65562e-06	2.19989e-07	PO	PO:0009046	flower
K90GIL26	3.31277e-07	5.89673e-05	9.82788e-06	3.40851e-07	PO	PO:0007616	4 anthesis
K90GIL26	3.14852e-06	0.000560436	8.00623e-05	3.25835e-06	PO	PO:0025022	collective leaf structure
K90GIL27	4.27177e-13	3.9642e-10	3.9642e-10	4.27177e-13	GO	GO:0009579	thylakoid
K90GIL27	8.39444e-13	7.79004e-10	3.89502e-10	8.4035e-13	GO	GO:0009507	chloroplast
K90GIL27	1.91864e-12	1.7805e-09	5.93501e-10	1.92279e-12	GO	GO:0009570	chloroplast stroma
K90GIL27	2.93095e-11	2.71992e-08	6.79981e-09	2.94046e-11	GO	GO:0009534	chloroplast thylakoid
K90GIL27	8.20145e-10	7.61095e-07	1.52219e-07	8.23696e-10	GO	GO:0009535	chloroplast thylakoid membrane
K90GIL27	1.59579e-09	1.48089e-06	2.46815e-07	1.60443e-09	GO	GO:0009941	chloroplast envelope
K90GIL27	2.42718e-08	2.25242e-05	3.21774e-06	2.44297e-08	GO	GO:0048046	apoplast
K90GIL27	4.29461e-08	3.9854e-05	4.98175e-06	4.32725e-08	GO	GO:0005975	carbohydrate metabolic process
K90GIL27	2.18725e-07	0.000202977	2.2553e-05	2.20627e-07	GO	GO:0015979	photosynthesis
K90GIL27	1.27712e-05	0.000945066	0.000945066	1.27712e-05	Pfam	PF00141	Peroxidase
K90GIL28	5.21044e-12	4.17357e-09	4.17357e-09	5.21044e-12	GO	GO:0016020	membrane
K90GIL28	8.16481e-09	6.54001e-06	3.27001e-06	8.17501e-09	GO	GO:0019761	glucosinolate biosynthetic process
K90GIL28	7.25154e-07	0.000319793	0.000319793	7.25154e-07	IPR	IPR004316	RAG1-activating protein-1-related
K90GIL28	9.86438e-06	0.000779286	0.000779286	9.86438e-06	Pfam	PF02365	No apical meristem (NAM) protein
K90GIL28	1.17506e-06	0.000941227	0.000313742	1.17801e-06	GO	GO:0007568	aging
K90GIL29	2.97855e-38	6.44557e-35	6.44557e-35	2.97855e-38	GO	GO:0009570	chloroplast stroma
K90GIL29	2.05736e-35	4.45212e-32	2.22606e-32	2.05831e-35	GO	GO:0009507	chloroplast
K90GIL29	4.12357e-29	8.92341e-26	2.97447e-26	4.12739e-29	GO	GO:0003735	structural constituent of ribosome
K90GIL29	6.69318e-29	1.4484e-25	3.62101e-26	6.70247e-29	GO	GO:0005840	ribosome
K90GIL29	1.43872e-26	3.11338e-23	6.22676e-24	1.44138e-26	GO	GO:0006412	translation
K90GIL29	6.35305e-26	1.3748e-22	2.29133e-23	6.36776e-26	GO	GO:0009941	chloroplast envelope
K90GIL29	1.39887e-23	3.02715e-20	4.32451e-21	1.40276e-23	GO	GO:0022626	cytosolic ribosome
K90GIL29	2.8431e-21	2.26311e-18	2.26311e-18	2.8431e-21	KEGG_PATHWAY	ko03010	Ribosome
K90GIL29	2.63402e-21	5.70002e-18	7.12503e-19	2.64257e-21	GO	GO:0009535	chloroplast thylakoid membrane
K90GIL29	8.78635e-20	1.90137e-16	2.11263e-17	8.81895e-20	GO	GO:0009579	thylakoid
K90GIL29	8.73875e-17	1.89106e-13	1.89106e-14	8.77524e-17	GO	GO:0009534	chloroplast thylakoid
K90GIL29	6.21321e-14	1.34454e-10	1.22231e-11	6.24206e-14	GO	GO:0042254	ribosome biogenesis
K90GIL29	5.86721e-10	1.26966e-06	1.05805e-07	5.89719e-10	GO	GO:0009409	response to cold
K90GIL29	6.97145e-10	1.50862e-06	1.16048e-07	7.01032e-10	GO	GO:0015979	photosynthesis
K90GIL29	4.21138e-08	9.01235e-06	9.01235e-06	4.21138e-08	PO	PO:0000293	guard cell
K90GIL29	6.21698e-08	1.33043e-05	6.65217e-06	6.24617e-08	PO	PO:0007095	LP.08 eight leaves visible
K90GIL29	8.79295e-07	0.000188169	6.27231e-05	8.8759e-07	PO	PO:0007064	LP.12 twelve leaves visible
K90GIL29	1.04325e-06	0.000223256	5.58139e-05	1.05808e-06	PO	PO:0007123	LP.06 six leaves visible
K90GIL29	2.04857e-07	0.000443311	3.16651e-05	2.06095e-07	GO	GO:0042742	defense response to bacterium
K90GIL29	2.58852e-06	0.000553944	0.000110789	2.63783e-06	PO	PO:0020030	cotyledon
K90GIL29	2.72732e-06	0.000583646	9.72743e-05	2.79256e-06	PO	PO:0001170	seed development stage
K90GIL29	4.44527e-07	0.000961957	6.41304e-05	4.47422e-07	GO	GO:0016020	membrane
K90GIL30	6.01892e-23	1.11651e-19	1.11651e-19	6.01892e-23	GO	GO:0010200	response to chitin
K90GIL30	1.66125e-09	3.08162e-06	1.54081e-06	1.66215e-09	GO	GO:0009408	response to heat
K90GIL30	7.14042e-09	1.32455e-05	4.41516e-06	7.14812e-09	GO	GO:0004672	protein kinase activity
K90GIL30	1.76756e-08	3.27883e-05	8.19707e-06	1.77043e-08	GO	GO:0042742	defense response to bacterium
K90GIL30	1.78814e-08	3.317e-05	6.63399e-06	1.792e-08	GO	GO:0006468	protein phosphorylation
K90GIL30	1.78763e-07	3.52164e-05	3.52164e-05	1.78763e-07	PO	PO:0000256	root hair cell
K90GIL30	3.4003e-08	6.30756e-05	1.05126e-05	3.40949e-08	GO	GO:0009579	thylakoid
K90GIL30	3.82257e-08	7.09086e-05	1.01298e-05	3.83497e-08	GO	GO:0042542	response to hydrogen peroxide
K90GIL30	4.07498e-08	7.55908e-05	9.44885e-06	4.09041e-08	GO	GO:0016772	transferase activity, transferring phosphorus-containing groups
K90GIL30	3.85583e-07	7.59598e-05	3.79799e-05	3.8755e-07	PO	PO:0000262	trichoblast
K90GIL30	7.36641e-08	0.000136647	1.5183e-05	7.39832e-08	GO	GO:0004674	protein serine/threonine kinase activity
K90GIL30	2.59929e-07	0.000319192	0.000319192	2.59929e-07	IPR	IPR000719	Protein kinase, catalytic domain
K90GIL30	1.91314e-07	0.000354887	3.54887e-05	1.92246e-07	GO	GO:0016301	kinase activity
K90GIL30	3.17683e-07	0.000589301	5.35728e-05	3.19404e-07	GO	GO:0005886	plasma membrane
K90GIL30	3.28848e-07	0.000610013	5.08344e-05	3.30809e-07	GO	GO:0009737	response to abscisic acid stimulus
K90GIL30	4.10572e-07	0.000761611	5.85854e-05	4.13245e-07	GO	GO:0009733	response to auxin stimulus
K90GIL30	4.51132e-07	0.00083685	5.9775e-05	4.54316e-07	GO	GO:0006979	response to oxidative stress
K90GIL30	5.14748e-07	0.000954858	6.36572e-05	5.18663e-07	GO	GO:0009534	chloroplast thylakoid
K90GIL31	7.96764e-15	1.68834e-11	1.68834e-11	7.96764e-15	GO	GO:0003735	structural constituent of ribosome
K90GIL31	2.95204e-14	6.25538e-11	3.12769e-11	2.95344e-14	GO	GO:0006412	translation
K90GIL31	4.32151e-14	9.15727e-11	3.05242e-11	4.32559e-14	GO	GO:0005840	ribosome
K90GIL31	5.10073e-14	1.08084e-10	2.70211e-11	5.10796e-14	GO	GO:0022626	cytosolic ribosome
K90GIL31	6.93043e-14	1.46856e-10	2.93712e-11	6.94354e-14	GO	GO:0005730	nucleolus
K90GIL31	1.62542e-11	3.44427e-08	5.74044e-09	1.62927e-11	GO	GO:0005829	cytosol
K90GIL31	7.71863e-11	5.92019e-08	5.92019e-08	7.71863e-11	KEGG_PATHWAY	ko03010	Ribosome
K90GIL31	2.59683e-10	5.50269e-07	7.86098e-08	2.60421e-10	GO	GO:0006979	response to oxidative stress
K90GIL31	1.5329e-09	3.24822e-06	4.06028e-07	1.53798e-09	GO	GO:0042254	ribosome biogenesis
K90GIL31	3.67318e-08	2.81733e-05	1.40867e-05	3.67798e-08	KEGG_PATHWAY	ko03008	Ribosome biogenesis in eukaryotes
K90GIL31	2.69123e-08	5.70271e-05	6.33634e-06	2.70142e-08	GO	GO:0009409	response to cold
K90GIL31	1.17833e-07	0.000249688	2.49688e-05	1.18336e-07	GO	GO:0042742	defense response to bacterium
K90GIL31	2.52384e-07	0.000534802	4.86183e-05	2.53581e-07	GO	GO:0006364	rRNA processing
K90GIL31	3.82186e-07	0.000809851	6.74876e-05	3.8418e-07	GO	GO:0005774	vacuolar membrane
K90GIL31	4.29897e-07	0.000910952	7.00732e-05	4.32345e-07	GO	GO:0010200	response to chitin
K90GIL32	1.04509e-46	1.79652e-43	1.79652e-43	1.04509e-46	GO	GO:0003735	structural constituent of ribosome
K90GIL32	3.93957e-45	6.77213e-42	3.38606e-42	3.94187e-45	GO	GO:0005840	ribosome
K90GIL32	5.60847e-43	9.64095e-40	3.21365e-40	5.615e-43	GO	GO:0006412	translation
K90GIL32	2.02629e-37	3.48318e-34	8.70796e-35	2.02983e-37	GO	GO:0022626	cytosolic ribosome
K90GIL32	3.41324e-36	5.86736e-33	1.17347e-33	3.4212e-36	GO	GO:0009534	chloroplast thylakoid
K90GIL32	5.53157e-36	9.50877e-33	1.5848e-33	5.54771e-36	GO	GO:0009535	chloroplast thylakoid membrane
K90GIL32	2.16966e-32	1.47103e-29	1.47103e-29	2.16966e-32	KEGG_PATHWAY	ko03010	Ribosome
K90GIL32	1.08041e-32	1.85722e-29	2.65317e-30	1.08419e-32	GO	GO:0009579	thylakoid
K90GIL32	3.26879e-28	5.61906e-25	7.02382e-26	3.28216e-28	GO	GO:0042254	ribosome biogenesis
K90GIL32	9.20468e-25	1.58228e-21	1.75809e-22	9.24772e-25	GO	GO:0009507	chloroplast
K90GIL32	3.67155e-24	6.3114e-21	6.3114e-22	3.69088e-24	GO	GO:0009941	chloroplast envelope
K90GIL32	1.66643e-21	2.8646e-18	2.60418e-19	1.67619e-21	GO	GO:0009570	chloroplast stroma
K90GIL32	5.66085e-20	9.73101e-17	8.10917e-18	5.69731e-20	GO	GO:0015979	photosynthesis
K90GIL32	1.19223e-16	2.04944e-13	1.57649e-14	1.20061e-16	GO	GO:0005622	intracellular
K90GIL32	1.38353e-14	2.61487e-12	2.61487e-12	1.38353e-14	PO	PO:0000293	guard cell
K90GIL32	1.54047e-14	2.64806e-11	1.89147e-12	1.55221e-14	GO	GO:0005730	nucleolus
K90GIL32	2.94654e-14	5.0651e-11	3.37673e-12	2.97073e-14	GO	GO:0000502	proteasome complex
K90GIL32	1.71509e-13	1.16283e-10	5.81414e-11	1.71762e-13	KEGG_PATHWAY	ko00195	Photosynthesis
K90GIL32	8.67394e-14	1.49105e-10	9.31907e-12	8.7503e-14	GO	GO:0005829	cytosol
K90GIL32	1.32223e-12	2.81635e-10	2.81635e-10	1.32223e-12	AraCyc	PWY-101	photosynthesis light reactions
K90GIL32	4.43309e-10	3.00563e-07	1.00188e-07	4.4462e-10	KEGG_PATHWAY	ko03050	Proteasome
K90GIL32	1.46124e-09	2.51188e-06	1.47757e-07	1.47497e-09	GO	GO:0009523	photosystem II
K90GIL32	3.03549e-09	5.21801e-06	2.89889e-07	3.06581e-09	GO	GO:0010287	plastoglobule
K90GIL32	5.97903e-09	1.02779e-05	5.40945e-07	6.0423e-09	GO	GO:0009522	photosystem I
K90GIL32	6.37513e-09	1.09589e-05	5.47943e-07	6.44638e-09	GO	GO:0042742	defense response to bacterium
K90GIL32	8.38723e-09	1.44177e-05	6.86555e-07	8.48597e-09	GO	GO:0009543	chloroplast thylakoid lumen
K90GIL32	1.26631e-08	1.62341e-05	1.62341e-05	1.26631e-08	IPR	IPR001353	Proteasome, subunit alpha/beta
K90GIL32	1.2421e-08	2.13517e-05	9.70534e-07	1.25746e-08	GO	GO:0005839	proteasome core complex
K90GIL32	1.92095e-08	3.30211e-05	1.4357e-06	1.94585e-08	GO	GO:0004298	threonine-type endopeptidase activity
K90GIL32	4.38768e-08	7.54242e-05	3.14267e-06	4.44718e-08	GO	GO:0051603	proteolysis involved in cellular protein catabolic process
K90GIL32	4.68099e-08	8.04662e-05	3.21865e-06	4.74727e-08	GO	GO:0015934	large ribosomal subunit
K90GIL32	7.22933e-07	0.000136634	6.83172e-05	7.26779e-07	PO	PO:0001170	seed development stage
K90GIL32	1.2103e-07	0.000208051	8.00197e-06	1.22817e-07	GO	GO:0031977	thylakoid lumen
K90GIL32	1.67319e-07	0.000287621	1.06526e-05	1.69889e-07	GO	GO:0006979	response to oxidative stress
K90GIL32	2.60371e-07	0.000447577	1.59849e-05	2.64526e-07	GO	GO:0046686	response to cadmium ion
K90GIL32	3.37817e-07	0.000580708	2.00244e-05	3.43411e-07	GO	GO:0010319	stromule
K90GIL32	4.75482e-07	0.000817353	2.72451e-05	4.83641e-07	GO	GO:0016020	membrane
K90GIL32	5.29624e-07	0.000910423	2.93685e-05	5.39031e-07	GO	GO:0004175	endopeptidase activity
K90GIL33	7.49421e-15	1.12188e-11	1.12188e-11	7.49421e-15	GO	GO:0042742	defense response to bacterium
K90GIL33	1.19426e-11	1.7878e-08	8.93901e-09	1.19505e-11	GO	GO:0009570	chloroplast stroma
K90GIL33	4.00734e-11	5.99899e-08	1.99966e-08	4.0127e-11	GO	GO:0050832	defense response to fungus
K90GIL33	8.34019e-11	1.24853e-07	3.12132e-08	8.35694e-11	GO	GO:0010200	response to chitin
K90GIL33	5.511e-09	8.70738e-07	8.70738e-07	5.511e-09	PO	PO:0007123	LP.06 six leaves visible
K90GIL33	1.29014e-09	1.93134e-06	3.86268e-07	1.2936e-09	GO	GO:0009507	chloroplast
K90GIL33	2.73477e-08	4.32094e-06	2.16047e-06	2.75219e-08	PO	PO:0007095	LP.08 eight leaves visible
K90GIL33	2.8333e-08	4.47661e-06	1.4922e-06	2.86962e-08	PO	PO:0020030	cotyledon
K90GIL33	3.08449e-09	4.61748e-06	7.69581e-07	3.09483e-09	GO	GO:0009941	chloroplast envelope
K90GIL33	3.98514e-09	5.96576e-06	8.52252e-07	4.00118e-09	GO	GO:0009751	response to salicylic acid stimulus
K90GIL33	5.5848e-09	8.36044e-06	1.04506e-06	5.61104e-09	GO	GO:0055114	oxidation-reduction process
K90GIL33	7.07734e-09	1.05948e-05	1.1772e-06	7.11536e-09	GO	GO:0071456	cellular response to hypoxia
K90GIL33	6.42754e-08	9.62202e-05	9.62202e-06	6.46641e-08	GO	GO:0009579	thylakoid
K90GIL33	7.75425e-08	0.000116081	1.05528e-05	7.8064e-08	GO	GO:0048046	apoplast
K90GIL33	9.87822e-08	0.000147877	1.23231e-05	9.95135e-08	GO	GO:0006979	response to oxidative stress
K90GIL33	1.11832e-07	0.000167413	1.28779e-05	1.12736e-07	GO	GO:0031225	anchored to membrane
K90GIL33	2.95427e-07	0.000442254	3.15895e-05	2.98014e-07	GO	GO:0046658	anchored to plasma membrane
K90GIL33	4.42953e-07	0.0006631	4.42067e-05	4.47134e-07	GO	GO:0080167	response to karrikin
K90GIL33	4.62476e-07	0.000692327	4.32704e-05	4.67157e-07	GO	GO:0009611	response to wounding
K90GIL34	1.01835e-10	1.91551e-07	1.91551e-07	1.01835e-10	GO	GO:0009534	chloroplast thylakoid
K90GIL34	9.00439e-10	1.69373e-06	8.46863e-07	9.00918e-10	GO	GO:0000786	nucleosome
K90GIL34	6.60533e-09	1.24246e-05	4.14154e-06	6.61236e-09	GO	GO:0009579	thylakoid
K90GIL34	7.59556e-09	1.42873e-05	3.57181e-06	7.60769e-09	GO	GO:0006334	nucleosome assembly
K90GIL34	1.89952e-08	3.57301e-05	7.14601e-06	1.90357e-08	GO	GO:0009941	chloroplast envelope
K90GIL34	2.65992e-08	5.0033e-05	8.33884e-06	2.66701e-08	GO	GO:0015979	photosynthesis
K90GIL34	1.42913e-07	0.000168352	0.000168352	1.42913e-07	IPR	IPR007125	Histone core
K90GIL34	8.21996e-07	0.000197279	0.000197279	8.21996e-07	PO	PO:0007611	petal differentiation and expansion stage
K90GIL34	1.47807e-06	0.000332565	0.000332565	1.47807e-06	AraCyc	PWY-101	photosynthesis light reactions
K90GIL34	1.55672e-06	0.000373614	0.000186807	1.56324e-06	PO	PO:0025022	collective leaf structure
K90GIL34	2.16484e-07	0.000407207	5.81724e-05	2.17177e-07	GO	GO:0009535	chloroplast thylakoid membrane
K90GIL34	1.86353e-06	0.000447248	0.000149083	1.87919e-06	PO	PO:0020003	ovule
K90GIL35	7.19599e-60	1.22979e-56	1.22979e-56	7.19599e-60	GO	GO:0009535	chloroplast thylakoid membrane
K90GIL35	6.10967e-57	1.04414e-53	5.22071e-54	6.11324e-57	GO	GO:0009507	chloroplast
K90GIL35	3.03449e-51	5.18594e-48	1.72865e-48	3.03804e-51	GO	GO:0009570	chloroplast stroma
K90GIL35	3.49985e-49	5.98125e-46	1.49531e-46	3.50601e-49	GO	GO:0009579	thylakoid
K90GIL35	6.93611e-48	1.18538e-44	2.37076e-45	6.95238e-48	GO	GO:0009534	chloroplast thylakoid
K90GIL35	1.48577e-42	2.53919e-39	4.23198e-40	1.49013e-42	GO	GO:0009941	chloroplast envelope
K90GIL35	3.43005e-36	5.86195e-33	8.37421e-34	3.44213e-36	GO	GO:0005840	ribosome
K90GIL35	2.34524e-35	4.00801e-32	5.01002e-33	2.35488e-35	GO	GO:0006412	translation
K90GIL35	2.90795e-35	4.96969e-32	5.52188e-33	2.92163e-35	GO	GO:0003735	structural constituent of ribosome
K90GIL35	2.26425e-26	3.86961e-23	3.86961e-24	2.27624e-26	GO	GO:0015979	photosynthesis
K90GIL35	2.0346e-24	1.4405e-21	1.4405e-21	2.0346e-24	KEGG_PATHWAY	ko03010	Ribosome
K90GIL35	7.68746e-20	1.31379e-16	1.19435e-17	7.73271e-20	GO	GO:0042254	ribosome biogenesis
K90GIL35	6.81754e-19	4.82682e-16	2.41341e-16	6.82719e-19	KEGG_PATHWAY	ko00195	Photosynthesis
K90GIL35	2.95979e-17	6.18595e-15	6.18595e-15	2.95979e-17	AraCyc	PWY-101	photosynthesis light reactions
K90GIL35	2.30665e-15	3.94207e-12	3.28506e-13	2.32159e-15	GO	GO:0009543	chloroplast thylakoid lumen
K90GIL35	6.05829e-15	1.03536e-11	7.96433e-13	6.10113e-15	GO	GO:0022626	cytosolic ribosome
K90GIL35	1.50236e-14	2.56754e-11	1.83396e-12	1.51388e-14	GO	GO:0031977	thylakoid lumen
K90GIL35	7.84108e-13	1.44276e-10	1.44276e-10	7.84108e-13	PO	PO:0000293	guard cell
K90GIL35	1.22962e-11	2.10142e-08	1.40095e-09	1.23978e-11	GO	GO:0010287	plastoglobule
K90GIL35	1.35048e-11	2.30796e-08	1.44248e-09	1.36243e-11	GO	GO:0009523	photosystem II
K90GIL35	1.89102e-10	3.23174e-07	1.90103e-08	1.90889e-10	GO	GO:0005730	nucleolus
K90GIL35	1.02512e-09	1.75193e-06	9.73297e-08	1.03542e-09	GO	GO:0005622	intracellular
K90GIL35	3.89968e-09	6.66455e-06	3.50766e-07	3.94119e-09	GO	GO:0010319	stromule
K90GIL35	5.20288e-09	8.89173e-06	4.44586e-07	5.26138e-09	GO	GO:0009522	photosystem I
K90GIL35	9.35977e-09	1.59958e-05	7.61707e-07	9.4706e-09	GO	GO:0048046	apoplast
K90GIL35	1.64035e-08	2.80336e-05	1.27426e-06	1.66076e-08	GO	GO:0009409	response to cold
K90GIL35	1.66382e-08	2.84347e-05	1.23629e-06	1.68552e-08	GO	GO:0009654	oxygen evolving complex
K90GIL35	2.85403e-08	4.87754e-05	2.03231e-06	2.89296e-08	GO	GO:0030095	chloroplast photosystem II
K90GIL35	3.87592e-08	6.62395e-05	2.64958e-06	3.93113e-08	GO	GO:0015934	large ribosomal subunit
K90GIL35	1.12827e-07	0.000192822	7.41622e-06	1.14502e-07	GO	GO:0042651	thylakoid membrane
K90GIL35	1.20486e-07	0.00020591	7.62629e-06	1.22347e-07	GO	GO:0015995	chlorophyll biosynthetic process
K90GIL35	1.14772e-06	0.00021118	0.00010559	1.15399e-06	PO	PO:0001170	seed development stage
K90GIL35	1.91835e-07	0.000327845	1.17088e-05	1.94914e-07	GO	GO:0009773	photosynthetic electron transport in photosystem I
K90GIL36	3.00713e-24	4.32726e-21	4.32726e-21	3.00713e-24	GO	GO:0009611	response to wounding
K90GIL36	1.24944e-16	1.79794e-13	8.98972e-14	1.25031e-16	GO	GO:0009753	response to jasmonic acid stimulus
K90GIL36	7.95127e-13	3.52241e-10	3.52241e-10	7.95127e-13	KEGG_PATHWAY	ko00195	Photosynthesis
K90GIL36	8.49787e-12	1.22284e-08	4.07614e-09	8.50969e-12	GO	GO:0009408	response to heat
K90GIL36	8.7322e-12	1.25656e-08	3.14141e-09	8.75045e-12	GO	GO:0009534	chloroplast thylakoid
K90GIL36	1.08638e-11	1.5633e-08	3.12659e-09	1.08941e-11	GO	GO:0009535	chloroplast thylakoid membrane
K90GIL36	1.10788e-11	1.59424e-08	2.65707e-09	1.11175e-11	GO	GO:0055114	oxidation-reduction process
K90GIL36	8.00455e-10	1.15185e-06	1.64551e-07	8.03806e-10	GO	GO:0009644	response to high light intensity
K90GIL36	1.1724e-09	1.68708e-06	2.10885e-07	1.17813e-09	GO	GO:0009579	thylakoid
K90GIL36	1.31108e-09	1.88664e-06	2.09626e-07	1.31841e-09	GO	GO:0015979	photosynthesis
K90GIL36	1.32501e-08	1.90669e-05	1.90669e-06	1.33335e-08	GO	GO:0020037	heme binding
K90GIL36	2.66102e-07	2.79407e-05	2.79407e-05	2.66102e-07	Pfam	PF00011	Hsp20/alpha crystallin family
K90GIL36	3.52576e-08	5.07357e-05	4.61233e-06	3.55043e-08	GO	GO:0005618	cell wall
K90GIL36	1.03117e-07	0.000148385	1.23654e-05	1.03911e-07	GO	GO:0009522	photosystem I
K90GIL36	1.16393e-07	0.000167489	1.28838e-05	1.17372e-07	GO	GO:0042542	response to hydrogen peroxide
K90GIL36	1.90949e-06	0.000343708	0.000343708	1.90949e-06	PO	PO:0000256	root hair cell
K90GIL36	1.32941e-06	0.000588927	0.000294464	1.33241e-06	KEGG_PATHWAY	ko00592	alpha-Linolenic acid metabolism
K90GIL36	3.29534e-06	0.000593161	0.000296581	3.31375e-06	PO	PO:0000262	trichoblast
K90GIL36	8.34293e-07	0.000782566	0.000782566	8.34293e-07	IPR	IPR004046	Glutathione S-transferase, C-terminal
K90GIL37	1.09158e-20	2.11766e-17	2.11766e-17	1.09158e-20	GO	GO:0009534	chloroplast thylakoid
K90GIL37	4.07109e-17	7.89791e-14	3.94895e-14	4.07319e-17	GO	GO:0009535	chloroplast thylakoid membrane
K90GIL37	1.57286e-16	3.05134e-13	1.01711e-13	1.57448e-16	GO	GO:0009579	thylakoid
K90GIL37	2.68816e-16	5.21504e-13	1.30376e-13	2.69233e-16	GO	GO:0003735	structural constituent of ribosome
K90GIL37	9.12405e-16	1.77007e-12	3.54013e-13	9.1429e-16	GO	GO:0005840	ribosome
K90GIL37	8.94723e-15	1.73576e-11	2.89294e-12	8.97035e-15	GO	GO:0022626	cytosolic ribosome
K90GIL37	2.31785e-14	4.49663e-11	6.42376e-12	2.32504e-14	GO	GO:0006412	translation
K90GIL37	1.40114e-13	9.51371e-11	9.51371e-11	1.40114e-13	KEGG_PATHWAY	ko03010	Ribosome
K90GIL37	2.62963e-13	5.10149e-10	6.37686e-11	2.63916e-13	GO	GO:0005730	nucleolus
K90GIL37	3.82373e-13	7.41804e-10	8.24227e-11	3.83957e-13	GO	GO:0042254	ribosome biogenesis
K90GIL37	2.4967e-10	4.84359e-07	4.84359e-08	2.50833e-10	GO	GO:0009941	chloroplast envelope
K90GIL37	6.52525e-09	1.64436e-06	1.64436e-06	6.52525e-09	AraCyc	PWY-101	photosynthesis light reactions
K90GIL37	1.46647e-09	2.84495e-06	2.58631e-07	1.47406e-09	GO	GO:0015979	photosynthesis
K90GIL37	9.84743e-09	6.6864e-06	3.3432e-06	9.86195e-09	KEGG_PATHWAY	ko00195	Photosynthesis
K90GIL37	3.60504e-08	2.44783e-05	8.15942e-06	3.61569e-08	KEGG_PATHWAY	ko03008	Ribosome biogenesis in eukaryotes
K90GIL37	6.19095e-08	0.000120104	1.00087e-05	6.22625e-08	GO	GO:0009644	response to high light intensity
K90GIL37	6.3826e-08	0.000123822	9.5248e-06	6.42232e-08	GO	GO:0009507	chloroplast
K90GIL37	1.54164e-07	0.000299078	2.13627e-05	1.55204e-07	GO	GO:0009408	response to heat
K90GIL37	2.49422e-07	0.00048388	3.22586e-05	2.51235e-07	GO	GO:0005618	cell wall
K90GIL38	3.93928e-21	7.28767e-19	7.28767e-19	3.93928e-21	PO	PO:0000293	guard cell
K90GIL38	2.7353e-20	5.0603e-18	2.53015e-18	2.75016e-20	PO	PO:0001170	seed development stage
K90GIL38	2.781e-18	4.97799e-15	4.97799e-15	2.781e-18	GO	GO:0046686	response to cadmium ion
K90GIL38	4.85912e-16	8.69783e-13	4.34892e-13	4.86184e-16	GO	GO:0005829	cytosol
K90GIL38	9.47836e-13	1.69663e-09	5.65542e-10	9.48896e-13	GO	GO:0005774	vacuolar membrane
K90GIL38	1.12384e-12	2.01167e-09	5.02918e-10	1.12572e-12	GO	GO:0005739	mitochondrion
K90GIL38	1.72694e-08	3.09122e-05	6.18244e-06	1.73081e-08	GO	GO:0005507	copper ion binding
K90GIL39	1.0116e-24	1.61452e-21	1.61452e-21	1.0116e-24	GO	GO:0005774	vacuolar membrane
K90GIL39	1.21044e-21	2.14249e-19	2.14249e-19	1.21044e-21	PO	PO:0000293	guard cell
K90GIL39	2.00065e-22	3.19304e-19	1.59652e-19	2.0019e-22	GO	GO:0005773	vacuole
K90GIL39	1.91024e-19	3.04875e-16	1.01625e-16	1.91264e-19	GO	GO:0009506	plasmodesma
K90GIL39	4.81455e-17	8.52176e-15	4.26088e-15	4.84191e-17	PO	PO:0000262	trichoblast
K90GIL39	1.05947e-17	1.69091e-14	4.22727e-15	1.06146e-17	GO	GO:0005829	cytosol
K90GIL39	1.30068e-17	2.07589e-14	4.15178e-15	1.30395e-17	GO	GO:0005794	Golgi apparatus
K90GIL39	2.29534e-17	3.66336e-14	6.1056e-15	2.30255e-17	GO	GO:0005886	plasma membrane
K90GIL39	9.29324e-16	1.4832e-12	2.11886e-13	9.3283e-16	GO	GO:0022626	cytosolic ribosome
K90GIL39	4.84481e-15	7.73232e-12	9.66539e-13	4.86615e-15	GO	GO:0005618	cell wall
K90GIL39	4.77998e-14	8.46057e-12	2.82019e-12	4.83461e-14	PO	PO:0000256	root hair cell
K90GIL39	2.57988e-14	4.11748e-11	4.57498e-12	2.59287e-14	GO	GO:0003735	structural constituent of ribosome
K90GIL39	6.0367e-14	9.63458e-11	9.63458e-12	6.07094e-14	GO	GO:0005840	ribosome
K90GIL39	6.14846e-13	9.81294e-10	8.92086e-11	6.18723e-13	GO	GO:0005783	endoplasmic reticulum
K90GIL39	8.02897e-13	1.28142e-09	1.06785e-10	8.08469e-13	GO	GO:0006412	translation
K90GIL39	8.0239e-12	1.42023e-09	3.55058e-10	8.16224e-12	PO	PO:0001170	seed development stage
K90GIL39	8.03874e-12	1.28298e-08	9.8691e-10	8.09964e-12	GO	GO:0016020	membrane
K90GIL39	7.93674e-11	1.2667e-07	9.04789e-09	8.00192e-11	GO	GO:0009651	response to salt stress
K90GIL39	3.41653e-10	2.02259e-07	2.02259e-07	3.41653e-10	KEGG_PATHWAY	ko03010	Ribosome
K90GIL39	1.70047e-10	2.71394e-07	1.8093e-08	1.71551e-10	GO	GO:0005507	copper ion binding
K90GIL39	3.95298e-10	6.30896e-07	3.9431e-08	3.99049e-10	GO	GO:0006979	response to oxidative stress
K90GIL39	1.28763e-08	2.09883e-06	2.09883e-06	1.28763e-08	Pfam	PF00141	Peroxidase
K90GIL39	9.01668e-09	1.43906e-05	8.46507e-07	9.10798e-09	GO	GO:0042254	ribosome biogenesis
K90GIL39	1.35096e-08	2.15614e-05	1.19785e-06	1.36551e-08	GO	GO:0004601	peroxidase activity
K90GIL39	2.55969e-08	4.08527e-05	2.15014e-06	2.58889e-08	GO	GO:0046686	response to cadmium ion
K90GIL39	3.74068e-08	4.14467e-05	4.14467e-05	3.74068e-08	IPR	IPR010255	Haem peroxidase
K90GIL39	5.34408e-08	5.92124e-05	2.96062e-05	5.34891e-08	IPR	IPR000823	Plant peroxidase
K90GIL39	8.30941e-08	9.20683e-05	3.06894e-05	8.32444e-08	IPR	IPR002016	Haem peroxidase, plant/fungal/bacterial
K90GIL39	9.71562e-08	0.000107649	2.69123e-05	9.742e-08	IPR	IPR019793	Peroxidases heam-ligand binding site
K90GIL39	3.76974e-07	0.000417687	8.35375e-05	3.7834e-07	IPR	IPR019794	Peroxidase, active site
K90GIL40	8.53745e-99	1.5393e-95	1.5393e-95	8.53745e-99	GO	GO:0009507	chloroplast
K90GIL40	3.819e-63	6.88566e-60	3.44283e-60	3.82112e-63	GO	GO:0009570	chloroplast stroma
K90GIL40	8.99429e-52	1.62167e-48	5.40557e-49	9.00428e-52	GO	GO:0009534	chloroplast thylakoid
K90GIL40	7.18813e-47	1.29602e-43	3.24005e-44	7.20011e-47	GO	GO:0009535	chloroplast thylakoid membrane
K90GIL40	7.1714e-44	1.293e-40	2.58601e-41	7.18735e-44	GO	GO:0009579	thylakoid
K90GIL40	1.90694e-42	3.43821e-39	5.73035e-40	1.91224e-42	GO	GO:0009941	chloroplast envelope
K90GIL40	1.11319e-36	2.00708e-33	2.86726e-34	1.11691e-36	GO	GO:0003735	structural constituent of ribosome
K90GIL40	4.79283e-36	8.64147e-33	1.08018e-33	4.81151e-36	GO	GO:0005840	ribosome
K90GIL40	8.52201e-36	1.53652e-32	1.70724e-33	8.55999e-36	GO	GO:0006412	translation
K90GIL40	1.52803e-33	9.84054e-31	9.84054e-31	1.52803e-33	KEGG_PATHWAY	ko03010	Ribosome
K90GIL40	1.9696e-25	3.55119e-22	3.55119e-23	1.97948e-25	GO	GO:0015979	photosynthesis
K90GIL40	3.54912e-19	2.28564e-16	1.14282e-16	3.55464e-19	KEGG_PATHWAY	ko00195	Photosynthesis
K90GIL40	2.56505e-19	4.62479e-16	4.20436e-17	2.57936e-19	GO	GO:0022626	cytosolic ribosome
K90GIL40	6.6377e-19	1.19678e-15	9.97315e-17	6.67845e-19	GO	GO:0042254	ribosome biogenesis
K90GIL40	1.79072e-17	3.22867e-14	2.48359e-15	1.80272e-17	GO	GO:0005730	nucleolus
K90GIL40	1.89929e-16	3.42442e-13	2.44602e-14	1.91309e-16	GO	GO:0031977	thylakoid lumen
K90GIL40	6.05264e-16	1.09129e-12	7.27527e-14	6.10001e-16	GO	GO:0009543	chloroplast thylakoid lumen
K90GIL40	4.35891e-14	7.85912e-11	4.91195e-12	4.39548e-14	GO	GO:0009523	photosystem II
K90GIL40	2.52812e-12	5.20793e-10	5.20793e-10	2.52812e-12	AraCyc	PWY-101	photosynthesis light reactions
K90GIL40	1.02409e-12	1.84643e-09	1.08613e-10	1.03326e-12	GO	GO:0010287	plastoglobule
K90GIL40	1.04073e-11	1.87644e-08	1.04247e-09	1.05064e-11	GO	GO:0005622	intracellular
K90GIL40	1.65286e-08	2.9801e-05	1.56847e-06	1.66952e-08	GO	GO:0030095	chloroplast photosystem II
K90GIL40	1.74194e-08	3.14071e-05	1.57036e-06	1.76049e-08	GO	GO:0015934	large ribosomal subunit
K90GIL40	2.04419e-08	3.68567e-05	1.75508e-06	2.06712e-08	GO	GO:0009773	photosynthetic electron transport in photosystem I
K90GIL40	9.11835e-08	0.000164404	7.47291e-06	9.22581e-08	GO	GO:0009522	photosystem I
K90GIL40	1.43916e-07	0.000259481	1.12818e-05	1.45694e-07	GO	GO:0009539	photosystem II reaction center
K90GIL40	1.59568e-07	0.000287702	1.19876e-05	1.6163e-07	GO	GO:0009295	nucleoid
K90GIL40	1.67378e-07	0.000301782	1.20713e-05	1.69636e-07	GO	GO:0009658	chloroplast organization
K90GIL40	2.24448e-07	0.00040468	1.55646e-05	2.27604e-07	GO	GO:0009654	oxygen evolving complex
K90GIL40	3.10558e-07	0.000559937	2.07384e-05	3.15102e-07	GO	GO:0019684	photosynthesis, light reaction
K90GIL41	1.17135e-47	2.22206e-44	2.22206e-44	1.17135e-47	GO	GO:0009507	chloroplast
K90GIL41	2.67904e-39	5.08215e-36	2.54107e-36	2.68046e-39	GO	GO:0009941	chloroplast envelope
K90GIL41	8.36641e-38	1.58711e-34	5.29036e-35	8.37524e-38	GO	GO:0009570	chloroplast stroma
K90GIL41	2.28505e-35	4.33474e-32	1.08368e-32	2.28867e-35	GO	GO:0009534	chloroplast thylakoid
K90GIL41	1.85098e-33	3.51132e-30	7.02264e-31	1.8549e-33	GO	GO:0009535	chloroplast thylakoid membrane
K90GIL41	1.71234e-32	3.2483e-29	5.41383e-30	1.71686e-32	GO	GO:0009579	thylakoid
K90GIL41	4.98792e-15	9.46209e-12	1.35173e-12	5.00375e-15	GO	GO:0015979	photosynthesis
K90GIL41	4.93655e-10	3.30255e-07	3.30255e-07	4.93655e-10	KEGG_PATHWAY	ko00195	Photosynthesis
K90GIL41	3.87239e-10	7.34593e-07	9.18242e-08	3.88674e-10	GO	GO:0010287	plastoglobule
K90GIL41	6.56482e-09	1.24732e-06	1.24732e-06	6.56482e-09	PO	PO:0000293	guard cell
K90GIL41	2.37896e-09	4.5129e-06	5.01433e-07	2.38904e-09	GO	GO:0005840	ribosome
K90GIL41	2.59697e-09	4.92645e-06	4.92645e-07	2.60935e-09	GO	GO:0003735	structural constituent of ribosome
K90GIL41	3.98262e-09	7.55504e-06	6.86822e-07	4.00373e-09	GO	GO:0009543	chloroplast thylakoid lumen
K90GIL41	6.52485e-08	1.59859e-05	1.59859e-05	6.52485e-08	AraCyc	PWY-101	photosynthesis light reactions
K90GIL41	1.34299e-08	2.54765e-05	2.12304e-06	1.35082e-08	GO	GO:0031977	thylakoid lumen
K90GIL41	2.05931e-08	3.90651e-05	3.005e-06	2.07242e-08	GO	GO:0006412	translation
K90GIL41	1.08872e-07	0.000206531	1.47522e-05	1.09624e-07	GO	GO:0022626	cytosolic ribosome
K90GIL41	1.29374e-07	0.000245422	1.63614e-05	1.30335e-07	GO	GO:0048046	apoplast
K90GIL41	5.03975e-07	0.000337159	0.000168579	5.04729e-07	KEGG_PATHWAY	ko00860	Porphyrin and chlorophyll metabolism
K90GIL41	5.50563e-07	0.000368326	0.000122775	5.52214e-07	KEGG_PATHWAY	ko03010	Ribosome
K90GIL41	3.26985e-06	0.000621271	0.000310635	3.28715e-06	PO	PO:0007095	LP.08 eight leaves visible
K90GIL42	4.80638e-43	7.04134e-40	7.04134e-40	4.80638e-43	GO	GO:0003735	structural constituent of ribosome
K90GIL42	1.78007e-40	2.6078e-37	1.3039e-37	1.78128e-40	GO	GO:0006412	translation
K90GIL42	7.90832e-40	1.15857e-36	3.86189e-37	7.91913e-40	GO	GO:0005840	ribosome
K90GIL42	2.177e-27	1.29749e-24	1.29749e-24	2.177e-27	KEGG_PATHWAY	ko03010	Ribosome
K90GIL42	2.38585e-26	3.49527e-23	8.73818e-24	2.39075e-26	GO	GO:0022626	cytosolic ribosome
K90GIL42	1.8539e-19	2.71596e-16	5.43192e-17	1.85897e-19	GO	GO:0042254	ribosome biogenesis
K90GIL42	5.1463e-17	7.53933e-14	1.25655e-14	5.16392e-17	GO	GO:0005622	intracellular
K90GIL42	1.42393e-11	2.30677e-09	2.30677e-09	1.42393e-11	PO	PO:0000262	trichoblast
K90GIL42	8.10766e-12	1.18777e-08	1.69682e-09	8.141e-12	GO	GO:0005730	nucleolus
K90GIL42	6.74276e-11	7.57886e-08	7.57886e-08	6.74276e-11	IPR	IPR001163	Ribonucleoprotein LSM domain
K90GIL42	7.90614e-09	1.28079e-06	6.40397e-07	7.95525e-09	PO	PO:0000256	root hair cell
K90GIL42	2.04053e-09	2.98938e-06	3.73673e-07	2.05033e-09	GO	GO:0005829	cytosol
K90GIL42	1.05063e-07	0.000153918	1.7102e-05	1.0564e-07	GO	GO:0015934	large ribosomal subunit
K90GIL42	5.90239e-07	0.0008647	8.647e-05	5.93887e-07	GO	GO:0005774	vacuolar membrane
K90GIL44	1.02479e-43	5.51336e-41	5.51336e-41	1.02479e-43	GO	GO:0010200	response to chitin
K90GIL44	1.94882e-08	3.19606e-06	3.19606e-06	1.94882e-08	KEGG_PATHWAY	ko00195	Photosynthesis
K90GIL44	1.02464e-07	5.02076e-06	5.02076e-06	1.02464e-07	AraCyc	PWY-101	photosynthesis light reactions
K90GIL44	6.74312e-08	3.6278e-05	1.8139e-05	6.75568e-08	GO	GO:0006952	defense response
K90GIL44	6.51455e-07	6.44941e-05	6.44941e-05	6.51455e-07	PO	PO:0020030	cotyledon
K90GIL44	1.64566e-07	8.85363e-05	2.95121e-05	1.6518e-07	GO	GO:0009611	response to wounding
K90GIL44	6.34207e-07	0.000177578	0.000177578	6.34207e-07	IPR	IPR008271	Serine/threonine-protein kinase, active site
K90GIL44	6.65474e-07	0.000186333	9.31664e-05	6.67859e-07	IPR	IPR003657	DNA-binding WRKY
K90GIL44	5.2172e-06	0.000198254	0.000198254	5.2172e-06	Pfam	PF00069	Protein kinase domain
K90GIL44	4.93419e-07	0.00026546	6.63649e-05	4.96186e-07	GO	GO:0004674	protein serine/threonine kinase activity
K90GIL44	1.14714e-06	0.000617161	0.000123432	1.15573e-06	GO	GO:0050832	defense response to fungus
K90GIL44	1.24164e-06	0.000668004	0.000111334	1.25329e-06	GO	GO:0004672	protein kinase activity
K90GIL44	3.31116e-06	0.000927124	0.000309041	3.33498e-06	IPR	IPR000719	Protein kinase, catalytic domain
K90GIL44	1.79473e-06	0.000965564	0.000137938	1.81497e-06	GO	GO:0071456	cellular response to hypoxia
K90GIL45	3.13891e-63	6.08949e-60	6.08949e-60	3.13891e-63	GO	GO:0003735	structural constituent of ribosome
K90GIL45	1.5919e-62	3.08829e-59	1.54415e-59	1.59272e-62	GO	GO:0005840	ribosome
K90GIL45	1.18235e-60	2.29376e-57	7.64586e-58	1.18357e-60	GO	GO:0006412	translation
K90GIL45	3.35167e-47	2.45007e-44	2.45007e-44	3.35167e-47	KEGG_PATHWAY	ko03010	Ribosome
K90GIL45	2.18518e-37	4.23925e-34	1.05981e-34	2.18856e-37	GO	GO:0022626	cytosolic ribosome
K90GIL45	5.56337e-32	1.07929e-28	2.15859e-29	5.57486e-32	GO	GO:0005730	nucleolus
K90GIL45	6.08547e-31	1.18058e-27	1.96764e-28	6.1012e-31	GO	GO:0042254	ribosome biogenesis
K90GIL45	6.11265e-24	1.18585e-20	1.69408e-21	6.13162e-24	GO	GO:0005622	intracellular
K90GIL45	3.57151e-21	6.92873e-18	8.66091e-19	3.58444e-21	GO	GO:0009507	chloroplast
K90GIL45	1.26153e-20	2.44736e-17	2.71929e-18	1.26675e-20	GO	GO:0009535	chloroplast thylakoid membrane
K90GIL45	1.92219e-17	3.72905e-14	3.72905e-15	1.93115e-17	GO	GO:0015979	photosynthesis
K90GIL45	2.10124e-17	4.07641e-14	3.70583e-15	2.11213e-17	GO	GO:0009534	chloroplast thylakoid
K90GIL45	1.38522e-16	2.68732e-13	2.23943e-14	1.39312e-16	GO	GO:0009579	thylakoid
K90GIL45	5.97445e-15	1.21879e-12	1.21879e-12	5.97445e-15	AraCyc	PWY-101	photosynthesis light reactions
K90GIL45	8.15112e-15	5.95847e-12	2.97923e-12	8.16228e-15	KEGG_PATHWAY	ko00195	Photosynthesis
K90GIL45	1.698e-12	3.29413e-09	2.53394e-10	1.70857e-12	GO	GO:0009941	chloroplast envelope
K90GIL45	8.86593e-12	1.71999e-08	1.22856e-09	8.92574e-12	GO	GO:0015934	large ribosomal subunit
K90GIL45	1.67107e-11	3.24188e-08	2.16125e-09	1.68322e-11	GO	GO:0009409	response to cold
K90GIL45	3.64657e-10	7.07434e-07	4.42146e-08	3.67498e-10	GO	GO:0009506	plasmodesma
K90GIL45	1.06132e-09	2.05895e-06	1.21115e-07	1.07014e-09	GO	GO:0009523	photosystem II
K90GIL45	2.25424e-09	4.37322e-06	2.42956e-07	2.27416e-09	GO	GO:0009570	chloroplast stroma
K90GIL45	2.97811e-09	5.77753e-06	3.04081e-07	3.006e-09	GO	GO:0005829	cytosol
K90GIL45	5.91176e-08	0.000114688	5.7344e-06	5.97023e-08	GO	GO:0006364	rRNA processing
K90GIL45	1.70768e-07	0.000331291	1.57757e-05	1.72547e-07	GO	GO:0009522	photosystem I
K90GIL45	7.79657e-07	0.000569929	0.000189976	7.81796e-07	KEGG_PATHWAY	ko03008	Ribosome biogenesis in eukaryotes
K90GIL45	4.30508e-07	0.000835186	3.7963e-05	4.35219e-07	GO	GO:0010287	plastoglobule
K90GIL47	1.9315e-19	2.93781e-16	2.93781e-16	1.9315e-19	GO	GO:0005730	nucleolus
K90GIL47	4.10795e-11	4.38319e-08	4.38319e-08	4.10795e-11	IPR	IPR007125	Histone core
K90GIL47	2.06281e-10	3.13753e-07	1.56877e-07	2.06417e-10	GO	GO:0006334	nucleosome assembly
K90GIL47	1.2779e-09	6.55561e-07	6.55561e-07	1.2779e-09	KEGG_PATHWAY	ko03008	Ribosome biogenesis in eukaryotes
K90GIL47	5.89741e-10	8.96996e-07	2.98999e-07	5.90518e-10	GO	GO:0000786	nucleosome
K90GIL47	2.21212e-09	1.13482e-06	5.67409e-07	2.21644e-09	KEGG_PATHWAY	ko05322	Systemic lupus erythematosus
K90GIL47	1.2469e-09	1.89654e-06	4.74135e-07	1.24937e-09	GO	GO:0009507	chloroplast
K90GIL47	5.62243e-09	8.55171e-06	1.71034e-06	5.63725e-09	GO	GO:0080167	response to karrikin
K90GIL47	1.2919e-08	1.96498e-05	3.27497e-06	1.29616e-08	GO	GO:0009534	chloroplast thylakoid
K90GIL47	1.11837e-07	0.00011933	5.9665e-05	1.11942e-07	IPR	IPR009072	Histone-fold
K90GIL47	4.54855e-07	0.00023334	7.77802e-05	4.56635e-07	KEGG_PATHWAY	ko05034	Alcoholism
K90GIL47	6.20894e-07	0.00094438	0.000134911	6.23353e-07	GO	GO:0009941	chloroplast envelope
K90GIL48	2.17012e-46	4.4227e-43	4.4227e-43	2.17012e-46	GO	GO:0005840	ribosome
K90GIL48	4.37512e-46	8.91649e-43	4.45824e-43	4.37727e-46	GO	GO:0003735	structural constituent of ribosome
K90GIL48	7.10522e-44	1.44804e-40	4.82681e-41	7.1122e-44	GO	GO:0006412	translation
K90GIL48	5.96512e-29	4.93315e-26	4.93315e-26	5.96512e-29	KEGG_PATHWAY	ko03010	Ribosome
K90GIL48	1.27828e-23	2.60513e-20	6.51284e-21	1.28016e-23	GO	GO:0022626	cytosolic ribosome
K90GIL48	3.54262e-23	7.21986e-20	1.44397e-20	3.54959e-23	GO	GO:0042254	ribosome biogenesis
K90GIL48	8.97746e-18	1.82961e-14	3.04935e-15	8.99954e-18	GO	GO:0005730	nucleolus
K90GIL48	2.3602e-17	4.81009e-14	6.87156e-15	2.36717e-17	GO	GO:0009535	chloroplast thylakoid membrane
K90GIL48	3.17241e-16	6.46537e-13	8.08171e-14	3.18334e-16	GO	GO:0009534	chloroplast thylakoid
K90GIL48	3.94778e-16	8.04558e-13	8.93953e-14	3.96334e-16	GO	GO:0015979	photosynthesis
K90GIL48	4.89925e-16	9.98468e-13	9.98468e-14	4.92099e-16	GO	GO:0005829	cytosol
K90GIL48	1.19371e-15	2.43278e-12	2.21162e-13	1.1996e-15	GO	GO:0005622	intracellular
K90GIL48	5.48051e-13	1.11693e-09	9.30773e-11	5.51025e-13	GO	GO:0009579	thylakoid
K90GIL48	1.50237e-11	3.51555e-09	3.51555e-09	1.50237e-11	AraCyc	PWY-101	photosynthesis light reactions
K90GIL48	1.10519e-11	9.13991e-09	4.56996e-09	1.10653e-11	KEGG_PATHWAY	ko00195	Photosynthesis
K90GIL48	3.12302e-10	6.68327e-08	6.68327e-08	3.12302e-10	PO	PO:0000262	trichoblast
K90GIL48	7.28455e-10	1.55889e-07	7.79447e-08	7.31875e-10	PO	PO:0000293	guard cell
K90GIL48	7.23639e-10	1.47478e-06	1.13444e-07	7.27925e-10	GO	GO:0009941	chloroplast envelope
K90GIL48	1.82167e-08	3.89837e-06	1.29946e-06	1.83885e-08	PO	PO:0000256	root hair cell
K90GIL48	2.11661e-09	4.31366e-06	3.08118e-07	2.1302e-09	GO	GO:0015934	large ribosomal subunit
K90GIL48	2.35152e-07	0.000376714	0.000376714	2.35152e-07	IPR	IPR001163	Ribonucleoprotein LSM domain
K90GIL48	4.08557e-07	0.000832639	5.55093e-05	4.11383e-07	GO	GO:0009522	photosystem I
K90GIL49	1.42918e-43	2.41674e-40	2.41674e-40	1.42918e-43	GO	GO:0009535	chloroplast thylakoid membrane
K90GIL49	2.12082e-43	3.5863e-40	1.79315e-40	2.12207e-43	GO	GO:0009507	chloroplast
K90GIL49	5.16987e-36	8.74226e-33	2.91409e-33	5.176e-36	GO	GO:0009579	thylakoid
K90GIL49	4.57867e-33	7.74253e-30	1.93563e-30	4.58681e-33	GO	GO:0009570	chloroplast stroma
K90GIL49	2.03234e-30	3.43669e-27	6.87339e-28	2.03716e-30	GO	GO:0009534	chloroplast thylakoid
K90GIL49	2.82005e-30	4.7687e-27	7.94784e-28	2.82841e-30	GO	GO:0009941	chloroplast envelope
K90GIL49	8.95458e-29	1.51422e-25	2.16317e-26	8.98647e-29	GO	GO:0005840	ribosome
K90GIL49	1.43503e-27	2.42663e-24	3.03329e-25	1.44099e-27	GO	GO:0003735	structural constituent of ribosome
K90GIL49	6.93335e-27	1.17243e-23	1.3027e-24	6.96631e-27	GO	GO:0006412	translation
K90GIL49	8.18646e-24	1.38433e-20	1.38433e-21	8.23026e-24	GO	GO:0015979	photosynthesis
K90GIL49	2.96165e-19	1.94876e-16	1.94876e-16	2.96165e-19	KEGG_PATHWAY	ko00195	Photosynthesis
K90GIL49	4.97251e-16	8.40852e-13	7.64411e-14	5.00209e-16	GO	GO:0009523	photosystem II
K90GIL49	2.68942e-15	1.76964e-12	8.84819e-13	2.69351e-15	KEGG_PATHWAY	ko03010	Ribosome
K90GIL49	5.30961e-13	1.13626e-10	1.13626e-10	5.30961e-13	AraCyc	PWY-101	photosynthesis light reactions
K90GIL49	6.93251e-13	1.17229e-09	9.76906e-11	6.9779e-13	GO	GO:0042254	ribosome biogenesis
K90GIL49	9.73768e-11	1.64664e-07	1.26665e-08	9.80728e-11	GO	GO:0010287	plastoglobule
K90GIL49	1.8113e-10	3.06291e-07	2.18779e-08	1.82533e-10	GO	GO:0022626	cytosolic ribosome
K90GIL49	1.57481e-09	2.66301e-06	1.77534e-07	1.58796e-09	GO	GO:0030095	chloroplast photosystem II
K90GIL49	4.04428e-09	6.83888e-06	4.2743e-07	4.08048e-09	GO	GO:0009543	chloroplast thylakoid lumen
K90GIL49	4.82957e-09	8.1668e-06	4.804e-07	4.8757e-09	GO	GO:0009654	oxygen evolving complex
K90GIL49	5.89433e-09	9.96731e-06	5.53739e-07	5.95419e-09	GO	GO:0031977	thylakoid lumen
K90GIL49	9.37795e-09	1.58581e-05	8.34638e-07	9.47885e-09	GO	GO:0009522	photosystem I
K90GIL49	1.39323e-08	2.35595e-05	1.17798e-06	1.40906e-08	GO	GO:0009539	photosystem II reaction center
K90GIL49	3.34505e-08	5.65648e-05	2.69356e-06	3.38509e-08	GO	GO:0019684	photosynthesis, light reaction
K90GIL49	5.64711e-08	9.54927e-05	4.34058e-06	5.71812e-08	GO	GO:0019898	extrinsic to membrane
K90GIL49	6.91908e-08	0.000117002	5.08703e-06	7.01029e-08	GO	GO:0005622	intracellular
K90GIL49	1.86204e-07	0.00031487	1.31196e-05	1.88771e-07	GO	GO:0015035	protein disulfide oxidoreductase activity
K90GIL49	2.98602e-07	0.000504936	2.01975e-05	3.02901e-07	GO	GO:0000312	plastid small ribosomal subunit
K90GIL50	4.07424e-23	9.67223e-20	9.67223e-20	4.07424e-23	GO	GO:0003735	structural constituent of ribosome
K90GIL50	7.43586e-23	1.76527e-19	8.82637e-20	7.43899e-23	GO	GO:0006412	translation
K90GIL50	1.06663e-22	2.53217e-19	8.44057e-20	1.06753e-22	GO	GO:0005840	ribosome
K90GIL50	1.19135e-17	1.05077e-14	1.05077e-14	1.19135e-17	KEGG_PATHWAY	ko03010	Ribosome
K90GIL50	1.59388e-15	3.78387e-12	9.45968e-13	1.5959e-15	GO	GO:0009507	chloroplast
K90GIL50	4.44306e-14	1.05478e-10	2.10957e-11	4.45056e-14	GO	GO:0009534	chloroplast thylakoid
K90GIL50	6.56426e-14	1.55835e-10	2.59726e-11	6.57811e-14	GO	GO:0009535	chloroplast thylakoid membrane
K90GIL50	7.16948e-14	1.70203e-10	2.43148e-11	7.18764e-14	GO	GO:0022626	cytosolic ribosome
K90GIL50	2.33519e-13	5.54373e-10	6.92967e-11	2.34209e-13	GO	GO:0009579	thylakoid
K90GIL50	4.4359e-13	1.05308e-09	1.17009e-10	4.4509e-13	GO	GO:0009941	chloroplast envelope
K90GIL50	7.6933e-13	1.82639e-09	1.82639e-10	7.72258e-13	GO	GO:0009570	chloroplast stroma
K90GIL50	8.80714e-13	2.09082e-09	1.90074e-10	8.8444e-13	GO	GO:0042254	ribosome biogenesis
K90GIL50	2.31694e-10	5.50041e-07	4.58368e-08	2.32772e-10	GO	GO:0015979	photosynthesis
K90GIL50	2.64829e-10	6.28703e-07	4.83618e-08	2.66174e-10	GO	GO:0005730	nucleolus
K90GIL50	4.4155e-10	1.04824e-06	7.48743e-08	4.43981e-10	GO	GO:0005622	intracellular
K90GIL50	5.76489e-08	0.000136858	9.1239e-06	5.79909e-08	GO	GO:0042742	defense response to bacterium
K90GIL51	1.22974e-20	2.40045e-17	2.40045e-17	1.22974e-20	GO	GO:0022626	cytosolic ribosome
K90GIL51	5.65142e-19	1.10316e-15	5.51579e-16	5.65432e-19	GO	GO:0003735	structural constituent of ribosome
K90GIL51	7.25985e-19	1.41712e-15	4.72374e-16	7.26729e-19	GO	GO:0005840	ribosome
K90GIL51	4.89356e-16	3.38145e-13	3.38145e-13	4.89356e-16	KEGG_PATHWAY	ko03010	Ribosome
K90GIL51	3.50191e-16	6.83573e-13	1.70893e-13	3.5073e-16	GO	GO:0006412	translation
K90GIL51	8.04633e-16	1.57064e-12	3.14129e-13	8.06285e-16	GO	GO:0005886	plasma membrane
K90GIL51	1.44705e-14	2.82464e-11	4.70773e-12	1.45077e-14	GO	GO:0005829	cytosol
K90GIL51	1.13267e-11	2.21098e-08	3.15854e-09	1.13617e-11	GO	GO:0042254	ribosome biogenesis
K90GIL51	4.05273e-11	7.91093e-08	9.88867e-09	4.06732e-11	GO	GO:0009534	chloroplast thylakoid
K90GIL51	9.41937e-09	1.68607e-06	1.68607e-06	9.41937e-09	PO	PO:0007095	LP.08 eight leaves visible
K90GIL51	1.64065e-09	3.20255e-06	3.55839e-07	1.6474e-09	GO	GO:0005773	vacuole
K90GIL51	2.17589e-09	4.24734e-06	4.24734e-07	2.18597e-09	GO	GO:0009506	plasmodesma
K90GIL51	2.87888e-08	5.1532e-06	2.5766e-06	2.89505e-08	PO	PO:0020030	cotyledon
K90GIL51	3.47093e-09	6.77525e-06	6.15932e-07	3.4888e-09	GO	GO:0009408	response to heat
K90GIL51	7.47558e-09	1.45923e-05	1.21603e-06	7.51795e-09	GO	GO:0009644	response to high light intensity
K90GIL51	1.56833e-07	2.80731e-05	9.35769e-06	1.58605e-07	PO	PO:0007123	LP.06 six leaves visible
K90GIL51	1.55452e-08	3.03442e-05	2.33417e-06	1.56413e-08	GO	GO:0009535	chloroplast thylakoid membrane
K90GIL51	3.90015e-08	7.61309e-05	5.43792e-06	3.9263e-08	GO	GO:0050832	defense response to fungus
K90GIL51	4.43614e-08	8.65934e-05	5.7729e-06	4.46819e-08	GO	GO:0010200	response to chitin
K90GIL51	1.3132e-06	0.000235063	5.87658e-05	1.33559e-06	PO	PO:0007064	LP.12 twelve leaves visible
K90GIL51	1.77935e-06	0.000453733	0.000453733	1.77935e-06	AraCyc	PWY-101	photosynthesis light reactions
K90GIL51	2.90002e-07	0.000566084	3.53802e-05	2.92248e-07	GO	GO:0005730	nucleolus
K90GIL51	4.33204e-06	0.000957381	0.000957381	4.33204e-06	Pfam	PF00011	Hsp20/alpha crystallin family
K90GIL53	1.72988e-47	3.1086e-44	3.1086e-44	1.72988e-47	GO	GO:0009570	chloroplast stroma
K90GIL53	2.1626e-34	3.88619e-31	1.9431e-31	2.16381e-34	GO	GO:0009507	chloroplast
K90GIL53	2.28585e-34	4.10766e-31	1.36922e-31	2.28839e-34	GO	GO:0009941	chloroplast envelope
K90GIL53	3.66006e-33	6.57713e-30	1.64428e-30	3.66618e-33	GO	GO:0005840	ribosome
K90GIL53	2.76489e-32	4.96852e-29	9.93703e-30	2.77106e-32	GO	GO:0003735	structural constituent of ribosome
K90GIL53	1.65941e-30	2.98195e-27	4.96992e-28	1.66404e-30	GO	GO:0006412	translation
K90GIL53	3.43939e-23	6.18058e-20	8.8294e-21	3.45091e-23	GO	GO:0009579	thylakoid
K90GIL53	1.46463e-22	2.63193e-19	3.28992e-20	1.47035e-22	GO	GO:0042254	ribosome biogenesis
K90GIL53	1.43989e-21	1.07272e-18	1.07272e-18	1.43989e-21	KEGG_PATHWAY	ko03010	Ribosome
K90GIL53	3.35329e-21	6.02587e-18	6.69541e-19	3.36829e-21	GO	GO:0022626	cytosolic ribosome
K90GIL53	1.7501e-19	3.14493e-16	3.14493e-17	1.75891e-19	GO	GO:0009534	chloroplast thylakoid
K90GIL53	2.7717e-18	4.98074e-15	4.52794e-16	2.78721e-18	GO	GO:0009535	chloroplast thylakoid membrane
K90GIL53	8.90602e-17	1.51402e-14	1.51402e-14	8.90602e-17	PO	PO:0001170	seed development stage
K90GIL53	6.34781e-15	1.07913e-12	5.39564e-13	6.38537e-15	PO	PO:0000293	guard cell
K90GIL53	8.40736e-15	1.5108e-11	1.259e-12	8.45914e-15	GO	GO:0009408	response to heat
K90GIL53	1.05132e-12	1.88923e-09	1.45325e-10	1.05839e-12	GO	GO:0015979	photosynthesis
K90GIL53	5.0386e-12	9.05436e-09	6.4674e-10	5.07531e-12	GO	GO:0005622	intracellular
K90GIL53	1.97458e-11	3.54832e-08	2.36555e-09	1.99009e-11	GO	GO:0010200	response to chitin
K90GIL53	2.41082e-11	4.33224e-08	2.70765e-09	2.43111e-11	GO	GO:0005730	nucleolus
K90GIL53	4.06478e-10	7.30441e-07	4.29671e-08	4.1013e-10	GO	GO:0009409	response to cold
K90GIL53	2.72266e-09	2.02838e-06	1.01419e-06	2.72632e-09	KEGG_PATHWAY	ko00195	Photosynthesis
K90GIL53	2.5095e-09	4.50957e-06	2.50531e-07	2.53346e-09	GO	GO:0005739	mitochondrion
K90GIL53	3.8605e-09	6.93731e-06	3.65122e-07	3.89956e-09	GO	GO:0046686	response to cadmium ion
K90GIL53	1.35723e-08	2.43895e-05	1.21947e-06	1.37174e-08	GO	GO:0009644	response to high light intensity
K90GIL53	3.03997e-07	6.07995e-05	6.07995e-05	3.03997e-07	AraCyc	PWY-101	photosynthesis light reactions
K90GIL53	8.69054e-08	0.000156169	7.43662e-06	8.78835e-08	GO	GO:0042742	defense response to bacterium
K90GIL53	1.17636e-06	0.000199982	6.66606e-05	1.19037e-06	PO	PO:0007095	LP.08 eight leaves visible
K90GIL53	1.61891e-07	0.000290919	1.32236e-05	1.63805e-07	GO	GO:0009651	response to salt stress
K90GIL53	2.38634e-07	0.000428825	1.86446e-05	2.41592e-07	GO	GO:0048046	apoplast
K90GIL53	3.25631e-07	0.000585159	2.43816e-05	3.29853e-07	GO	GO:0005829	cytosol
K90GIL53	3.26769e-07	0.000587204	2.34882e-05	3.31192e-07	GO	GO:0042542	response to hydrogen peroxide
K90GIL53	3.47416e-07	0.000624306	2.40118e-05	3.52317e-07	GO	GO:0010319	stromule
K90GIL53	3.91084e-06	0.000664842	0.000166211	3.98109e-06	PO	PO:0007064	LP.12 twelve leaves visible
K90GIL53	4.11023e-06	0.000834377	0.000834377	4.11023e-06	Pfam	PF00011	Hsp20/alpha crystallin family
K90GIL54	1.39917e-14	2.36879e-11	2.36879e-11	1.39917e-14	GO	GO:0015979	photosynthesis
K90GIL54	1.04094e-11	1.76231e-08	8.81156e-09	1.04156e-11	GO	GO:0009534	chloroplast thylakoid
K90GIL54	3.17869e-10	1.96443e-07	1.96443e-07	3.17869e-10	KEGG_PATHWAY	ko00195	Photosynthesis
K90GIL54	1.94609e-10	3.29472e-07	1.09824e-07	1.94839e-10	GO	GO:0009535	chloroplast thylakoid membrane
K90GIL54	5.12856e-08	1.06161e-05	1.06161e-05	5.12856e-08	AraCyc	PWY-101	photosynthesis light reactions
K90GIL54	6.85031e-09	1.15976e-05	2.8994e-06	6.86248e-09	GO	GO:0009579	thylakoid
K90GIL54	1.87345e-08	3.17174e-05	6.34349e-06	1.87788e-08	GO	GO:0009507	chloroplast
K90GIL54	1.38236e-07	0.000234033	3.90055e-05	1.38645e-07	GO	GO:0009522	photosystem I
K90GIL54	5.85716e-07	0.000991616	0.000141659	5.87799e-07	GO	GO:0009523	photosystem II
K90GIL55	3.85788e-38	9.50966e-35	9.50966e-35	3.85788e-38	GO	GO:0009507	chloroplast
K90GIL55	3.31102e-35	8.16166e-32	4.08083e-32	3.31236e-35	GO	GO:0003735	structural constituent of ribosome
K90GIL55	3.18951e-34	7.86214e-31	2.62071e-31	3.1921e-34	GO	GO:0005840	ribosome
K90GIL55	8.42947e-33	2.07786e-29	5.19466e-30	8.43974e-33	GO	GO:0006412	translation
K90GIL55	1.1565e-30	2.85078e-27	5.70157e-28	1.15838e-30	GO	GO:0009535	chloroplast thylakoid membrane
K90GIL55	2.38273e-29	5.87342e-26	9.78903e-27	2.38757e-29	GO	GO:0009570	chloroplast stroma
K90GIL55	4.66338e-27	1.14952e-23	1.64218e-24	4.67476e-27	GO	GO:0009534	chloroplast thylakoid
K90GIL55	2.62566e-25	2.49963e-22	2.49963e-22	2.62566e-25	KEGG_PATHWAY	ko03010	Ribosome
K90GIL55	1.08531e-24	2.67528e-21	3.3441e-22	1.0884e-24	GO	GO:0022626	cytosolic ribosome
K90GIL55	2.13809e-24	5.27039e-21	5.85599e-22	2.14505e-24	GO	GO:0009579	thylakoid
K90GIL55	1.41141e-23	3.47912e-20	3.47912e-21	1.41658e-23	GO	GO:0009941	chloroplast envelope
K90GIL55	5.32928e-19	1.31367e-15	1.19424e-16	5.35099e-19	GO	GO:0042254	ribosome biogenesis
K90GIL55	3.3836e-16	8.34058e-13	6.95048e-14	3.39877e-16	GO	GO:0005730	nucleolus
K90GIL55	1.612e-13	3.97358e-10	3.0566e-11	1.61989e-13	GO	GO:0015979	photosynthesis
K90GIL55	8.92195e-12	2.19926e-08	1.5709e-09	8.96925e-12	GO	GO:0005622	intracellular
K90GIL55	1.84507e-10	1.75651e-07	8.78254e-08	1.84701e-10	KEGG_PATHWAY	ko00195	Photosynthesis
K90GIL55	3.27135e-10	8.06388e-07	5.37592e-08	3.29004e-10	GO	GO:0009543	chloroplast thylakoid lumen
K90GIL55	2.98048e-08	7.34689e-05	4.59181e-06	2.99873e-08	GO	GO:0009523	photosystem II
K90GIL55	4.3071e-08	0.00010617	6.24529e-06	4.33524e-08	GO	GO:0031977	thylakoid lumen
K90GIL55	5.1818e-07	0.000142499	0.000142499	5.1818e-07	AraCyc	PWY-101	photosynthesis light reactions
K90GIL55	1.10954e-07	0.000273503	1.51946e-05	1.11725e-07	GO	GO:0009409	response to cold
K90GIL55	2.23802e-06	0.000492365	0.000492365	2.23802e-06	PO	PO:0000293	guard cell
K90GIL55	2.51593e-07	0.000620178	3.26409e-05	2.53444e-07	GO	GO:0006364	rRNA processing
K90GIL55	2.93673e-06	0.00064608	0.00032304	2.95014e-06	PO	PO:0007095	LP.08 eight leaves visible
K90GIL55	4.20446e-06	0.000924981	0.000308327	4.24303e-06	PO	PO:0007064	LP.12 twelve leaves visible
K90GIL56	5.1602e-74	8.97875e-72	8.97875e-72	5.1602e-74	PO	PO:0001016	L mature pollen stage
K90GIL56	2.72699e-63	4.74497e-61	2.37248e-61	2.74275e-63	PO	PO:0001017	M germinated pollen stage
K90GIL56	9.10106e-63	1.58359e-60	5.27862e-61	9.20689e-63	PO	PO:0025195	pollen tube cell
K90GIL56	4.2331e-55	4.95696e-52	4.95696e-52	4.2331e-55	GO	GO:0003735	structural constituent of ribosome
K90GIL56	1.29529e-52	1.51679e-49	7.58393e-50	1.2964e-52	GO	GO:0005840	ribosome
K90GIL56	6.11666e-49	7.1626e-46	2.38753e-46	6.12712e-49	GO	GO:0006412	translation
K90GIL56	8.21921e-48	3.63289e-45	3.63289e-45	8.21921e-48	KEGG_PATHWAY	ko03010	Ribosome
K90GIL56	1.66532e-42	1.95009e-39	4.87523e-40	1.6696e-42	GO	GO:0022626	cytosolic ribosome
K90GIL56	7.17228e-31	1.24798e-28	3.11994e-29	7.29811e-31	PO	PO:0025281	pollen
K90GIL56	5.8817e-26	6.88747e-23	1.37749e-23	5.90186e-26	GO	GO:0042254	ribosome biogenesis
K90GIL56	2.80504e-16	3.2847e-13	5.47449e-14	2.81706e-16	GO	GO:0005622	intracellular
K90GIL56	1.22646e-14	2.13404e-12	4.26807e-13	1.25532e-14	PO	PO:0007616	4 anthesis
K90GIL56	1.31833e-12	1.54376e-09	2.20537e-10	1.32511e-12	GO	GO:0016020	membrane
K90GIL56	6.03537e-11	1.05015e-08	1.75026e-09	6.21393e-11	PO	PO:0009032	petal
K90GIL56	8.21181e-11	1.42886e-08	2.04122e-09	8.50509e-11	PO	PO:0009031	sepal
K90GIL56	7.26956e-09	1.2649e-06	1.58113e-07	7.57428e-09	PO	PO:0009046	flower
K90GIL56	1.19325e-09	1.3973e-06	1.74662e-07	1.20043e-09	GO	GO:0005730	nucleolus
K90GIL56	1.66503e-09	1.94975e-06	2.16638e-07	1.67648e-09	GO	GO:0005829	cytosol
K90GIL56	4.05153e-09	4.74435e-06	4.74435e-07	4.08291e-09	GO	GO:0015934	large ribosomal subunit
K90GIL56	3.81951e-08	6.64595e-06	7.38439e-07	4.00358e-08	PO	PO:0025022	collective leaf structure
K90GIL56	1.6112e-08	1.88672e-05	1.7152e-06	1.62508e-08	GO	GO:0005618	cell wall
K90GIL56	1.21334e-07	2.11122e-05	2.11122e-06	1.27953e-07	PO	PO:0009030	carpel
K90GIL56	5.50357e-07	9.57622e-05	8.70565e-06	5.83916e-07	PO	PO:0007611	petal differentiation and expansion stage
K90GIL56	8.53783e-08	9.9978e-05	8.3315e-06	8.61879e-08	GO	GO:0005774	vacuolar membrane
K90GIL56	3.53e-06	0.000515379	0.000515379	3.53e-06	Pfam	PF00428	60s Acidic ribosomal protein
K90GIL56	7.33452e-07	0.000693112	0.000693112	7.33452e-07	IPR	IPR001813	Ribosomal protein 60S
K90GIL57	1.05779e-42	1.63216e-39	1.63216e-39	1.05779e-42	GO	GO:0003735	structural constituent of ribosome
K90GIL57	1.90097e-42	2.9332e-39	1.4666e-39	1.9022e-42	GO	GO:0022626	cytosolic ribosome
K90GIL57	2.18774e-40	3.37569e-37	1.12523e-37	2.19058e-40	GO	GO:0005840	ribosome
K90GIL57	4.46864e-39	6.89511e-36	1.72378e-36	4.47734e-39	GO	GO:0006412	translation
K90GIL57	2.90746e-35	1.78227e-32	1.78227e-32	2.90746e-35	KEGG_PATHWAY	ko03010	Ribosome
K90GIL57	6.23228e-23	9.61641e-20	1.92328e-20	6.24848e-23	GO	GO:0042254	ribosome biogenesis
K90GIL57	5.37761e-18	1.15619e-15	1.15619e-15	5.37761e-18	PO	PO:0001170	seed development stage
K90GIL57	6.95709e-18	1.49577e-15	7.47887e-16	6.9896e-18	PO	PO:0000293	guard cell
K90GIL57	3.43327e-18	5.29754e-15	8.82923e-16	3.44443e-18	GO	GO:0005730	nucleolus
K90GIL57	1.97542e-17	3.04807e-14	4.35438e-15	1.98313e-17	GO	GO:0046686	response to cadmium ion
K90GIL57	1.36213e-16	2.10177e-13	2.62721e-14	1.36834e-16	GO	GO:0005829	cytosol
K90GIL57	1.17196e-14	1.80834e-11	2.00927e-12	1.17807e-14	GO	GO:0005622	intracellular
K90GIL57	3.23816e-13	4.99648e-10	4.99648e-11	3.25716e-13	GO	GO:0005618	cell wall
K90GIL57	6.75045e-13	1.04159e-09	9.46904e-11	6.79448e-13	GO	GO:0009506	plasmodesma
K90GIL57	1.94083e-10	2.99471e-07	2.49559e-08	1.95477e-10	GO	GO:0005507	copper ion binding
K90GIL57	2.66357e-09	4.10988e-06	3.16145e-07	2.68444e-09	GO	GO:0048046	apoplast
K90GIL57	8.47239e-09	1.30729e-05	9.33779e-07	8.54438e-09	GO	GO:0005774	vacuolar membrane
K90GIL57	2.67633e-08	4.12957e-05	2.75305e-06	2.70083e-08	GO	GO:0005886	plasma membrane
K90GIL57	6.20976e-08	9.58166e-05	5.98854e-06	6.27072e-08	GO	GO:0016020	membrane
K90GIL57	9.30765e-08	0.000143617	8.44806e-06	9.40517e-08	GO	GO:0015934	large ribosomal subunit
K90GIL57	1.06043e-07	0.000163625	9.09026e-06	1.07225e-07	GO	GO:0009579	thylakoid
K90GIL57	1.09703e-07	0.000169271	8.909e-06	1.10997e-07	GO	GO:0009409	response to cold
K90GIL57	3.75647e-07	0.000579623	2.89812e-05	3.8033e-07	GO	GO:0009651	response to salt stress
K90GIL58	6.08518e-93	1.04726e-89	1.04726e-89	6.08518e-93	GO	GO:0009507	chloroplast
K90GIL58	1.34905e-69	2.32172e-66	1.16086e-66	1.34984e-69	GO	GO:0009570	chloroplast stroma
K90GIL58	6.31802e-64	1.08733e-60	3.62444e-61	6.32537e-64	GO	GO:0009535	chloroplast thylakoid membrane
K90GIL58	9.51712e-57	1.6379e-53	4.09474e-54	9.53374e-57	GO	GO:0009579	thylakoid
K90GIL58	2.65017e-51	4.56094e-48	9.12188e-49	2.65634e-51	GO	GO:0009534	chloroplast thylakoid
K90GIL58	7.14933e-50	1.2304e-46	2.05066e-47	7.17016e-50	GO	GO:0009941	chloroplast envelope
K90GIL58	7.45624e-31	1.28322e-27	1.83317e-28	7.48232e-31	GO	GO:0015979	photosynthesis
K90GIL58	4.03101e-22	2.62015e-19	2.62015e-19	4.03101e-22	KEGG_PATHWAY	ko00195	Photosynthesis
K90GIL58	2.76443e-22	4.75759e-19	5.94698e-20	2.77572e-22	GO	GO:0005840	ribosome
K90GIL58	8.23562e-21	1.41735e-17	1.57483e-18	8.27408e-21	GO	GO:0003735	structural constituent of ribosome
K90GIL58	3.05395e-20	5.25585e-17	5.25585e-18	3.07001e-20	GO	GO:0006412	translation
K90GIL58	2.39342e-19	4.11907e-16	3.74461e-17	2.4074e-19	GO	GO:0009543	chloroplast thylakoid lumen
K90GIL58	8.73334e-18	1.61567e-15	1.61567e-15	8.73334e-18	PO	PO:0000293	guard cell
K90GIL58	3.24366e-17	5.58235e-14	4.65195e-15	3.26453e-17	GO	GO:0031977	thylakoid lumen
K90GIL58	9.92692e-15	6.4525e-12	3.22625e-12	9.94222e-15	KEGG_PATHWAY	ko03010	Ribosome
K90GIL58	5.3165e-15	9.1497e-12	7.03823e-13	5.35383e-15	GO	GO:0042254	ribosome biogenesis
K90GIL58	7.47275e-15	1.28606e-11	9.18614e-13	7.52963e-15	GO	GO:0009523	photosystem II
K90GIL58	2.66546e-13	6.29048e-11	6.29048e-11	2.66546e-13	AraCyc	PWY-101	photosynthesis light reactions
K90GIL58	3.76736e-12	6.48362e-09	4.32242e-10	3.79826e-12	GO	GO:0010287	plastoglobule
K90GIL58	3.332e-09	6.16421e-07	3.0821e-07	3.35011e-09	PO	PO:0001170	seed development stage
K90GIL58	6.44245e-09	1.19185e-06	3.97284e-07	6.51286e-09	PO	PO:0000262	trichoblast
K90GIL58	1.61716e-09	2.78313e-06	1.73946e-07	1.63138e-09	GO	GO:0009654	oxygen evolving complex
K90GIL58	1.74281e-09	2.99937e-06	1.76433e-07	1.75916e-09	GO	GO:0010319	stromule
K90GIL58	2.71782e-09	4.67736e-06	2.59853e-07	2.74493e-09	GO	GO:0009522	photosystem I
K90GIL58	2.71782e-09	4.67736e-06	2.46177e-07	2.74654e-09	GO	GO:0030095	chloroplast photosystem II
K90GIL58	1.08695e-08	1.87064e-05	9.35318e-07	1.09908e-08	GO	GO:0022626	cytosolic ribosome
K90GIL58	2.95101e-08	5.07868e-05	2.41842e-06	2.98571e-08	GO	GO:0048046	apoplast
K90GIL58	3.50036e-08	6.02412e-05	2.73824e-06	3.5436e-08	GO	GO:0009295	nucleoid
K90GIL58	1.13324e-07	0.00019503	8.47958e-06	1.14791e-07	GO	GO:0009773	photosynthetic electron transport in photosystem I
K90GIL58	1.34208e-06	0.000248284	6.2071e-05	1.3642e-06	PO	PO:0000256	root hair cell
K90GIL58	1.7183e-06	0.00031273	0.00031273	1.7183e-06	Pfam	PF02987	Late embryogenesis abundant protein
K90GIL58	4.45722e-07	0.000767087	3.1962e-05	4.51759e-07	GO	GO:0019898	extrinsic to membrane
K90GIL58	4.6841e-07	0.000806134	3.22454e-05	4.75035e-07	GO	GO:0005730	nucleolus
K90GIL58	5.48591e-07	0.000944126	3.63125e-05	5.56678e-07	GO	GO:0016168	chlorophyll binding
K90GIL59	3.24376e-14	2.90317e-11	2.90317e-11	3.24376e-14	GO	GO:0009408	response to heat
K90GIL59	8.44413e-11	7.55749e-08	3.77875e-08	8.45357e-11	GO	GO:0009644	response to high light intensity
K90GIL59	1.19181e-08	1.88306e-06	1.88306e-06	1.19181e-08	PO	PO:0025195	pollen tube cell
K90GIL59	3.36299e-09	3.00988e-06	1.00329e-06	3.37052e-09	GO	GO:0042542	response to hydrogen peroxide
K90GIL59	3.18773e-08	5.03661e-06	2.5183e-06	3.20803e-08	PO	PO:0001017	M germinated pollen stage
K90GIL59	1.43729e-07	1.23607e-05	1.23607e-05	1.43729e-07	Pfam	PF00011	Hsp20/alpha crystallin family
K90GIL60	7.97202e-71	1.17986e-67	1.17986e-67	7.97202e-71	GO	GO:0003735	structural constituent of ribosome
K90GIL60	1.53607e-69	2.27338e-66	1.13669e-66	1.53711e-69	GO	GO:0005840	ribosome
K90GIL60	2.69186e-66	3.98395e-63	1.32798e-63	2.6955e-66	GO	GO:0006412	translation
K90GIL60	1.17551e-53	6.57111e-51	6.57111e-51	1.17551e-53	KEGG_PATHWAY	ko03010	Ribosome
K90GIL60	1.34696e-39	1.9935e-36	4.98376e-37	1.3497e-39	GO	GO:0022626	cytosolic ribosome
K90GIL60	1.1652e-36	1.72449e-33	3.44899e-34	1.16836e-36	GO	GO:0009570	chloroplast stroma
K90GIL60	2.26805e-35	3.35672e-32	5.59453e-33	2.27574e-35	GO	GO:0042254	ribosome biogenesis
K90GIL60	3.15527e-32	4.6698e-29	6.67115e-30	3.16812e-32	GO	GO:0009579	thylakoid
K90GIL60	2.97473e-27	4.4026e-24	5.50325e-25	2.98887e-27	GO	GO:0009507	chloroplast
K90GIL60	7.70993e-27	1.14107e-23	1.26786e-24	7.75183e-27	GO	GO:0009941	chloroplast envelope
K90GIL60	1.22381e-24	1.81124e-21	1.81124e-22	1.2313e-24	GO	GO:0009535	chloroplast thylakoid membrane
K90GIL60	3.21585e-22	4.75945e-19	4.32677e-20	3.23772e-22	GO	GO:0005622	intracellular
K90GIL60	6.80567e-21	1.00724e-17	8.39365e-19	6.85663e-21	GO	GO:0005730	nucleolus
K90GIL60	8.61181e-21	1.27455e-17	9.80421e-19	8.6822e-21	GO	GO:0009534	chloroplast thylakoid
K90GIL60	6.04876e-15	8.95217e-12	6.39441e-13	6.10236e-15	GO	GO:0015979	photosynthesis
K90GIL60	1.81588e-13	2.68751e-10	1.79167e-11	1.83322e-13	GO	GO:0009408	response to heat
K90GIL60	3.43819e-12	5.08852e-09	3.18033e-10	3.47339e-12	GO	GO:0015934	large ribosomal subunit
K90GIL60	1.26841e-11	1.87724e-08	1.10426e-09	1.28227e-11	GO	GO:0006457	protein folding
K90GIL60	2.03316e-10	3.00908e-07	1.67171e-08	2.05679e-10	GO	GO:0009523	photosystem II
K90GIL60	5.74622e-10	8.5044e-07	4.476e-08	5.81696e-10	GO	GO:0009543	chloroplast thylakoid lumen
K90GIL60	2.48329e-09	3.67528e-06	1.83764e-07	2.51559e-09	GO	GO:0009644	response to high light intensity
K90GIL60	1.96891e-08	3.93783e-06	3.93783e-06	1.96891e-08	AraCyc	PWY-101	photosynthesis light reactions
K90GIL60	2.17182e-08	1.21405e-05	6.07023e-06	2.17571e-08	KEGG_PATHWAY	ko00195	Photosynthesis
K90GIL60	1.0435e-07	1.90961e-05	1.90961e-05	1.0435e-07	PO	PO:0000293	guard cell
K90GIL60	1.96263e-08	2.9047e-05	1.38319e-06	1.98952e-08	GO	GO:0031977	thylakoid lumen
K90GIL61	1.08999e-43	1.76579e-40	1.76579e-40	1.08999e-43	GO	GO:0003735	structural constituent of ribosome
K90GIL61	1.44555e-42	2.34179e-39	1.1709e-39	1.44644e-42	GO	GO:0005840	ribosome
K90GIL61	1.28062e-41	2.0746e-38	6.91534e-39	1.2822e-41	GO	GO:0006412	translation
K90GIL61	1.9247e-35	3.11801e-32	7.79503e-33	1.92827e-35	GO	GO:0009579	thylakoid
K90GIL61	1.4786e-33	2.39533e-30	4.79065e-31	1.48226e-33	GO	GO:0009534	chloroplast thylakoid
K90GIL61	5.68468e-33	3.80874e-30	3.80874e-30	5.68468e-33	KEGG_PATHWAY	ko03010	Ribosome
K90GIL61	6.08888e-33	9.86399e-30	1.644e-30	6.10773e-33	GO	GO:0009535	chloroplast thylakoid membrane
K90GIL61	3.44707e-32	5.58425e-29	7.9775e-30	3.45988e-32	GO	GO:0022626	cytosolic ribosome
K90GIL61	3.63366e-31	5.88653e-28	7.35816e-29	3.64943e-31	GO	GO:0009941	chloroplast envelope
K90GIL61	1.26194e-23	2.04434e-20	2.27149e-21	1.2682e-23	GO	GO:0009570	chloroplast stroma
K90GIL61	1.84637e-22	1.23707e-19	6.18534e-20	1.84913e-22	KEGG_PATHWAY	ko00195	Photosynthesis
K90GIL61	1.01364e-22	1.6421e-19	1.6421e-20	1.01931e-22	GO	GO:0015979	photosynthesis
K90GIL61	4.75261e-21	1.08359e-18	1.08359e-18	4.75261e-21	PO	PO:0001170	seed development stage
K90GIL61	9.53093e-22	1.54401e-18	1.40365e-19	9.59013e-22	GO	GO:0042254	ribosome biogenesis
K90GIL61	4.74596e-20	7.68846e-17	6.40705e-18	4.77841e-20	GO	GO:0005730	nucleolus
K90GIL61	2.234e-17	3.61908e-14	2.78391e-15	2.25067e-17	GO	GO:0009507	chloroplast
K90GIL61	3.12474e-15	6.90568e-13	6.90568e-13	3.12474e-15	AraCyc	PWY-101	photosynthesis light reactions
K90GIL61	1.31534e-12	2.13086e-09	1.52204e-10	1.32598e-12	GO	GO:0009523	photosystem II
K90GIL61	5.48471e-11	1.25051e-08	6.25257e-09	5.50887e-11	PO	PO:0000293	guard cell
K90GIL61	4.18854e-11	6.78543e-08	4.52362e-09	4.22505e-11	GO	GO:0016020	membrane
K90GIL61	8.06193e-11	1.30603e-07	8.1627e-09	8.13727e-11	GO	GO:0010287	plastoglobule
K90GIL61	9.03924e-11	1.46436e-07	8.61386e-09	9.1294e-11	GO	GO:0005622	intracellular
K90GIL61	9.10613e-11	1.47519e-07	8.19552e-09	9.2027e-11	GO	GO:0009522	photosystem I
K90GIL61	3.87158e-10	6.27197e-07	3.30103e-08	3.91508e-10	GO	GO:0015934	large ribosomal subunit
K90GIL61	1.04243e-07	0.000168874	8.4437e-06	1.0548e-07	GO	GO:0005618	cell wall
K90GIL61	1.4829e-07	0.00024023	1.14395e-05	1.50144e-07	GO	GO:0016168	chlorophyll binding
K90GIL61	1.55795e-07	0.000252388	1.14722e-05	1.57841e-07	GO	GO:0009539	photosystem II reaction center
K90GIL61	3.05941e-07	0.000495625	2.15489e-05	3.10153e-07	GO	GO:0009538	photosystem I reaction center
K90GIL61	4.22466e-07	0.000684394	2.85164e-05	4.2855e-07	GO	GO:0006633	fatty acid biosynthetic process
K90GIL61	5.26144e-07	0.000852353	3.40941e-05	5.34056e-07	GO	GO:0030095	chloroplast photosystem II
K90GIL62	3.2253e-55	4.16387e-52	4.16387e-52	3.2253e-55	GO	GO:0003735	structural constituent of ribosome
K90GIL62	5.30931e-54	6.85432e-51	3.42716e-51	5.31343e-54	GO	GO:0005840	ribosome
K90GIL62	2.57935e-50	3.32994e-47	1.10998e-47	2.58335e-50	GO	GO:0006412	translation
K90GIL62	7.79917e-42	3.56422e-39	3.56422e-39	7.79917e-42	KEGG_PATHWAY	ko03010	Ribosome
K90GIL62	1.03075e-33	1.33069e-30	3.32673e-31	1.03315e-33	GO	GO:0022626	cytosolic ribosome
K90GIL62	1.14514e-28	1.47837e-25	2.95674e-26	1.14869e-28	GO	GO:0042254	ribosome biogenesis
K90GIL62	7.91914e-24	1.02236e-20	1.70393e-21	7.94993e-24	GO	GO:0005622	intracellular
K90GIL62	3.2536e-15	4.20039e-12	6.00056e-13	3.26879e-15	GO	GO:0005829	cytosol
K90GIL62	2.75878e-14	3.56159e-11	4.45198e-12	2.77382e-14	GO	GO:0005730	nucleolus
K90GIL62	5.84288e-13	7.54316e-10	8.38129e-11	5.87931e-13	GO	GO:0005774	vacuolar membrane
K90GIL62	5.89441e-11	7.60968e-08	7.60968e-09	5.93579e-11	GO	GO:0015934	large ribosomal subunit
K90GIL62	3.14951e-09	4.78725e-07	4.78725e-07	3.14951e-09	PO	PO:0000293	guard cell
K90GIL62	8.59582e-10	1.10972e-06	1.00884e-07	8.66292e-10	GO	GO:0009570	chloroplast stroma
K90GIL62	1.80672e-09	2.33248e-06	1.94373e-07	1.82225e-09	GO	GO:0009507	chloroplast
K90GIL62	9.48638e-09	1.22469e-05	9.42071e-07	9.57539e-09	GO	GO:0009535	chloroplast thylakoid membrane
K90GIL62	1.40692e-08	1.81633e-05	1.29738e-06	1.42123e-08	GO	GO:0009579	thylakoid
K90GIL62	2.35497e-08	3.04026e-05	2.02684e-06	2.38078e-08	GO	GO:0009941	chloroplast envelope
K90GIL62	1.89825e-07	0.000245064	1.53165e-05	1.92057e-07	GO	GO:0042742	defense response to bacterium
K90GIL62	3.14287e-07	0.000405744	2.38673e-05	3.18231e-07	GO	GO:0005773	vacuole
K90GIL62	3.39801e-07	0.000438684	2.43713e-05	3.44336e-07	GO	GO:0009506	plasmodesma
K90GIL63	1.52014e-39	2.72408e-36	2.72408e-36	1.52014e-39	GO	GO:0003735	structural constituent of ribosome
K90GIL63	1.39835e-38	2.50584e-35	1.25292e-35	1.39913e-38	GO	GO:0005840	ribosome
K90GIL63	4.6013e-37	8.24553e-34	2.74851e-34	4.60644e-37	GO	GO:0006412	translation
K90GIL63	6.47618e-36	4.31961e-33	4.31961e-33	6.47618e-36	KEGG_PATHWAY	ko03010	Ribosome
K90GIL63	1.52805e-29	2.73826e-26	6.84566e-27	1.53061e-29	GO	GO:0022626	cytosolic ribosome
K90GIL63	4.50351e-19	8.07029e-16	1.61406e-16	4.51358e-19	GO	GO:0042254	ribosome biogenesis
K90GIL63	1.23069e-13	2.47369e-11	2.47369e-11	1.23069e-13	PO	PO:0000293	guard cell
K90GIL63	2.4077e-14	4.31459e-11	7.19098e-12	2.41443e-14	GO	GO:0005622	intracellular
K90GIL63	4.6323e-14	8.30107e-11	1.18587e-11	4.64786e-14	GO	GO:0009535	chloroplast thylakoid membrane
K90GIL63	1.26474e-13	2.26641e-10	2.83302e-11	1.2697e-13	GO	GO:0009534	chloroplast thylakoid
K90GIL63	6.79415e-12	4.5317e-09	2.26585e-09	6.80435e-12	KEGG_PATHWAY	ko00195	Photosynthesis
K90GIL63	1.2025e-11	2.15488e-08	2.39431e-09	1.20789e-11	GO	GO:0009579	thylakoid
K90GIL63	5.98688e-11	1.07285e-07	1.07285e-08	6.01709e-11	GO	GO:0015979	photosynthesis
K90GIL63	9.95504e-10	2.15029e-07	2.15029e-07	9.95504e-10	AraCyc	PWY-101	photosynthesis light reactions
K90GIL63	2.66001e-10	4.76673e-07	4.33339e-08	2.67493e-10	GO	GO:0005829	cytosol
K90GIL63	6.3759e-09	1.28155e-06	6.40777e-07	6.40777e-09	PO	PO:0000262	trichoblast
K90GIL63	1.20908e-09	2.16666e-06	1.80555e-07	1.21654e-09	GO	GO:0005730	nucleolus
K90GIL63	1.09682e-08	1.9655e-05	1.51192e-06	1.10421e-08	GO	GO:0009506	plasmodesma
K90GIL63	1.79393e-08	3.21472e-05	2.29623e-06	1.80704e-08	GO	GO:0009941	chloroplast envelope
K90GIL63	3.96649e-07	7.97265e-05	2.65755e-05	4.00636e-07	PO	PO:0000256	root hair cell
K90GIL64	8.83428e-38	1.8923e-34	1.8923e-34	8.83428e-38	GO	GO:0003735	structural constituent of ribosome
K90GIL64	7.06255e-37	1.5128e-33	7.56399e-34	7.06584e-37	GO	GO:0005840	ribosome
K90GIL64	3.76429e-36	8.0631e-33	2.6877e-33	3.7678e-36	GO	GO:0006412	translation
K90GIL64	2.04724e-26	1.73401e-23	1.73401e-23	2.04724e-26	KEGG_PATHWAY	ko03010	Ribosome
K90GIL64	9.22404e-25	1.97579e-21	4.93947e-22	9.23698e-25	GO	GO:0009570	chloroplast stroma
K90GIL64	3.74035e-22	8.01183e-19	1.60237e-19	3.74735e-22	GO	GO:0009507	chloroplast
K90GIL64	7.91959e-22	1.69638e-18	2.8273e-19	7.93812e-22	GO	GO:0022626	cytosolic ribosome
K90GIL64	1.01435e-19	2.17274e-16	3.10391e-17	1.0172e-19	GO	GO:0009535	chloroplast thylakoid membrane
K90GIL64	2.11226e-18	4.52447e-15	5.65559e-16	2.11919e-18	GO	GO:0042254	ribosome biogenesis
K90GIL64	4.25327e-18	9.1105e-15	1.01228e-15	4.26921e-18	GO	GO:0009941	chloroplast envelope
K90GIL64	6.07255e-17	1.30074e-13	1.30074e-14	6.09817e-17	GO	GO:0009534	chloroplast thylakoid
K90GIL64	9.35615e-16	2.00409e-12	1.8219e-13	9.40003e-16	GO	GO:0009579	thylakoid
K90GIL64	2.83486e-14	6.07226e-11	5.06022e-12	2.84949e-14	GO	GO:0005730	nucleolus
K90GIL64	3.71063e-14	7.94816e-11	6.11397e-12	3.73153e-14	GO	GO:0015979	photosynthesis
K90GIL64	6.14026e-11	1.31524e-07	9.3946e-09	6.17775e-11	GO	GO:0005622	intracellular
K90GIL64	1.13966e-08	2.48447e-06	2.48447e-06	1.13966e-08	PO	PO:0000293	guard cell
K90GIL64	3.64133e-09	7.79973e-06	5.19982e-07	3.66529e-09	GO	GO:0009409	response to cold
K90GIL64	1.80434e-07	0.00038649	2.41556e-05	1.81707e-07	GO	GO:0009651	response to salt stress
K90GIL64	2.08869e-07	0.000447396	2.63174e-05	2.1044e-07	GO	GO:0009414	response to water deprivation
K90GIL64	3.07275e-07	0.000658183	3.65657e-05	3.09733e-07	GO	GO:0006979	response to oxidative stress
K90GIL64	3.87008e-07	0.00082897	4.363e-05	3.90287e-07	GO	GO:0080167	response to karrikin
K90GIL65	5.32917e-97	2.89374e-94	2.89374e-94	5.32917e-97	GO	GO:0009535	chloroplast thylakoid membrane
K90GIL65	6.48671e-85	3.52228e-82	1.76114e-82	6.49867e-85	GO	GO:0009941	chloroplast envelope
K90GIL65	4.75304e-84	2.5809e-81	8.60301e-82	4.77062e-84	GO	GO:0009507	chloroplast
K90GIL65	4.29058e-82	2.32978e-79	5.82446e-80	4.31441e-82	GO	GO:0009534	chloroplast thylakoid
K90GIL65	1.71728e-81	9.32484e-79	1.86497e-79	1.73003e-81	GO	GO:0009579	thylakoid
K90GIL65	2.84332e-64	1.54392e-61	2.5732e-62	2.86975e-64	GO	GO:0009570	chloroplast stroma
K90GIL65	4.79449e-34	2.60341e-31	3.71916e-32	4.84806e-34	GO	GO:0015979	photosynthesis
K90GIL65	1.91392e-30	3.33023e-28	3.33023e-28	1.91392e-30	KEGG_PATHWAY	ko00195	Photosynthesis
K90GIL65	5.07854e-25	3.45341e-23	3.45341e-23	5.07854e-25	AraCyc	PWY-101	photosynthesis light reactions
K90GIL65	6.80064e-21	5.10048e-19	5.10048e-19	6.80064e-21	PO	PO:0000293	guard cell
K90GIL65	4.27585e-21	2.32179e-18	2.90223e-19	4.33169e-21	GO	GO:0031977	thylakoid lumen
K90GIL65	7.48801e-21	4.06599e-18	4.51777e-19	7.59998e-21	GO	GO:0009543	chloroplast thylakoid lumen
K90GIL65	4.23485e-19	2.29952e-16	2.29952e-17	4.30622e-19	GO	GO:0010287	plastoglobule
K90GIL65	1.5567e-15	8.4529e-13	7.68445e-14	1.58591e-15	GO	GO:0048046	apoplast
K90GIL65	3.68991e-13	2.00362e-10	1.66969e-11	3.76621e-13	GO	GO:0009523	photosystem II
K90GIL65	4.50621e-13	2.44687e-10	1.88221e-11	4.60804e-13	GO	GO:0009522	photosystem I
K90GIL65	1.18544e-12	6.43694e-10	4.59781e-11	1.21452e-12	GO	GO:0010319	stromule
K90GIL65	1.58166e-12	8.58844e-10	5.72562e-11	1.62352e-12	GO	GO:0005840	ribosome
K90GIL65	8.68201e-12	4.71433e-09	2.94646e-10	8.92866e-12	GO	GO:0030095	chloroplast photosystem II
K90GIL65	1.09115e-11	5.92493e-09	3.48525e-10	1.12427e-11	GO	GO:0006412	translation
K90GIL65	1.72131e-11	9.34671e-09	5.19261e-10	1.77694e-11	GO	GO:0003735	structural constituent of ribosome
K90GIL65	4.4413e-11	2.41163e-08	1.26928e-09	4.59357e-11	GO	GO:0009773	photosynthetic electron transport in photosystem I
K90GIL65	8.54127e-11	4.63791e-08	2.31895e-09	8.85097e-11	GO	GO:0009654	oxygen evolving complex
K90GIL65	1.58465e-10	8.60465e-08	4.09745e-09	1.64525e-10	GO	GO:0008266	poly(U) RNA binding
K90GIL65	5.99553e-10	1.04322e-07	5.21611e-08	6.03019e-10	KEGG_PATHWAY	ko00710	Carbon fixation in photosynthetic organisms
K90GIL65	3.35411e-10	1.27792e-07	1.27792e-07	3.35411e-10	IPR	IPR001344	Chlorophyll A-B binding protein, plant
K90GIL65	1.71319e-09	9.30264e-07	4.22847e-08	1.78212e-09	GO	GO:0009538	photosystem I reaction center
K90GIL65	1.99468e-08	1.35638e-06	6.78191e-07	2.02445e-08	AraCyc	CALVIN-PWY	Calvin-Benson-Bassham cycle
K90GIL65	2.45631e-08	4.27399e-06	1.42466e-06	2.48488e-08	KEGG_PATHWAY	ko00196	Photosynthesis - antenna proteins
K90GIL65	1.52336e-08	8.27182e-06	3.59644e-07	1.58768e-08	GO	GO:0018119	peptidyl-cysteine S-nitrosylation
K90GIL65	1.85206e-08	1.00567e-05	4.19029e-07	1.93398e-08	GO	GO:0009765	photosynthesis, light harvesting
K90GIL65	2.44815e-08	1.32934e-05	5.31737e-07	2.56135e-08	GO	GO:0015995	chlorophyll biosynthetic process
K90GIL65	2.47544e-07	1.48526e-05	1.48526e-05	2.47544e-07	Pfam	PF00504	Chlorophyll A-B binding protein
K90GIL65	3.20527e-08	1.74046e-05	6.69409e-07	3.35997e-08	GO	GO:0019898	extrinsic to membrane
K90GIL65	3.58774e-08	1.94814e-05	7.21534e-07	3.76817e-08	GO	GO:0010598	NAD(P)H dehydrogenase complex (plastoquinone)
K90GIL65	1.08902e-07	5.91341e-05	2.11193e-06	1.14601e-07	GO	GO:0016168	chlorophyll binding
K90GIL65	7.9215e-07	5.94112e-05	2.97056e-05	8.02854e-07	PO	PO:0001170	seed development stage
K90GIL65	2.65561e-07	0.000144199	4.9724e-06	2.79999e-07	GO	GO:0042742	defense response to bacterium
K90GIL65	5.34722e-07	0.000290354	9.67848e-06	5.64892e-07	GO	GO:0016020	membrane
K90GIL65	1.97013e-06	0.000342802	8.57005e-05	2.00469e-06	KEGG_PATHWAY	ko03010	Ribosome
K90GIL65	1.11806e-06	0.000607108	1.95841e-05	1.18345e-06	GO	GO:0042254	ribosome biogenesis
K90GIL65	2.35702e-06	0.000898025	0.000449012	2.36322e-06	IPR	IPR016040	NAD(P)-binding domain
K90GIL66	2.32626e-07	0.000456878	0.000456878	2.32626e-07	GO	GO:0015979	photosynthesis
K90GIL66	3.27221e-07	0.000642662	0.000321331	3.27388e-07	GO	GO:0009534	chloroplast thylakoid
K90GIL66	2.87664e-06	0.000673134	0.000673134	2.87664e-06	AraCyc	PWY-101	photosynthesis light reactions
K90GIL67	3.4695e-33	8.1325e-30	8.1325e-30	3.4695e-33	GO	GO:0009570	chloroplast stroma
K90GIL67	2.48104e-32	5.81556e-29	2.90778e-29	2.4821e-32	GO	GO:0009579	thylakoid
K90GIL67	1.37068e-30	3.21288e-27	1.07096e-27	1.37186e-30	GO	GO:0009507	chloroplast
K90GIL67	6.83531e-30	1.6022e-26	4.00549e-27	6.84407e-30	GO	GO:0009535	chloroplast thylakoid membrane
K90GIL67	3.10339e-27	7.27434e-24	1.45487e-24	3.10869e-27	GO	GO:0009534	chloroplast thylakoid
K90GIL67	3.38322e-26	7.93026e-23	1.32171e-23	3.39045e-26	GO	GO:0003735	structural constituent of ribosome
K90GIL67	2.38054e-25	5.57998e-22	7.97139e-23	2.38664e-25	GO	GO:0005840	ribosome
K90GIL67	2.62067e-24	6.14284e-21	7.67855e-22	2.62852e-24	GO	GO:0009941	chloroplast envelope
K90GIL67	4.37171e-23	1.02473e-19	1.13859e-20	4.38668e-23	GO	GO:0006412	translation
K90GIL67	2.68208e-20	6.2868e-17	6.2868e-18	2.69242e-20	GO	GO:0015979	photosynthesis
K90GIL67	2.28258e-19	2.01324e-16	2.01324e-16	2.28258e-19	KEGG_PATHWAY	ko03010	Ribosome
K90GIL67	3.54549e-19	8.31063e-16	7.55512e-17	3.56068e-19	GO	GO:0022626	cytosolic ribosome
K90GIL67	6.4745e-13	1.51762e-09	1.26469e-10	6.50502e-13	GO	GO:0042254	ribosome biogenesis
K90GIL67	1.66983e-11	1.47279e-08	7.36395e-09	1.67173e-11	KEGG_PATHWAY	ko00195	Photosynthesis
K90GIL67	8.08046e-11	1.72114e-08	1.72114e-08	8.08046e-11	PO	PO:0000293	guard cell
K90GIL67	2.29714e-10	5.38449e-07	4.14192e-08	2.30896e-10	GO	GO:0009409	response to cold
K90GIL67	2.04277e-08	5.51549e-06	5.51549e-06	2.04277e-08	AraCyc	PWY-101	photosynthesis light reactions
K90GIL67	4.45287e-09	1.04375e-05	7.45537e-07	4.4777e-09	GO	GO:0009543	chloroplast thylakoid lumen
K90GIL67	6.60159e-09	1.54741e-05	1.03161e-06	6.64126e-09	GO	GO:0009523	photosystem II
K90GIL67	7.43789e-09	1.74344e-05	1.08965e-06	7.48579e-09	GO	GO:0031977	thylakoid lumen
K90GIL67	1.09598e-08	2.56898e-05	1.51116e-06	1.10351e-08	GO	GO:0010287	plastoglobule
K90GIL67	2.01313e-07	4.28797e-05	2.14398e-05	2.02263e-07	PO	PO:0000262	trichoblast
K90GIL67	3.18024e-08	7.45449e-05	4.14138e-06	3.20348e-08	GO	GO:0005622	intracellular
K90GIL67	1.655e-06	0.000352516	0.000117505	1.67069e-06	PO	PO:0000256	root hair cell
K90GIL67	2.3468e-07	0.00055009	2.89521e-05	2.36496e-07	GO	GO:0042742	defense response to bacterium
K90GIL67	4.07566e-07	0.000955335	4.77668e-05	4.10897e-07	GO	GO:0055114	oxidation-reduction process
K90GIL68	2.08553e-75	2.50055e-72	2.50055e-72	2.08553e-75	GO	GO:0003735	structural constituent of ribosome
K90GIL68	2.20464e-74	2.64336e-71	1.32168e-71	2.20648e-74	GO	GO:0005840	ribosome
K90GIL68	1.67483e-68	2.00812e-65	6.69372e-66	1.67762e-68	GO	GO:0006412	translation
K90GIL68	8.18157e-54	9.8097e-51	2.45243e-51	8.20209e-54	GO	GO:0009507	chloroplast
K90GIL68	2.0598e-53	2.4697e-50	4.9394e-51	2.0667e-53	GO	GO:0009535	chloroplast thylakoid membrane
K90GIL68	2.85674e-52	1.49122e-49	1.49122e-49	2.85674e-52	KEGG_PATHWAY	ko03010	Ribosome
K90GIL68	1.37577e-48	1.64954e-45	2.74924e-46	1.38153e-48	GO	GO:0009579	thylakoid
K90GIL68	4.32057e-46	5.18037e-43	7.40053e-44	4.3423e-46	GO	GO:0009534	chloroplast thylakoid
K90GIL68	3.86663e-43	4.63609e-40	5.79511e-41	3.88933e-43	GO	GO:0022626	cytosolic ribosome
K90GIL68	2.87601e-39	3.44834e-36	3.83148e-37	2.89533e-39	GO	GO:0009570	chloroplast stroma
K90GIL68	1.29604e-37	1.55395e-34	1.55395e-35	1.30584e-37	GO	GO:0042254	ribosome biogenesis
K90GIL68	2.0084e-35	2.40807e-32	2.18915e-33	2.02529e-35	GO	GO:0009941	chloroplast envelope
K90GIL68	1.46389e-25	1.7552e-22	1.46267e-23	1.47744e-25	GO	GO:0005622	intracellular
K90GIL68	2.56063e-25	3.0702e-22	2.36169e-23	2.58652e-25	GO	GO:0015979	photosynthesis
K90GIL68	7.5757e-16	1.0606e-13	1.0606e-13	7.5757e-16	AraCyc	PWY-101	photosynthesis light reactions
K90GIL68	8.95128e-17	1.07326e-13	7.66613e-15	9.04939e-17	GO	GO:0009543	chloroplast thylakoid lumen
K90GIL68	1.05171e-15	1.261e-12	8.40667e-14	1.06413e-15	GO	GO:0031977	thylakoid lumen
K90GIL68	2.84443e-15	1.48479e-12	7.42397e-13	2.84989e-15	KEGG_PATHWAY	ko00195	Photosynthesis
K90GIL68	7.95165e-13	9.53402e-10	5.95876e-11	8.05238e-13	GO	GO:0010287	plastoglobule
K90GIL68	2.71155e-12	3.25115e-09	1.91244e-10	2.74823e-12	GO	GO:0005730	nucleolus
K90GIL68	8.18402e-11	1.1785e-08	1.1785e-08	8.18402e-11	PO	PO:0000293	guard cell
K90GIL68	9.42399e-11	1.12994e-07	6.27743e-09	9.55953e-11	GO	GO:0009522	photosystem I
K90GIL68	1.87996e-10	2.25407e-07	1.18635e-08	1.90861e-10	GO	GO:0015934	large ribosomal subunit
K90GIL68	7.12748e-09	1.02636e-06	5.13179e-07	7.17733e-09	PO	PO:0000262	trichoblast
K90GIL68	1.3332e-09	1.59851e-06	7.99253e-08	1.35467e-09	GO	GO:0009773	photosynthetic electron transport in photosystem I
K90GIL68	2.29062e-09	2.74645e-06	1.30783e-07	2.32948e-09	GO	GO:0009523	photosystem II
K90GIL68	1.01493e-08	1.2169e-05	5.53136e-07	1.03302e-08	GO	GO:0009654	oxygen evolving complex
K90GIL68	1.59479e-08	1.91216e-05	8.31372e-07	1.6246e-08	GO	GO:0010319	stromule
K90GIL68	2.3259e-08	2.15378e-05	2.15378e-05	2.3259e-08	IPR	IPR007125	Histone core
K90GIL68	2.93292e-07	4.2234e-05	1.4078e-05	2.97423e-07	PO	PO:0000256	root hair cell
K90GIL68	4.31143e-08	5.1694e-05	2.15392e-06	4.39575e-08	GO	GO:0030095	chloroplast photosystem II
K90GIL68	5.78049e-08	6.93081e-05	2.77232e-06	5.89856e-08	GO	GO:0048046	apoplast
K90GIL68	1.50946e-07	0.000180984	6.96092e-06	1.5416e-07	GO	GO:0009853	photorespiration
K90GIL68	5.14843e-06	0.000818601	0.000818601	5.14843e-06	Pfam	PF00504	Chlorophyll A-B binding protein
K90GIL68	7.88321e-07	0.000945197	3.50073e-05	8.05795e-07	GO	GO:0019898	extrinsic to membrane
K90GIL69	3.05648e-12	7.42725e-10	7.42725e-10	3.05648e-12	PO	PO:0007616	4 anthesis
K90GIL69	6.47532e-12	1.5735e-09	7.86752e-10	6.50208e-12	PO	PO:0001016	L mature pollen stage
K90GIL69	4.45211e-11	1.08186e-08	3.60621e-09	4.48906e-11	PO	PO:0009031	sepal
K90GIL69	8.39688e-10	2.04044e-07	5.1011e-08	8.50184e-10	PO	PO:0009032	petal
K90GIL69	9.3691e-10	2.27669e-07	4.55338e-08	9.52591e-10	PO	PO:0025022	collective leaf structure
K90GIL69	2.23164e-10	4.83149e-07	4.83149e-07	2.23164e-10	GO	GO:0015979	photosynthesis
K90GIL69	2.24594e-09	5.45764e-07	9.09607e-08	2.29313e-09	PO	PO:0025195	pollen tube cell
K90GIL69	4.67846e-09	1.13686e-06	1.62409e-07	4.7969e-09	PO	PO:0001017	M germinated pollen stage
K90GIL69	5.30656e-09	1.28949e-06	1.61187e-07	5.46395e-09	PO	PO:0007611	petal differentiation and expansion stage
K90GIL69	3.7751e-09	8.17308e-06	4.08654e-06	3.77684e-09	GO	GO:0005840	ribosome
K90GIL69	8.55358e-09	1.85185e-05	6.17284e-06	8.56149e-09	GO	GO:0005730	nucleolus
K90GIL69	8.26414e-08	2.00818e-05	2.23132e-06	8.54547e-08	PO	PO:0009046	flower
K90GIL69	1.1255e-08	2.4367e-05	6.09174e-06	1.12706e-08	GO	GO:0003735	structural constituent of ribosome
K90GIL69	1.835e-08	3.97278e-05	7.94556e-06	1.8384e-08	GO	GO:0006412	translation
K90GIL69	8.24016e-08	6.79813e-05	6.79813e-05	8.24016e-08	KEGG_PATHWAY	ko00195	Photosynthesis
K90GIL69	8.4934e-08	0.000183882	3.0647e-05	8.51307e-08	GO	GO:0031225	anchored to membrane
K90GIL71	3.01181e-20	5.45138e-18	5.45138e-18	3.01181e-20	PO	PO:0000262	trichoblast
K90GIL71	5.77239e-21	9.85346e-18	9.85346e-18	5.77239e-21	GO	GO:0009534	chloroplast thylakoid
K90GIL71	1.63514e-19	2.9596e-17	1.4798e-17	1.64422e-19	PO	PO:0000256	root hair cell
K90GIL71	1.98575e-18	1.20535e-15	1.20535e-15	1.98575e-18	KEGG_PATHWAY	ko00195	Photosynthesis
K90GIL71	1.38679e-18	2.36725e-15	1.18363e-15	1.3876e-18	GO	GO:0009535	chloroplast thylakoid membrane
K90GIL71	2.85336e-15	5.93499e-13	5.93499e-13	2.85336e-15	AraCyc	PWY-101	photosynthesis light reactions
K90GIL71	4.55949e-16	7.78305e-13	2.59435e-13	4.56484e-16	GO	GO:0009579	thylakoid
K90GIL71	8.12165e-16	1.38637e-12	3.46592e-13	8.13595e-16	GO	GO:0015979	photosynthesis
K90GIL71	1.25037e-10	2.13439e-07	4.26877e-08	1.25331e-10	GO	GO:0005840	ribosome
K90GIL71	1.28112e-10	2.18686e-07	3.64477e-08	1.28488e-10	GO	GO:0003735	structural constituent of ribosome
K90GIL71	4.0985e-10	6.99613e-07	9.99447e-08	4.11295e-10	GO	GO:0080167	response to karrikin
K90GIL71	5.07831e-09	9.19175e-07	3.06392e-07	5.13506e-09	PO	PO:0000293	guard cell
K90GIL71	2.61871e-09	4.47014e-06	5.58767e-07	2.62949e-09	GO	GO:0009522	photosystem I
K90GIL71	3.15086e-09	5.37853e-06	5.97614e-07	3.1657e-09	GO	GO:0010287	plastoglobule
K90GIL71	9.2733e-09	1.58295e-05	1.58295e-06	9.32245e-09	GO	GO:0009523	photosystem II
K90GIL71	9.67393e-09	1.65134e-05	1.50122e-06	9.73093e-09	GO	GO:0006412	translation
K90GIL71	5.47529e-08	3.3235e-05	1.66175e-05	5.48432e-08	KEGG_PATHWAY	ko03010	Ribosome
K90GIL71	2.66386e-08	4.54721e-05	3.78934e-06	2.68114e-08	GO	GO:0016168	chlorophyll binding
K90GIL71	1.45153e-07	0.000247776	1.90597e-05	1.46181e-07	GO	GO:0022626	cytosolic ribosome
K90GIL71	2.24343e-07	0.000382953	2.73538e-05	2.26064e-07	GO	GO:0009941	chloroplast envelope
K90GIL72	9.80489e-18	1.27464e-14	1.27464e-14	9.80489e-18	GO	GO:0005886	plasma membrane
K90GIL72	5.34549e-13	6.94914e-10	3.47457e-10	5.34961e-13	GO	GO:0009611	response to wounding
K90GIL72	1.40426e-11	1.82553e-08	6.08511e-09	1.40642e-11	GO	GO:0010200	response to chitin
K90GIL72	6.49657e-10	2.00744e-07	2.00744e-07	6.49657e-10	KEGG_PATHWAY	ko04626	Plant-pathogen interaction
K90GIL72	1.92775e-10	2.50607e-07	6.26518e-08	1.93221e-10	GO	GO:0009414	response to water deprivation
K90GIL72	4.66481e-10	6.06425e-07	1.21285e-07	4.67921e-10	GO	GO:0009753	response to jasmonic acid stimulus
K90GIL72	1.0288e-09	1.33743e-06	2.22906e-07	1.03277e-09	GO	GO:0050832	defense response to fungus
K90GIL72	1.24217e-09	1.61482e-06	2.30689e-07	1.24793e-09	GO	GO:0009644	response to high light intensity
K90GIL72	1.62738e-08	2.1156e-05	2.6445e-06	1.63619e-08	GO	GO:0009409	response to cold
K90GIL72	8.58618e-08	0.00011162	1.24023e-05	8.63934e-08	GO	GO:0005618	cell wall
K90GIL72	8.97634e-08	0.000116692	1.16692e-05	9.03892e-08	GO	GO:0009739	response to gibberellin stimulus
K90GIL72	4.59413e-07	0.000141959	7.09793e-05	4.60905e-07	KEGG_PATHWAY	ko04075	Plant hormone signal transduction
K90GIL72	2.2268e-07	0.000289484	2.63167e-05	2.24406e-07	GO	GO:0009737	response to abscisic acid stimulus
K90GIL72	2.68993e-07	0.000349691	2.91409e-05	2.71289e-07	GO	GO:0009408	response to heat
K90GIL72	3.8713e-07	0.000503269	3.8713e-05	3.90737e-07	GO	GO:0009505	plant-type cell wall
K90GIL73	6.76808e-22	1.21149e-19	1.21149e-19	6.76808e-22	PO	PO:0000293	guard cell
K90GIL73	9.13812e-22	1.80112e-18	1.80112e-18	9.13812e-22	GO	GO:0005829	cytosol
K90GIL73	1.39705e-14	2.75359e-11	1.37679e-11	1.39776e-14	GO	GO:0009507	chloroplast
K90GIL73	4.33721e-12	8.54865e-09	2.84955e-09	4.34162e-12	GO	GO:0009941	chloroplast envelope
K90GIL73	1.87037e-10	2.89159e-07	2.89159e-07	1.87037e-10	IPR	IPR016024	Armadillo-type fold
K90GIL73	2.40548e-10	4.74119e-07	1.1853e-07	2.40914e-10	GO	GO:0009570	chloroplast stroma
K90GIL73	5.66484e-10	1.11654e-06	2.23308e-07	5.67636e-10	GO	GO:0005488	binding
K90GIL73	7.47317e-10	1.47296e-06	2.45494e-07	7.49218e-10	GO	GO:0009793	embryo development ending in seed dormancy
K90GIL73	5.5407e-08	0.000109207	1.5601e-05	5.55762e-08	GO	GO:0005739	mitochondrion
K90GIL74	1.21291e-11	1.62166e-08	1.62166e-08	1.21291e-11	GO	GO:0005829	cytosol
K90GIL74	6.79695e-10	9.08752e-07	4.54376e-07	6.80203e-10	GO	GO:0005886	plasma membrane
K90GIL74	3.25792e-08	4.35584e-05	1.45195e-05	3.2628e-08	GO	GO:0009534	chloroplast thylakoid
K90GIL74	3.84975e-07	0.000514711	0.000128678	3.85841e-07	GO	GO:0009579	thylakoid
K90GIL74	6.0167e-06	0.000998773	0.000998773	6.0167e-06	AraCyc	PWY-101	photosynthesis light reactions
K90GIL75	5.44338e-48	1.06309e-44	1.06309e-44	5.44338e-48	GO	GO:0003735	structural constituent of ribosome
K90GIL75	1.04893e-46	2.04857e-43	1.02428e-43	1.04947e-46	GO	GO:0006412	translation
K90GIL75	2.5571e-46	4.99401e-43	1.66467e-43	2.55972e-46	GO	GO:0005840	ribosome
K90GIL75	2.7476e-35	2.11565e-32	2.11565e-32	2.7476e-35	KEGG_PATHWAY	ko03010	Ribosome
K90GIL75	3.88269e-34	7.58289e-31	1.89572e-31	3.88866e-34	GO	GO:0022626	cytosolic ribosome
K90GIL75	5.61397e-26	1.09641e-22	2.19282e-23	5.62549e-26	GO	GO:0042254	ribosome biogenesis
K90GIL75	1.85903e-24	3.63069e-21	6.05114e-22	1.8638e-24	GO	GO:0009507	chloroplast
K90GIL75	2.45962e-23	4.80363e-20	6.86233e-21	2.4672e-23	GO	GO:0009570	chloroplast stroma
K90GIL75	3.03468e-23	5.92674e-20	7.40842e-21	3.0456e-23	GO	GO:0005730	nucleolus
K90GIL75	2.35277e-18	4.59496e-15	5.10551e-16	2.36245e-18	GO	GO:0009941	chloroplast envelope
K90GIL75	7.79672e-16	1.5227e-12	1.5227e-13	7.83281e-16	GO	GO:0005622	intracellular
K90GIL75	7.8334e-16	1.52986e-12	1.39078e-13	7.87371e-16	GO	GO:0009579	thylakoid
K90GIL75	8.66943e-16	1.69314e-12	1.41095e-13	8.71853e-16	GO	GO:0009408	response to heat
K90GIL75	1.08866e-13	2.12614e-10	1.6355e-11	1.09539e-13	GO	GO:0009534	chloroplast thylakoid
K90GIL75	3.15356e-12	6.1589e-09	4.39921e-10	3.17469e-12	GO	GO:0009535	chloroplast thylakoid membrane
K90GIL75	3.33345e-12	6.51023e-09	4.34015e-10	3.35752e-12	GO	GO:0015979	photosynthesis
K90GIL75	4.36702e-12	8.5288e-09	5.3305e-10	4.40082e-12	GO	GO:0006457	protein folding
K90GIL75	1.34945e-10	2.63547e-07	1.55027e-08	1.36059e-10	GO	GO:0009644	response to high light intensity
K90GIL75	1.6487e-10	3.21992e-07	1.78884e-08	1.66318e-10	GO	GO:0009409	response to cold
K90GIL75	3.22127e-08	6.66802e-06	6.66802e-06	3.22127e-08	PO	PO:0000293	guard cell
K90GIL75	2.23515e-08	4.36525e-05	2.2975e-06	2.25594e-08	GO	GO:0015934	large ribosomal subunit
K90GIL75	5.59777e-08	0.000109324	5.46622e-06	5.65276e-08	GO	GO:0009506	plasmodesma
K90GIL75	1.96376e-07	0.00015121	7.56048e-05	1.96632e-07	KEGG_PATHWAY	ko00195	Photosynthesis
K90GIL75	1.97867e-07	0.000386435	1.84017e-05	1.99915e-07	GO	GO:0042542	response to hydrogen peroxide
K90GIL75	2.00291e-06	0.00044064	0.00044064	2.00291e-06	AraCyc	PWY-101	photosynthesis light reactions
K90GIL75	3.48742e-07	0.000681093	3.09588e-05	3.52533e-07	GO	GO:0005829	cytosol
K90GIL76	2.22986e-11	1.49401e-08	1.49401e-08	2.22986e-11	IPR	IPR002487	Transcription factor, K-box
K90GIL76	3.39492e-10	1.09656e-07	1.09656e-07	3.39492e-10	KEGG_PATHWAY	ko03010	Ribosome
K90GIL76	1.50111e-09	1.66774e-06	1.66774e-06	1.50111e-09	GO	GO:0022626	cytosolic ribosome
K90GIL76	2.34394e-08	2.60411e-05	1.30206e-05	2.34605e-08	GO	GO:0005886	plasma membrane
K90GIL76	5.23198e-08	3.50543e-05	1.75271e-05	5.2398e-08	IPR	IPR006706	Extensin repeat
K90GIL76	5.45293e-08	6.0582e-05	2.0194e-05	5.46276e-08	GO	GO:0005199	structural constituent of cell wall
K90GIL76	7.07953e-08	7.86536e-05	1.96634e-05	7.0987e-08	GO	GO:0005840	ribosome
K90GIL76	7.84116e-08	8.71152e-05	1.7423e-05	7.86949e-08	GO	GO:0003735	structural constituent of ribosome
K90GIL76	1.59613e-07	0.000106941	3.56469e-05	1.60091e-07	IPR	IPR002100	Transcription factor, MADS-box
K90GIL76	4.69678e-07	0.000521812	8.69686e-05	4.71801e-07	GO	GO:0006412	translation
K90GIL76	5.971e-07	0.000663378	9.47683e-05	6.00342e-07	GO	GO:0009607	response to biotic stimulus
K90GIL77	5.0923e-41	1.0149e-37	1.0149e-37	5.0923e-41	GO	GO:0009507	chloroplast
K90GIL77	5.96696e-36	1.18921e-32	5.94607e-33	5.96995e-36	GO	GO:0009534	chloroplast thylakoid
K90GIL77	4.46913e-35	8.90697e-32	2.96899e-32	4.47362e-35	GO	GO:0009535	chloroplast thylakoid membrane
K90GIL77	1.34166e-28	2.67392e-25	6.6848e-26	1.34368e-28	GO	GO:0003735	structural constituent of ribosome
K90GIL77	3.08172e-27	6.14186e-24	1.22837e-24	3.08792e-27	GO	GO:0009579	thylakoid
K90GIL77	7.39132e-27	1.47309e-23	2.45515e-24	7.40991e-27	GO	GO:0005840	ribosome
K90GIL77	1.36299e-26	2.71644e-23	3.88063e-24	1.36711e-26	GO	GO:0009941	chloroplast envelope
K90GIL77	4.64683e-26	9.26114e-23	1.15764e-23	4.66321e-26	GO	GO:0006412	translation
K90GIL77	4.24305e-25	8.4564e-22	9.396e-23	4.26015e-25	GO	GO:0022626	cytosolic ribosome
K90GIL77	4.96982e-23	9.90485e-20	9.90485e-21	4.99236e-23	GO	GO:0015979	photosynthesis
K90GIL77	6.46596e-20	5.05638e-17	5.05638e-17	6.46596e-20	KEGG_PATHWAY	ko03010	Ribosome
K90GIL77	5.22728e-19	1.0418e-15	9.47087e-17	5.25364e-19	GO	GO:0009570	chloroplast stroma
K90GIL77	3.65703e-18	2.8598e-15	1.4299e-15	3.66171e-18	KEGG_PATHWAY	ko00195	Photosynthesis
K90GIL77	1.60735e-14	3.84156e-12	3.84156e-12	1.60735e-14	AraCyc	PWY-101	photosynthesis light reactions
K90GIL77	3.52934e-14	6.70574e-12	6.70574e-12	3.52934e-14	PO	PO:0000293	guard cell
K90GIL77	5.25778e-14	1.04788e-10	8.73229e-12	5.28696e-14	GO	GO:0042254	ribosome biogenesis
K90GIL77	9.16317e-12	1.82622e-08	1.40478e-09	9.21867e-12	GO	GO:0010287	plastoglobule
K90GIL77	1.57593e-11	3.14083e-08	2.24345e-09	1.58628e-11	GO	GO:0009523	photosystem II
K90GIL77	6.61926e-10	1.31922e-06	8.7948e-08	6.66609e-10	GO	GO:0005829	cytosol
K90GIL77	7.30175e-09	1.45524e-05	9.09524e-07	7.35712e-09	GO	GO:0009522	photosystem I
K90GIL77	3.84751e-08	7.66809e-05	4.51064e-06	3.87865e-08	GO	GO:0000502	proteasome complex
K90GIL77	1.24257e-07	0.000247644	1.3758e-05	1.25326e-07	GO	GO:0005622	intracellular
K90GIL77	1.71723e-07	0.000342243	1.80128e-05	1.73288e-07	GO	GO:0005730	nucleolus
K90GIL77	3.32975e-07	0.000515445	0.000515445	3.32975e-07	IPR	IPR001353	Proteasome, subunit alpha/beta
K90GIL77	3.49464e-07	0.000696481	3.48241e-05	3.52827e-07	GO	GO:0005839	proteasome core complex
K90GIL77	4.27566e-07	0.000852139	4.0578e-05	4.319e-07	GO	GO:0016168	chlorophyll binding
K90GIL78	2.52429e-46	6.04821e-43	6.04821e-43	2.52429e-46	GO	GO:0009507	chloroplast
K90GIL78	1.74833e-38	4.18901e-35	2.09451e-35	1.74906e-38	GO	GO:0009535	chloroplast thylakoid membrane
K90GIL78	6.07957e-35	1.45666e-31	4.85555e-32	6.08465e-35	GO	GO:0009579	thylakoid
K90GIL78	9.15056e-33	2.19247e-29	5.48118e-30	9.16203e-33	GO	GO:0009534	chloroplast thylakoid
K90GIL78	1.60399e-31	3.84317e-28	7.68633e-29	1.60668e-31	GO	GO:0009570	chloroplast stroma
K90GIL78	3.27726e-31	7.85232e-28	1.30872e-28	3.28412e-31	GO	GO:0003735	structural constituent of ribosome
K90GIL78	1.54545e-30	3.7029e-27	5.28986e-28	1.54933e-30	GO	GO:0005840	ribosome
K90GIL78	1.12191e-29	2.6881e-26	3.36013e-27	1.1252e-29	GO	GO:0006412	translation
K90GIL78	1.06637e-23	9.88524e-21	9.88524e-21	1.06637e-23	KEGG_PATHWAY	ko03010	Ribosome
K90GIL78	1.53165e-23	3.66984e-20	4.0776e-21	1.53678e-23	GO	GO:0009941	chloroplast envelope
K90GIL78	8.14506e-22	1.95156e-18	1.95156e-19	8.17577e-22	GO	GO:0015979	photosynthesis
K90GIL78	1.91425e-21	4.58653e-18	4.16957e-19	1.92227e-21	GO	GO:0022626	cytosolic ribosome
K90GIL78	1.09789e-20	2.63055e-17	2.19213e-18	1.10296e-20	GO	GO:0042254	ribosome biogenesis
K90GIL78	8.56076e-15	2.05116e-11	1.57781e-12	8.60385e-15	GO	GO:0005730	nucleolus
K90GIL78	3.37176e-14	3.12562e-11	1.56281e-11	3.3754e-14	KEGG_PATHWAY	ko00195	Photosynthesis
K90GIL78	2.62483e-12	6.53582e-10	6.53582e-10	2.62483e-12	AraCyc	PWY-101	photosynthesis light reactions
K90GIL78	5.61423e-12	1.34517e-08	9.60835e-10	5.64486e-12	GO	GO:0009543	chloroplast thylakoid lumen
K90GIL78	9.58923e-12	2.29758e-08	1.53172e-09	9.64559e-12	GO	GO:0031977	thylakoid lumen
K90GIL78	1.41993e-11	3.40216e-08	2.12635e-09	1.42888e-11	GO	GO:0009523	photosystem II
K90GIL78	2.14397e-09	5.13696e-06	3.02174e-07	2.15839e-09	GO	GO:0010287	plastoglobule
K90GIL78	3.23782e-08	7.54413e-06	7.54413e-06	3.23782e-08	PO	PO:0000293	guard cell
K90GIL78	1.50536e-08	3.60684e-05	2.0038e-06	1.51611e-08	GO	GO:0005622	intracellular
K90GIL78	2.77055e-06	0.000645538	0.000322769	2.78249e-06	PO	PO:0000262	trichoblast
K90GIL78	3.54962e-07	0.000850489	4.47626e-05	3.57649e-07	GO	GO:0009522	photosystem I
K90GIL79	1.04115e-38	2.14061e-35	2.14061e-35	1.04115e-38	GO	GO:0009570	chloroplast stroma
K90GIL79	1.07588e-28	2.21202e-25	1.10601e-25	1.07641e-28	GO	GO:0009507	chloroplast
K90GIL79	2.31266e-25	4.75483e-22	1.58494e-22	2.31491e-25	GO	GO:0009534	chloroplast thylakoid
K90GIL79	9.39237e-24	1.93107e-20	4.82768e-21	9.4061e-24	GO	GO:0009941	chloroplast envelope
K90GIL79	2.66045e-23	5.46988e-20	1.09398e-20	2.66563e-23	GO	GO:0003735	structural constituent of ribosome
K90GIL79	6.05906e-23	1.24574e-19	2.07624e-20	6.07383e-23	GO	GO:0005840	ribosome
K90GIL79	9.32364e-22	1.91694e-18	2.73849e-19	9.35093e-22	GO	GO:0006412	translation
K90GIL79	1.51315e-21	3.11105e-18	3.88881e-19	1.51832e-21	GO	GO:0009579	thylakoid
K90GIL79	1.12463e-18	2.31223e-15	2.56915e-16	1.12902e-18	GO	GO:0009535	chloroplast thylakoid membrane
K90GIL79	8.16349e-18	1.67841e-14	1.67841e-15	8.19939e-18	GO	GO:0022626	cytosolic ribosome
K90GIL79	1.27145e-16	9.47234e-14	9.47234e-14	1.27145e-16	KEGG_PATHWAY	ko03010	Ribosome
K90GIL79	7.41653e-17	1.52484e-13	1.38622e-14	7.45278e-17	GO	GO:0042254	ribosome biogenesis
K90GIL79	1.25979e-15	2.59014e-12	2.15845e-13	1.26657e-15	GO	GO:0005730	nucleolus
K90GIL79	8.53663e-12	1.86952e-09	1.86952e-09	8.53663e-12	PO	PO:0001170	seed development stage
K90GIL79	1.20258e-10	2.63365e-08	1.31683e-08	1.2081e-10	PO	PO:0000293	guard cell
K90GIL79	1.94423e-11	3.99734e-08	3.07488e-09	1.95565e-11	GO	GO:0015979	photosynthesis
K90GIL79	3.79363e-11	7.79969e-08	5.57121e-09	3.81776e-11	GO	GO:0009409	response to cold
K90GIL79	5.9472e-11	1.22274e-07	8.15163e-09	5.98797e-11	GO	GO:0010319	stromule
K90GIL79	1.18778e-09	8.84897e-07	4.42449e-07	1.18938e-09	KEGG_PATHWAY	ko00195	Photosynthesis
K90GIL79	8.62716e-09	1.77374e-05	1.10859e-06	8.69056e-09	GO	GO:0048046	apoplast
K90GIL79	2.89515e-08	5.95243e-05	3.50143e-06	2.91786e-08	GO	GO:0005618	cell wall
K90GIL79	8.07133e-08	0.000165947	9.21925e-06	8.13862e-08	GO	GO:0009523	photosystem II
K90GIL79	9.01759e-08	0.000185402	9.75798e-06	9.09724e-08	GO	GO:0009543	chloroplast thylakoid lumen
K90GIL80	6.098e-35	1.36656e-31	1.36656e-31	6.098e-35	GO	GO:0009570	chloroplast stroma
K90GIL80	1.61911e-30	3.62844e-27	1.81422e-27	1.61984e-30	GO	GO:0003735	structural constituent of ribosome
K90GIL80	1.28644e-29	2.88292e-26	9.60972e-27	1.28759e-29	GO	GO:0005840	ribosome
K90GIL80	1.09751e-28	2.45952e-25	6.1488e-26	1.09898e-28	GO	GO:0006412	translation
K90GIL80	5.24647e-26	4.39654e-23	4.39654e-23	5.24647e-26	KEGG_PATHWAY	ko03010	Ribosome
K90GIL80	2.11795e-26	4.74632e-23	9.49265e-24	2.12174e-26	GO	GO:0009507	chloroplast
K90GIL80	1.19912e-21	2.68724e-18	4.47873e-19	1.20181e-21	GO	GO:0009941	chloroplast envelope
K90GIL80	1.05972e-19	2.37484e-16	3.39262e-17	1.06257e-19	GO	GO:0022626	cytosolic ribosome
K90GIL80	3.12976e-16	7.01378e-13	8.76723e-14	3.13956e-16	GO	GO:0009579	thylakoid
K90GIL80	2.0216e-14	4.5304e-11	5.03378e-12	2.02884e-14	GO	GO:0042254	ribosome biogenesis
K90GIL80	2.16533e-14	4.85249e-11	4.85249e-12	2.17406e-14	GO	GO:0009535	chloroplast thylakoid membrane
K90GIL80	2.73534e-14	6.12991e-11	5.57264e-12	2.74761e-14	GO	GO:0009534	chloroplast thylakoid
K90GIL80	5.1692e-11	1.15842e-07	9.65348e-09	5.1947e-11	GO	GO:0005622	intracellular
K90GIL80	5.94422e-09	1.3321e-05	1.02469e-06	5.97622e-09	GO	GO:0005730	nucleolus
K90GIL80	1.54342e-08	3.4588e-05	2.47057e-06	1.55242e-08	GO	GO:0015979	photosynthesis
K90GIL80	3.27523e-07	7.63129e-05	7.63129e-05	3.27523e-07	PO	PO:0000293	guard cell
K90GIL80	1.08007e-06	0.000905101	0.00045255	1.08136e-06	KEGG_PATHWAY	ko00195	Photosynthesis
K90GIL81	2.20618e-09	2.12455e-06	2.12455e-06	2.20618e-09	GO	GO:0009611	response to wounding
K90GIL81	2.34823e-08	2.26135e-05	1.13067e-05	2.35067e-08	GO	GO:0009651	response to salt stress
K90GIL82	4.70526e-59	8.17304e-56	8.17304e-56	4.70526e-59	GO	GO:0009507	chloroplast
K90GIL82	2.81753e-55	4.89405e-52	2.44703e-52	2.81915e-55	GO	GO:0003735	structural constituent of ribosome
K90GIL82	2.74459e-54	4.76735e-51	1.58912e-51	2.74775e-54	GO	GO:0005840	ribosome
K90GIL82	1.62707e-51	1.01692e-48	1.01692e-48	1.62707e-51	KEGG_PATHWAY	ko03010	Ribosome
K90GIL82	2.87438e-51	4.9928e-48	1.2482e-48	2.87936e-51	GO	GO:0006412	translation
K90GIL82	6.42381e-43	1.11582e-39	2.23163e-40	6.43863e-43	GO	GO:0022626	cytosolic ribosome
K90GIL82	1.0302e-39	1.78946e-36	2.98244e-37	1.03318e-39	GO	GO:0009570	chloroplast stroma
K90GIL82	3.16644e-34	5.50011e-31	7.8573e-32	3.17742e-34	GO	GO:0009941	chloroplast envelope
K90GIL82	9.95972e-29	1.73e-25	2.1625e-26	1e-28	GO	GO:0042254	ribosome biogenesis
K90GIL82	1.38533e-24	2.40632e-21	2.67369e-22	1.39174e-24	GO	GO:0009535	chloroplast thylakoid membrane
K90GIL82	1.55491e-20	2.70088e-17	2.70088e-18	1.56301e-20	GO	GO:0009579	thylakoid
K90GIL82	2.04821e-19	3.55775e-16	3.23432e-17	2.06007e-19	GO	GO:0009534	chloroplast thylakoid
K90GIL82	2.90679e-17	5.0491e-14	4.20758e-15	2.92532e-17	GO	GO:0005622	intracellular
K90GIL82	8.70636e-14	1.58456e-11	1.58456e-11	8.70636e-14	PO	PO:0000293	guard cell
K90GIL82	7.95934e-13	1.38254e-09	1.06349e-10	8.01471e-13	GO	GO:0005730	nucleolus
K90GIL82	5.5822e-12	9.69628e-09	6.92591e-10	5.62429e-12	GO	GO:0009409	response to cold
K90GIL82	2.04477e-10	3.55177e-07	2.36785e-08	2.06139e-10	GO	GO:0042742	defense response to bacterium
K90GIL82	9.98015e-09	1.81639e-06	9.08193e-07	1.00353e-08	PO	PO:0007095	LP.08 eight leaves visible
K90GIL82	2.0219e-08	3.67987e-06	1.22662e-06	2.04437e-08	PO	PO:0020030	cotyledon
K90GIL82	8.93144e-09	1.55139e-05	9.69619e-07	9.00924e-09	GO	GO:0015979	photosynthesis
K90GIL82	1.31504e-07	2.39338e-05	5.98344e-06	1.33708e-07	PO	PO:0007123	LP.06 six leaves visible
K90GIL82	1.4774e-08	2.56625e-05	1.50956e-06	1.49114e-08	GO	GO:0015934	large ribosomal subunit
K90GIL82	1.70409e-07	3.10144e-05	6.20287e-06	1.74238e-07	PO	PO:0007064	LP.12 twelve leaves visible
K90GIL82	2.01354e-07	3.66464e-05	6.10773e-06	2.07042e-07	PO	PO:0007098	LP.02 two leaves visible
K90GIL82	3.60455e-08	6.26111e-05	3.47839e-06	3.64018e-08	GO	GO:0031977	thylakoid lumen
K90GIL82	4.6996e-08	8.16321e-05	4.29642e-06	4.74881e-08	GO	GO:0009506	plasmodesma
K90GIL82	5.12997e-08	8.91076e-05	4.45538e-06	5.18671e-08	GO	GO:0080167	response to karrikin
K90GIL82	3.2516e-07	0.000564803	2.68954e-05	3.28947e-07	GO	GO:0009543	chloroplast thylakoid lumen
K90GIL83	1.56347e-76	1.78705e-73	1.78705e-73	1.56347e-76	GO	GO:0009535	chloroplast thylakoid membrane
K90GIL83	1.26091e-67	1.44121e-64	7.20607e-65	1.26201e-67	GO	GO:0009534	chloroplast thylakoid
K90GIL83	3.57158e-65	4.08231e-62	1.36077e-62	3.57784e-65	GO	GO:0009941	chloroplast envelope
K90GIL83	1.83463e-63	2.09698e-60	5.24244e-61	1.83945e-63	GO	GO:0009579	thylakoid
K90GIL83	1.52761e-59	1.74606e-56	3.49212e-57	1.53298e-59	GO	GO:0009507	chloroplast
K90GIL83	1.22392e-44	1.39894e-41	2.33156e-42	1.2293e-44	GO	GO:0009570	chloroplast stroma
K90GIL83	4.25168e-31	4.85967e-28	6.94239e-29	4.27412e-31	GO	GO:0015979	photosynthesis
K90GIL83	7.44746e-29	2.94919e-26	2.94919e-26	7.44746e-29	KEGG_PATHWAY	ko00195	Photosynthesis
K90GIL83	5.64862e-20	7.62563e-18	7.62563e-18	5.64862e-20	PO	PO:0000293	guard cell
K90GIL83	2.76314e-20	3.15827e-17	3.94783e-18	2.78016e-20	GO	GO:0010287	plastoglobule
K90GIL83	5.49254e-16	9.77671e-14	9.77671e-14	5.49254e-16	AraCyc	PWY-101	photosynthesis light reactions
K90GIL83	9.59195e-16	1.09636e-12	1.21818e-13	9.65956e-16	GO	GO:0031977	thylakoid lumen
K90GIL83	1.89153e-14	2.16202e-11	2.16202e-12	1.90655e-14	GO	GO:0048046	apoplast
K90GIL83	1.37823e-13	1.57532e-10	1.43211e-11	1.39039e-13	GO	GO:0005840	ribosome
K90GIL83	2.03325e-13	2.32401e-10	1.93667e-11	2.05301e-13	GO	GO:0003735	structural constituent of ribosome
K90GIL83	5.37414e-13	6.14264e-10	4.72511e-11	5.43116e-13	GO	GO:0009523	photosystem II
K90GIL83	8.23221e-13	9.40941e-10	6.72101e-11	8.32692e-13	GO	GO:0006412	translation
K90GIL83	1.84769e-12	2.11191e-09	1.40794e-10	1.8706e-12	GO	GO:0009543	chloroplast thylakoid lumen
K90GIL83	9.17789e-11	1.04903e-07	6.55645e-09	9.29994e-11	GO	GO:0009522	photosystem I
K90GIL83	2.78449e-09	3.75906e-07	1.87953e-07	2.80527e-09	PO	PO:0001170	seed development stage
K90GIL83	1.62322e-09	1.85534e-06	1.09137e-07	1.64626e-09	GO	GO:0010319	stromule
K90GIL83	2.20221e-09	2.51712e-06	1.3984e-07	2.23546e-09	GO	GO:0016168	chlorophyll binding
K90GIL83	4.62528e-09	5.2867e-06	2.78247e-07	4.69928e-09	GO	GO:0019684	photosynthesis, light reaction
K90GIL83	5.13045e-09	5.8641e-06	2.93205e-07	5.21717e-09	GO	GO:0080167	response to karrikin
K90GIL83	5.48535e-09	6.26975e-06	2.9856e-07	5.58304e-09	GO	GO:0042742	defense response to bacterium
K90GIL83	5.80947e-09	6.64023e-06	3.01829e-07	5.91821e-09	GO	GO:0010114	response to red light
K90GIL83	7.22047e-09	8.25299e-06	3.58826e-07	7.36217e-09	GO	GO:0030095	chloroplast photosystem II
K90GIL83	2.80401e-08	1.11039e-05	5.55194e-06	2.81111e-08	KEGG_PATHWAY	ko03010	Ribosome
K90GIL83	1.42497e-08	1.62874e-05	6.78642e-07	1.45423e-08	GO	GO:0015995	chlorophyll biosynthetic process
K90GIL83	1.61741e-08	1.8487e-05	7.3948e-07	1.6521e-08	GO	GO:0016020	membrane
K90GIL83	1.62731e-08	1.86001e-05	7.15389e-07	1.6637e-08	GO	GO:0009773	photosynthetic electron transport in photosystem I
K90GIL83	1.72488e-07	1.89737e-05	1.89737e-05	1.72488e-07	Pfam	PF00504	Chlorophyll A-B binding protein
K90GIL83	6.54189e-08	5.69798e-05	5.69798e-05	6.54189e-08	IPR	IPR001344	Chlorophyll A-B binding protein, plant
K90GIL83	8.13691e-08	7.08725e-05	3.54362e-05	8.14626e-08	IPR	IPR016040	NAD(P)-binding domain
K90GIL83	7.27388e-08	8.31405e-05	2.9693e-06	7.44986e-08	GO	GO:0009654	oxygen evolving complex
K90GIL83	7.27388e-08	8.31405e-05	3.07928e-06	7.44319e-08	GO	GO:0009765	photosynthesis, light harvesting
K90GIL83	2.62791e-07	0.00030037	1.03576e-05	2.6939e-07	GO	GO:0030076	light-harvesting complex
K90GIL83	3.25555e-07	0.00037211	1.24037e-05	3.3403e-07	GO	GO:0055114	oxidation-reduction process
K90GIL83	1.29048e-06	0.000511032	0.000170344	1.29704e-06	KEGG_PATHWAY	ko00196	Photosynthesis - antenna proteins
K90GIL83	4.69306e-07	0.000536417	1.73038e-05	4.81956e-07	GO	GO:0008266	poly(U) RNA binding
K90GIL83	5.85785e-07	0.000669552	2.09235e-05	6.02115e-07	GO	GO:0009409	response to cold
K90GIL84	4.06952e-21	8.10242e-18	8.10242e-18	4.06952e-21	GO	GO:0005730	nucleolus
K90GIL84	1.45525e-14	2.8974e-11	1.4487e-11	1.45598e-14	GO	GO:0042254	ribosome biogenesis
K90GIL84	6.87604e-14	1.36902e-10	4.5634e-11	6.88296e-14	GO	GO:0005829	cytosol
K90GIL84	2.72939e-10	1.82323e-07	1.82323e-07	2.72939e-10	KEGG_PATHWAY	ko03008	Ribosome biogenesis in eukaryotes
K90GIL84	1.40994e-10	2.80718e-07	7.01796e-08	1.41206e-10	GO	GO:0005794	Golgi apparatus
K90GIL84	4.1019e-08	9.02419e-06	9.02419e-06	4.1019e-08	PO	PO:0000293	guard cell
K90GIL84	4.20673e-08	8.3756e-05	1.67512e-05	4.2152e-08	GO	GO:0006412	translation
K90GIL84	5.04504e-08	0.000100447	1.67411e-05	5.05774e-08	GO	GO:0005774	vacuolar membrane
K90GIL84	1.03873e-07	0.000206811	2.95444e-05	1.04187e-07	GO	GO:0005840	ribosome
K90GIL84	1.2091e-07	0.000240732	3.00916e-05	1.21337e-07	GO	GO:0003735	structural constituent of ribosome
K90GIL84	3.84254e-07	0.000765049	8.50055e-05	3.85804e-07	GO	GO:0009506	plasmodesma
K90GIL85	2.90636e-42	4.89431e-39	4.89431e-39	2.90636e-42	GO	GO:0009535	chloroplast thylakoid membrane
K90GIL85	8.74502e-36	1.47266e-32	7.36331e-33	8.75022e-36	GO	GO:0009534	chloroplast thylakoid
K90GIL85	4.53255e-35	7.63282e-32	2.54427e-32	4.53794e-35	GO	GO:0009507	chloroplast
K90GIL85	2.35127e-31	3.95953e-28	9.89883e-29	2.35546e-31	GO	GO:0009570	chloroplast stroma
K90GIL85	1.06488e-29	1.79326e-26	3.58653e-27	1.06742e-29	GO	GO:0009579	thylakoid
K90GIL85	5.38806e-21	9.07349e-18	1.51225e-18	5.4041e-21	GO	GO:0015979	photosynthesis
K90GIL85	1.89623e-20	1.18893e-17	1.18893e-17	1.89623e-20	KEGG_PATHWAY	ko00195	Photosynthesis
K90GIL85	3.487e-20	5.8721e-17	8.38872e-18	3.49947e-20	GO	GO:0009941	chloroplast envelope
K90GIL85	3.91151e-19	6.58698e-16	8.23373e-17	3.92784e-19	GO	GO:0009408	response to heat
K90GIL85	1.55084e-13	2.61161e-10	2.90179e-11	1.55824e-13	GO	GO:0006457	protein folding
K90GIL85	6.84355e-13	1.15245e-09	1.15245e-10	6.88032e-13	GO	GO:0009523	photosystem II
K90GIL85	6.54006e-12	1.47151e-09	1.47151e-09	6.54006e-12	AraCyc	PWY-101	photosynthesis light reactions
K90GIL85	8.48811e-12	1.4294e-08	1.29945e-09	8.53881e-12	GO	GO:0009644	response to high light intensity
K90GIL85	2.22822e-11	3.75232e-08	3.12694e-09	2.24287e-11	GO	GO:0009543	chloroplast thylakoid lumen
K90GIL85	3.79847e-09	6.39662e-06	4.92048e-07	3.82573e-09	GO	GO:0051082	unfolded protein binding
K90GIL85	9.72303e-09	1.63736e-05	1.16954e-06	9.79867e-09	GO	GO:0031977	thylakoid lumen
K90GIL85	2.47439e-07	4.13224e-05	4.13224e-05	2.47439e-07	Pfam	PF00011	Hsp20/alpha crystallin family
K90GIL85	2.58527e-08	4.35359e-05	2.9024e-06	2.60694e-08	GO	GO:0005840	ribosome
K90GIL85	2.90155e-08	4.88622e-05	3.05388e-06	2.92763e-08	GO	GO:0030095	chloroplast photosystem II
K90GIL85	4.50779e-08	7.59111e-05	4.46536e-06	4.55103e-08	GO	GO:0003735	structural constituent of ribosome
K90GIL85	7.6314e-08	0.000128513	7.13959e-06	7.70922e-08	GO	GO:0006412	translation
K90GIL85	1.31109e-07	0.000220787	1.16204e-05	1.32525e-07	GO	GO:0042542	response to hydrogen peroxide
K90GIL85	1.68682e-07	0.00028406	1.4203e-05	1.70607e-07	GO	GO:0009522	photosystem I
K90GIL85	2.10877e-07	0.000355116	1.69103e-05	2.13411e-07	GO	GO:0015035	protein disulfide oxidoreductase activity
K90GIL85	2.49818e-07	0.000420694	1.91224e-05	2.52973e-07	GO	GO:0009773	photosynthetic electron transport in photosystem I
K90GIL85	3.46042e-07	0.000582735	2.53363e-05	3.50623e-07	GO	GO:0009539	photosystem II reaction center
K90GIL85	3.63665e-07	0.000612413	2.55172e-05	3.68701e-07	GO	GO:0010287	plastoglobule
K90GIL86	5.85455e-32	1.32254e-28	1.32254e-28	5.85455e-32	GO	GO:0009570	chloroplast stroma
K90GIL86	3.96283e-31	8.95203e-28	4.47602e-28	3.96459e-31	GO	GO:0009507	chloroplast
K90GIL86	5.85546e-29	1.32275e-25	4.40916e-26	5.86065e-29	GO	GO:0005840	ribosome
K90GIL86	1.066e-28	2.40809e-25	6.02022e-26	1.06741e-28	GO	GO:0003735	structural constituent of ribosome
K90GIL86	1.86074e-28	4.20341e-25	8.40683e-26	1.86404e-28	GO	GO:0006412	translation
K90GIL86	2.35492e-20	1.95223e-17	1.95223e-17	2.35492e-20	KEGG_PATHWAY	ko03010	Ribosome
K90GIL86	3.23413e-20	7.3059e-17	1.21765e-17	3.2413e-20	GO	GO:0009941	chloroplast envelope
K90GIL86	1.41028e-19	3.18583e-16	4.55119e-17	1.41404e-19	GO	GO:0022626	cytosolic ribosome
K90GIL86	1.48087e-18	3.34528e-15	4.1816e-16	1.48547e-18	GO	GO:0009534	chloroplast thylakoid
K90GIL86	3.32796e-18	7.51787e-15	8.35318e-16	3.33979e-18	GO	GO:0009535	chloroplast thylakoid membrane
K90GIL86	9.98611e-18	2.25586e-14	2.25586e-15	1.0026e-17	GO	GO:0009579	thylakoid
K90GIL86	4.34151e-15	9.80746e-12	8.91587e-13	4.36081e-15	GO	GO:0042254	ribosome biogenesis
K90GIL86	2.31229e-12	5.22346e-09	4.35288e-10	2.3236e-12	GO	GO:0015979	photosynthesis
K90GIL86	1.7096e-11	3.862e-08	2.97077e-09	1.71873e-11	GO	GO:0010200	response to chitin
K90GIL86	6.99674e-09	1.58056e-05	1.12897e-06	7.03724e-09	GO	GO:0005730	nucleolus
K90GIL86	2.04361e-07	4.45507e-05	4.45507e-05	2.04361e-07	PO	PO:0000293	guard cell
K90GIL86	3.74096e-08	8.45083e-05	5.63389e-06	3.76429e-08	GO	GO:0009651	response to salt stress
K90GIL86	7.48524e-08	0.000169092	1.05682e-05	7.53528e-08	GO	GO:0009506	plasmodesma
K90GIL86	8.11739e-08	0.000183372	1.07866e-05	8.17529e-08	GO	GO:0010287	plastoglobule
K90GIL86	1.04466e-07	0.00023599	1.31105e-05	1.05258e-07	GO	GO:0009409	response to cold
K90GIL86	2.62656e-07	0.00059334	3.12284e-05	2.64766e-07	GO	GO:0009611	response to wounding
K90GIL86	3.52579e-07	0.000796477	3.98238e-05	3.5557e-07	GO	GO:0005622	intracellular
K90GIL86	3.70768e-07	0.000837565	3.98841e-05	3.7408e-07	GO	GO:0042742	defense response to bacterium
K90GIL88	6.99006e-29	1.36726e-25	1.36726e-25	6.99006e-29	GO	GO:0003735	structural constituent of ribosome
K90GIL88	8.30594e-28	1.62464e-24	8.12321e-25	8.31019e-28	GO	GO:0005840	ribosome
K90GIL88	9.98357e-27	1.95279e-23	6.50929e-24	9.99379e-27	GO	GO:0009579	thylakoid
K90GIL88	2.40027e-26	4.69493e-23	1.17373e-23	2.40396e-26	GO	GO:0006412	translation
K90GIL88	3.89238e-26	7.6135e-23	1.5227e-23	3.90036e-26	GO	GO:0009535	chloroplast thylakoid membrane
K90GIL88	2.72917e-25	5.33826e-22	8.89709e-23	2.73616e-25	GO	GO:0009534	chloroplast thylakoid
K90GIL88	5.25265e-23	4.00778e-20	4.00778e-20	5.25265e-23	KEGG_PATHWAY	ko03010	Ribosome
K90GIL88	6.95513e-20	1.36042e-16	1.94346e-17	6.97654e-20	GO	GO:0015979	photosynthesis
K90GIL88	2.10658e-19	4.12047e-16	5.15059e-17	2.11415e-19	GO	GO:0042254	ribosome biogenesis
K90GIL88	1.022e-17	7.79785e-15	3.89892e-15	1.02334e-17	KEGG_PATHWAY	ko00195	Photosynthesis
K90GIL88	1.53177e-17	2.99614e-14	3.32905e-15	1.53806e-17	GO	GO:0022626	cytosolic ribosome
K90GIL88	7.01749e-15	1.55788e-12	1.55788e-12	7.01749e-15	AraCyc	PWY-101	photosynthesis light reactions
K90GIL88	8.88468e-15	1.73784e-11	1.73784e-12	8.92575e-15	GO	GO:0005730	nucleolus
K90GIL88	3.26219e-12	6.38085e-09	5.80078e-10	3.27896e-12	GO	GO:0009941	chloroplast envelope
K90GIL88	7.18049e-11	1.4045e-07	1.17042e-08	7.2211e-11	GO	GO:0005622	intracellular
K90GIL88	1.024e-10	2.00294e-07	1.54072e-08	1.03032e-10	GO	GO:0009570	chloroplast stroma
K90GIL88	1.28256e-09	2.50868e-06	1.79192e-07	1.29114e-09	GO	GO:0009523	photosystem II
K90GIL88	6.4115e-09	4.89198e-06	1.63066e-06	6.42835e-09	KEGG_PATHWAY	ko03008	Ribosome biogenesis in eukaryotes
K90GIL88	2.58356e-09	5.05344e-06	3.36896e-07	2.60218e-09	GO	GO:0009522	photosystem I
K90GIL88	3.0685e-08	6.00199e-05	3.75124e-06	3.09221e-08	GO	GO:0009543	chloroplast thylakoid lumen
K90GIL88	3.13288e-08	6.12791e-05	3.60465e-06	3.15872e-08	GO	GO:0010287	plastoglobule
K90GIL88	3.85662e-08	7.54355e-05	4.19086e-06	3.89044e-08	GO	GO:0031977	thylakoid lumen
K90GIL88	1.38942e-07	0.000271771	1.43037e-05	1.40233e-07	GO	GO:0019684	photosynthesis, light reaction
K90GIL88	2.60911e-07	0.000510341	2.55171e-05	2.6347e-07	GO	GO:0016020	membrane
K90GIL88	2.60217e-06	0.000528241	0.000528241	2.60217e-06	PO	PO:0020003	ovule
K90GIL88	3.23409e-07	0.000632587	3.01232e-05	3.2675e-07	GO	GO:0009644	response to high light intensity
K90GIL88	4.52157e-07	0.000884419	4.02009e-05	4.57064e-07	GO	GO:0009507	chloroplast
K90GIL89	1.40742e-42	1.78743e-39	1.78743e-39	1.40742e-42	GO	GO:0003735	structural constituent of ribosome
K90GIL89	1.65922e-42	2.10721e-39	1.0536e-39	1.66053e-42	GO	GO:0006412	translation
K90GIL89	5.00349e-42	6.35444e-39	2.11815e-39	5.01139e-42	GO	GO:0005840	ribosome
K90GIL89	5.63982e-37	2.50972e-34	2.50972e-34	5.63982e-37	KEGG_PATHWAY	ko03010	Ribosome
K90GIL89	1.10227e-29	1.39988e-26	3.4997e-27	1.10488e-29	GO	GO:0022626	cytosolic ribosome
K90GIL89	2.95499e-23	3.75284e-20	7.50567e-21	2.96433e-23	GO	GO:0042254	ribosome biogenesis
K90GIL89	1.96618e-18	2.49705e-15	4.16174e-16	1.97395e-18	GO	GO:0009507	chloroplast
K90GIL89	1.02977e-15	1.30781e-12	1.86829e-13	1.03466e-15	GO	GO:0009579	thylakoid
K90GIL89	1.38399e-15	1.75767e-12	2.19709e-13	1.39166e-15	GO	GO:0009570	chloroplast stroma
K90GIL89	2.50378e-15	3.1798e-12	3.53311e-13	2.51965e-15	GO	GO:0009535	chloroplast thylakoid membrane
K90GIL89	2.53981e-14	3.22556e-11	3.22556e-12	2.55794e-14	GO	GO:0009534	chloroplast thylakoid
K90GIL89	4.49967e-13	8.36939e-11	8.36939e-11	4.49967e-13	PO	PO:0020090	central cell
K90GIL89	1.38409e-12	1.75779e-09	1.59799e-10	1.39507e-12	GO	GO:0009941	chloroplast envelope
K90GIL89	4.29278e-12	5.45183e-09	4.54319e-10	4.33029e-12	GO	GO:0005730	nucleolus
K90GIL89	7.27433e-11	9.2384e-08	7.10646e-09	7.34372e-11	GO	GO:0005622	intracellular
K90GIL89	1.36002e-10	1.72722e-07	1.23373e-08	1.37408e-10	GO	GO:0015934	large ribosomal subunit
K90GIL89	1.09437e-08	2.03553e-06	1.01777e-06	1.10029e-08	PO	PO:0000293	guard cell
K90GIL89	4.52957e-09	5.75256e-06	3.83504e-07	4.58006e-09	GO	GO:0005618	cell wall
K90GIL89	1.25179e-07	0.000158978	9.93611e-06	1.26675e-07	GO	GO:0031977	thylakoid lumen
K90GIL89	2.7405e-07	0.000348044	2.04732e-05	2.77547e-07	GO	GO:0015979	photosynthesis
K90GIL90	6.52997e-22	5.71372e-19	5.71372e-19	6.52997e-22	GO	GO:0009534	chloroplast thylakoid
K90GIL90	4.59438e-20	4.02009e-17	2.01004e-17	4.59964e-20	GO	GO:0009579	thylakoid
K90GIL90	4.693e-19	4.10638e-16	1.36879e-16	4.70376e-19	GO	GO:0015979	photosynthesis
K90GIL90	1.93231e-17	1.69077e-14	4.22692e-15	1.93895e-17	GO	GO:0009535	chloroplast thylakoid membrane
K90GIL90	1.48783e-16	4.4486e-14	4.4486e-14	1.48783e-16	KEGG_PATHWAY	ko00195	Photosynthesis
K90GIL90	3.49866e-14	3.06132e-11	6.12265e-12	3.51472e-14	GO	GO:0009523	photosystem II
K90GIL90	6.32904e-12	5.53791e-09	9.22986e-10	6.36542e-12	GO	GO:0009507	chloroplast
K90GIL90	7.64903e-12	6.6929e-09	9.56129e-10	7.70184e-12	GO	GO:0003735	structural constituent of ribosome
K90GIL90	8.95449e-12	7.83518e-09	9.79397e-10	9.0267e-12	GO	GO:0005840	ribosome
K90GIL90	7.27176e-11	6.36279e-08	7.06976e-09	7.33885e-11	GO	GO:0006412	translation
K90GIL90	2.21954e-09	3.19614e-07	3.19614e-07	2.21954e-09	AraCyc	PWY-101	photosynthesis light reactions
K90GIL90	1.09848e-09	9.61169e-07	9.61169e-08	1.1099e-09	GO	GO:0009570	chloroplast stroma
K90GIL90	8.39617e-09	2.51046e-06	1.25523e-06	8.42435e-09	KEGG_PATHWAY	ko03010	Ribosome
K90GIL90	4.64269e-08	4.06235e-05	3.69305e-06	4.69636e-08	GO	GO:0030095	chloroplast photosystem II
K90GIL90	5.70148e-08	4.9888e-05	4.15733e-06	5.77407e-08	GO	GO:0009539	photosystem II reaction center
K90GIL90	7.31643e-08	6.40188e-05	4.92452e-06	7.41817e-08	GO	GO:0009941	chloroplast envelope
K90GIL90	7.57966e-08	6.6322e-05	4.73729e-06	7.69397e-08	GO	GO:0005777	peroxisome
K90GIL90	2.03597e-07	0.000178148	1.18765e-05	2.06908e-07	GO	GO:0031977	thylakoid lumen
K90GIL90	2.36525e-07	0.00020696	1.2935e-05	2.40651e-07	GO	GO:0022626	cytosolic ribosome
K90GIL90	3.6689e-07	0.000321029	1.88841e-05	3.73724e-07	GO	GO:0010287	plastoglobule
K90GIL90	3.86014e-07	0.000337762	1.87646e-05	3.93662e-07	GO	GO:0019684	photosynthesis, light reaction
K90GIL90	6.12186e-07	0.000535663	2.81928e-05	6.25044e-07	GO	GO:0010319	stromule
K90GIL90	6.56327e-07	0.000574286	2.87143e-05	6.70895e-07	GO	GO:0009543	chloroplast thylakoid lumen
K90GIL90	1.30786e-06	0.000763792	0.000763792	1.30786e-06	IPR	IPR006706	Extensin repeat
