# Supplementary material for: Maximizing capture of gene co-expression relationships through pre-clustering of input expression samples: an Arabidopsis case study
Source: BMC Syst Biol. 2013 Jun 5;7:44. doi: 10.1186/1752-0509-7-44 (PMC3679940; doi:10.1186/1752-0509-7-44)
Supplement: Additional file 4 — Coexpression networks. From-To Edge Lists for Global, K90 GILs with Correlation Values. [file 1752-0509-7-44-S4.zip]

Archive with 1 entries (1 files):
- Feltus_etal_AdditionalFile3_EdgeLists.txt
