# Supplementary material for: Maximizing capture of gene co-expression relationships through pre-clustering of input expression samples: an Arabidopsis case study
Source: BMC Syst Biol. 2013 Jun 5;7:44. doi: 10.1186/1752-0509-7-44 (PMC3679940; doi:10.1186/1752-0509-7-44)
Supplement: Additional file 4 — Coexpression networks. From-To Edge Lists for Global, K90 GILs with Correlation Values. [file 1752-0509-7-44-S4.zip › Feltus_etal_AdditionalFile3_EdgeLists.txt]

NETWORK	GENE_A	GENE_B	PEARSON
GLOBAL	AT1G01080	AT1G01320	0.83209741
GLOBAL	AT1G01080	AT1G07320	0.90398163
GLOBAL	AT1G01080	AT1G07440	0.81552869
GLOBAL	AT1G01080	AT1G12250	0.81426466
GLOBAL	AT1G01080	AT1G12410	0.83039767
GLOBAL	AT1G01080	AT1G12800	0.87608314
GLOBAL	AT1G01080	AT1G12900	0.87214869
GLOBAL	AT1G01080	AT1G14270	0.90685731
GLOBAL	AT1G01080	AT1G14345	0.87247074
GLOBAL	AT1G01080	AT1G15730	0.81255949
GLOBAL	AT1G01080	AT1G15820	0.83382982
GLOBAL	AT1G01080	AT1G16880	0.81303370
GLOBAL	AT1G01080	AT1G17650	0.84510958
GLOBAL	AT1G01080	AT1G18060	0.83317381
GLOBAL	AT1G01080	AT1G18170	0.84644419
GLOBAL	AT1G01080	AT1G18730	0.85912180
GLOBAL	AT1G01080	AT1G19150	0.88853639
GLOBAL	AT1G01080	AT1G20020	0.87866575
GLOBAL	AT1G01080	AT1G20340	0.83759207
GLOBAL	AT1G01080	AT1G20810	0.85867554
GLOBAL	AT1G01080	AT1G21350	0.84349138
GLOBAL	AT1G01080	AT1G21500	0.86226195
GLOBAL	AT1G01080	AT1G26220	0.82281488
GLOBAL	AT1G01080	AT1G26230	0.84489870
GLOBAL	AT1G01080	AT1G29070	0.90825212
GLOBAL	AT1G01080	AT1G31800	0.85767353
GLOBAL	AT1G01080	AT1G32060	0.85914701
GLOBAL	AT1G01080	AT1G32080	0.86690360
GLOBAL	AT1G01080	AT1G32160	0.82884336
GLOBAL	AT1G01080	AT1G32200	0.81816274
GLOBAL	AT1G01080	AT1G32470	0.89616591
GLOBAL	AT1G01080	AT1G32550	0.90090454
GLOBAL	AT1G01080	AT1G32990	0.94108135
GLOBAL	AT1G01080	AT1G35420	0.84952539
GLOBAL	AT1G01080	AT1G36320	0.82289392
GLOBAL	AT1G01080	AT1G42970	0.86730528
GLOBAL	AT1G01080	AT1G44575	0.85858285
GLOBAL	AT1G01080	AT1G44920	0.90905899
GLOBAL	AT1G01080	AT1G45230	0.82128918
GLOBAL	AT1G01080	AT1G45474	0.87450659
GLOBAL	AT1G01080	AT1G50900	0.91326910
GLOBAL	AT1G01080	AT1G51100	0.83772671
GLOBAL	AT1G01080	AT1G51110	0.82788241
GLOBAL	AT1G01080	AT1G52220	0.87112737
GLOBAL	AT1G01080	AT1G52230	0.86753637
GLOBAL	AT1G01080	AT1G55370	0.86481953
GLOBAL	AT1G01080	AT1G56500	0.87066805
GLOBAL	AT1G01080	AT1G60950	0.84896100
GLOBAL	AT1G01080	AT1G63970	0.83912057
GLOBAL	AT1G01080	AT1G64355	0.87367487
GLOBAL	AT1G01080	AT1G67700	0.90504813
GLOBAL	AT1G01080	AT1G67740	0.85764325
GLOBAL	AT1G01080	AT1G68010	0.85248816
GLOBAL	AT1G01080	AT1G71500	0.88699031
GLOBAL	AT1G01080	AT1G72610	0.86983627
GLOBAL	AT1G01080	AT1G73655	0.86025083
GLOBAL	AT1G01080	AT1G74470	0.82412475
GLOBAL	AT1G01080	AT1G75350	0.91208404
GLOBAL	AT1G01080	AT1G76450	0.90421581
GLOBAL	AT1G01080	AT1G76730	0.84569734
GLOBAL	AT1G01080	AT1G77490	0.87030393
GLOBAL	AT1G01080	AT1G79850	0.91954833
GLOBAL	AT1G01080	AT2G26500	0.84489924
GLOBAL	AT1G01080	AT2G33180	0.86989415
GLOBAL	AT1G01080	AT2G33450	0.88875693
GLOBAL	AT1G01080	AT2G39730	0.83902597
GLOBAL	AT1G01080	AT2G40490	0.90936410
GLOBAL	AT1G01080	AT2G41680	0.82072651
GLOBAL	AT1G01080	AT2G43560	0.89675194
GLOBAL	AT1G01080	AT2G47450	0.83614445
GLOBAL	AT1G01080	AT2G47590	0.86728674
GLOBAL	AT1G01080	AT3G01440	0.82906258
GLOBAL	AT1G01080	AT3G01480	0.91766226
GLOBAL	AT1G01080	AT3G01500	0.84170187
GLOBAL	AT1G01080	AT3G02730	0.87368143
GLOBAL	AT1G01080	AT3G04760	0.87924457
GLOBAL	AT1G01080	AT3G04790	0.84137195
GLOBAL	AT1G01080	AT3G06950	0.83680701
GLOBAL	AT1G01080	AT3G06980	0.82888323
GLOBAL	AT1G01080	AT3G07670	0.86449641
GLOBAL	AT1G01080	AT3G08010	0.87332350
GLOBAL	AT1G01080	AT3G08740	0.89696389
GLOBAL	AT1G01080	AT3G08920	0.87734264
GLOBAL	AT1G01080	AT3G08940	0.82023412
GLOBAL	AT1G01080	AT3G09050	0.81887919
GLOBAL	AT1G01080	AT3G09210	0.85574967
GLOBAL	AT1G01080	AT3G09580	0.86668640
GLOBAL	AT1G01080	AT3G10060	0.87120223
GLOBAL	AT1G01080	AT3G11630	0.87163877
GLOBAL	AT1G01080	AT3G12685	0.82767326
GLOBAL	AT1G01080	AT3G12780	0.87558711
GLOBAL	AT1G01080	AT3G12930	0.91235137
GLOBAL	AT1G01080	AT3G13120	0.94308335
GLOBAL	AT1G01080	AT3G14110	0.83345181
GLOBAL	AT1G01080	AT3G14930	0.86286730
GLOBAL	AT1G01080	AT3G15110	0.89902782
GLOBAL	AT1G01080	AT3G15190	0.92018151
GLOBAL	AT1G01080	AT3G15360	0.86890221
GLOBAL	AT1G01080	AT3G15520	0.86252701
GLOBAL	AT1G01080	AT3G15570	0.82054633
GLOBAL	AT1G01080	AT3G15840	0.81705862
GLOBAL	AT1G01080	AT3G15850	0.81406397
GLOBAL	AT1G01080	AT3G16000	0.81315398
GLOBAL	AT1G01080	AT3G16140	0.84537965
GLOBAL	AT1G01080	AT3G16250	0.90437770
GLOBAL	AT1G01080	AT3G18050	0.83556461
GLOBAL	AT1G01080	AT3G18680	0.85689551
GLOBAL	AT1G01080	AT3G18890	0.87223542
GLOBAL	AT1G01080	AT3G19810	0.84019017
GLOBAL	AT1G01080	AT3G20230	0.89249897
GLOBAL	AT1G01080	AT3G20680	0.86411566
GLOBAL	AT1G01080	AT3G20930	0.81940210
GLOBAL	AT1G01080	AT3G21055	0.88876861
GLOBAL	AT1G01080	AT3G21200	0.82443088
GLOBAL	AT1G01080	AT3G22210	0.89448881
GLOBAL	AT1G01080	AT3G23700	0.91129977
GLOBAL	AT1G01080	AT3G23760	0.83806473
GLOBAL	AT1G01080	AT3G24430	0.89335138
GLOBAL	AT1G01080	AT3G24590	0.81430620
GLOBAL	AT1G01080	AT3G25480	0.87316012
GLOBAL	AT1G01080	AT3G25660	0.85291582
GLOBAL	AT1G01080	AT3G25690	0.81189090
GLOBAL	AT1G01080	AT3G25805	0.87674284
GLOBAL	AT1G01080	AT3G25920	0.91132969
GLOBAL	AT1G01080	AT3G26060	0.91449833
GLOBAL	AT1G01080	AT3G26650	0.82369608
GLOBAL	AT1G01080	AT3G26710	0.92073178
GLOBAL	AT1G01080	AT3G26900	0.84796894
GLOBAL	AT1G01080	AT3G27160	0.90192342
GLOBAL	AT1G01080	AT3G27750	0.82149744
GLOBAL	AT1G01080	AT3G28460	0.83675933
GLOBAL	AT1G01080	AT3G29185	0.90320891
GLOBAL	AT1G01080	AT3G32930	0.86351287
GLOBAL	AT1G01080	AT3G43540	0.82800078
GLOBAL	AT1G01080	AT3G44890	0.89703465
GLOBAL	AT1G01080	AT3G45050	0.85731381
GLOBAL	AT1G01080	AT3G46780	0.86516482
GLOBAL	AT1G01080	AT3G47070	0.84965146
GLOBAL	AT1G01080	AT3G47450	0.83654022
GLOBAL	AT1G01080	AT3G47650	0.92179215
GLOBAL	AT1G01080	AT3G48200	0.85061359
GLOBAL	AT1G01080	AT3G48420	0.87973517
GLOBAL	AT1G01080	AT3G48730	0.90081549
GLOBAL	AT1G01080	AT3G50685	0.84895402
GLOBAL	AT1G01080	AT3G50820	0.86337423
GLOBAL	AT1G01080	AT3G51420	0.84321821
GLOBAL	AT1G01080	AT3G51510	0.86731905
GLOBAL	AT1G01080	AT3G51820	0.87235773
GLOBAL	AT1G01080	AT3G52150	0.90016246
GLOBAL	AT1G01080	AT3G52155	0.85278583
GLOBAL	AT1G01080	AT3G52380	0.89329708
GLOBAL	AT1G01080	AT3G53130	0.87130266
GLOBAL	AT1G01080	AT3G54050	0.88944399
GLOBAL	AT1G01080	AT3G54210	0.90660435
GLOBAL	AT1G01080	AT3G54890	0.81202477
GLOBAL	AT1G01080	AT3G55040	0.83976150
GLOBAL	AT1G01080	AT3G55250	0.90453064
GLOBAL	AT1G01080	AT3G55330	0.92046231
GLOBAL	AT1G01080	AT3G55800	0.88870019
GLOBAL	AT1G01080	AT3G56010	0.91003776
GLOBAL	AT1G01080	AT3G56650	0.90297109
GLOBAL	AT1G01080	AT3G56910	0.91537923
GLOBAL	AT1G01080	AT3G56940	0.85418421
GLOBAL	AT1G01080	AT3G58140	0.84517282
GLOBAL	AT1G01080	AT3G59400	0.84134763
GLOBAL	AT1G01080	AT3G60370	0.88532078
GLOBAL	AT1G01080	AT3G61870	0.87859565
GLOBAL	AT1G01080	AT3G62030	0.90018183
GLOBAL	AT1G01080	AT3G62910	0.85992265
GLOBAL	AT1G01080	AT3G63140	0.87832409
GLOBAL	AT1G01080	AT3G63160	0.85049760
GLOBAL	AT1G01080	AT3G63190	0.89445692
GLOBAL	AT1G01080	AT3G63410	0.89448661
GLOBAL	AT1G01080	AT3G63490	0.91806787
GLOBAL	AT1G01080	AT4G01050	0.84656745
GLOBAL	AT1G01080	AT4G01150	0.88142002
GLOBAL	AT1G01080	AT4G01310	0.90779155
GLOBAL	AT1G01080	AT4G02530	0.91663575
GLOBAL	AT1G01080	AT4G02770	0.83951354
GLOBAL	AT1G01080	AT4G02790	0.83188230
GLOBAL	AT1G01080	AT4G03150	0.88919640
GLOBAL	AT1G01080	AT4G03280	0.84448087
GLOBAL	AT1G01080	AT4G04640	0.86915600
GLOBAL	AT1G01080	AT4G05180	0.81777793
GLOBAL	AT1G01080	AT4G09010	0.89733469
GLOBAL	AT1G01080	AT4G09650	0.88792598
GLOBAL	AT1G01080	AT4G10300	0.84234256
GLOBAL	AT1G01080	AT4G11175	0.85704541
GLOBAL	AT1G01080	AT4G12800	0.83574218
GLOBAL	AT1G01080	AT4G14210	0.81348640
GLOBAL	AT1G01080	AT4G14870	0.87600893
GLOBAL	AT1G01080	AT4G14890	0.92250204
GLOBAL	AT1G01080	AT4G15510	0.85545778
GLOBAL	AT1G01080	AT4G16410	0.89476824
GLOBAL	AT1G01080	AT4G16980	0.82201648
GLOBAL	AT1G01080	AT4G17560	0.92527002
GLOBAL	AT1G01080	AT4G17600	0.91779417
GLOBAL	AT1G01080	AT4G18370	0.87783712
GLOBAL	AT1G01080	AT4G18480	0.90688545
GLOBAL	AT1G01080	AT4G19100	0.88382852
GLOBAL	AT1G01080	AT4G19985	0.85217190
GLOBAL	AT1G01080	AT4G20130	0.84694391
GLOBAL	AT1G01080	AT4G20360	0.88793910
GLOBAL	AT1G01080	AT4G21210	0.84490532
GLOBAL	AT1G01080	AT4G21280	0.89263314
GLOBAL	AT1G01080	AT4G22830	0.84239584
GLOBAL	AT1G01080	AT4G22890	0.85442227
GLOBAL	AT1G01080	AT4G24090	0.85822213
GLOBAL	AT1G01080	AT4G24750	0.89417279
GLOBAL	AT1G01080	AT4G24770	0.88899946
GLOBAL	AT1G01080	AT4G24930	0.88376009
GLOBAL	AT1G01080	AT4G25050	0.90522885
GLOBAL	AT1G01080	AT4G25080	0.90266782
GLOBAL	AT1G01080	AT4G26370	0.82875252
GLOBAL	AT1G01080	AT4G27440	0.83679926
GLOBAL	AT1G01080	AT4G27600	0.87869090
GLOBAL	AT1G01080	AT4G27700	0.87439364
GLOBAL	AT1G01080	AT4G28080	0.85711449
GLOBAL	AT1G01080	AT4G28660	0.88832903
GLOBAL	AT1G01080	AT4G28750	0.84052819
GLOBAL	AT1G01080	AT4G29060	0.88023096
GLOBAL	AT1G01080	AT4G30950	0.86366957
GLOBAL	AT1G01080	AT4G31850	0.84636950
GLOBAL	AT1G01080	AT4G32260	0.87478107
GLOBAL	AT1G01080	AT4G33470	0.87231487
GLOBAL	AT1G01080	AT4G34090	0.86582983
GLOBAL	AT1G01080	AT4G34190	0.91016185
GLOBAL	AT1G01080	AT4G34830	0.89407676
GLOBAL	AT1G01080	AT4G35250	0.83045125
GLOBAL	AT1G01080	AT4G35450	0.82162762
GLOBAL	AT1G01080	AT4G35760	0.84075189
GLOBAL	AT1G01080	AT4G36390	0.81826752
GLOBAL	AT1G01080	AT4G37040	0.85384017
GLOBAL	AT1G01080	AT4G37510	0.84151465
GLOBAL	AT1G01080	AT4G37930	0.82804245
GLOBAL	AT1G01080	AT4G38160	0.90106660
GLOBAL	AT1G01080	AT4G38840	0.82002842
GLOBAL	AT1G01080	AT4G38970	0.86896580
GLOBAL	AT1G01080	AT4G39040	0.85106522
GLOBAL	AT1G01080	AT4G39710	0.87659347
GLOBAL	AT1G01080	AT4G39970	0.88107187
GLOBAL	AT1G01080	AT5G01530	0.84268767
GLOBAL	AT1G01080	AT5G01920	0.82951289
GLOBAL	AT1G01080	AT5G02120	0.86180621
GLOBAL	AT1G01080	AT5G02160	0.85131246
GLOBAL	AT1G01080	AT5G02710	0.89047265
GLOBAL	AT1G01080	AT5G03880	0.81564522
GLOBAL	AT1G01080	AT5G04140	0.85244656
GLOBAL	AT1G01080	AT5G05740	0.90719670
GLOBAL	AT1G01080	AT5G06290	0.89425504
GLOBAL	AT1G01080	AT5G07020	0.85393339
GLOBAL	AT1G01080	AT5G08050	0.87093705
GLOBAL	AT1G01080	AT5G08280	0.89122224
GLOBAL	AT1G01080	AT5G08650	0.87191862
GLOBAL	AT1G01080	AT5G09660	0.87646610
GLOBAL	AT1G01080	AT5G11450	0.90967542
GLOBAL	AT1G01080	AT5G11480	0.82123232
GLOBAL	AT1G01080	AT5G13510	0.93621188
GLOBAL	AT1G01080	AT5G13730	0.83478838
GLOBAL	AT1G01080	AT5G14260	0.81185377
GLOBAL	AT1G01080	AT5G14320	0.92640376
GLOBAL	AT1G01080	AT5G14460	0.83741087
GLOBAL	AT1G01080	AT5G14660	0.87867635
GLOBAL	AT1G01080	AT5G14740	0.82418090
GLOBAL	AT1G01080	AT5G14910	0.92406315
GLOBAL	AT1G01080	AT5G16030	0.81481516
GLOBAL	AT1G01080	AT5G16400	0.81819648
GLOBAL	AT1G01080	AT5G16710	0.86560476
GLOBAL	AT1G01080	AT5G16715	0.83032781
GLOBAL	AT1G01080	AT5G17170	0.84837449
GLOBAL	AT1G01080	AT5G17230	0.81984097
GLOBAL	AT1G01080	AT5G17870	0.82174385
GLOBAL	AT1G01080	AT5G18660	0.84793419
GLOBAL	AT1G01080	AT5G19220	0.85604727
GLOBAL	AT1G01080	AT5G19940	0.84901750
GLOBAL	AT1G01080	AT5G20630	0.81259930
GLOBAL	AT1G01080	AT5G20935	0.86454868
GLOBAL	AT1G01080	AT5G22340	0.85623747
GLOBAL	AT1G01080	AT5G23060	0.86282402
GLOBAL	AT1G01080	AT5G23120	0.89018929
GLOBAL	AT1G01080	AT5G27290	0.85282034
GLOBAL	AT1G01080	AT5G27560	0.87176102
GLOBAL	AT1G01080	AT5G28500	0.85920662
GLOBAL	AT1G01080	AT5G28750	0.81367731
GLOBAL	AT1G01080	AT5G30510	0.92065126
GLOBAL	AT1G01080	AT5G35170	0.82000017
GLOBAL	AT1G01080	AT5G35790	0.85190481
GLOBAL	AT1G01080	AT5G36170	0.84578103
GLOBAL	AT1G01080	AT5G38290	0.82016325
GLOBAL	AT1G01080	AT5G38520	0.87585729
GLOBAL	AT1G01080	AT5G38660	0.83005357
GLOBAL	AT1G01080	AT5G39210	0.89644617
GLOBAL	AT1G01080	AT5G39830	0.85552716
GLOBAL	AT1G01080	AT5G42070	0.86612540
GLOBAL	AT1G01080	AT5G42310	0.83154708
GLOBAL	AT1G01080	AT5G42765	0.89462459
GLOBAL	AT1G01080	AT5G43750	0.87544739
GLOBAL	AT1G01080	AT5G44650	0.86238366
GLOBAL	AT1G01080	AT5G45390	0.85066152
GLOBAL	AT1G01080	AT5G45680	0.90292794
GLOBAL	AT1G01080	AT5G45930	0.91699201
GLOBAL	AT1G01080	AT5G46110	0.82704270
GLOBAL	AT1G01080	AT5G46420	0.81823689
GLOBAL	AT1G01080	AT5G46580	0.87242222
GLOBAL	AT1G01080	AT5G47110	0.84945899
GLOBAL	AT1G01080	AT5G47190	0.92115062
GLOBAL	AT1G01080	AT5G47840	0.85835803
GLOBAL	AT1G01080	AT5G48790	0.83611017
GLOBAL	AT1G01080	AT5G51010	0.87639636
GLOBAL	AT1G01080	AT5G51110	0.91728431
GLOBAL	AT1G01080	AT5G51545	0.89575678
GLOBAL	AT1G01080	AT5G52100	0.89695418
GLOBAL	AT1G01080	AT5G52440	0.88892913
GLOBAL	AT1G01080	AT5G52780	0.88734496
GLOBAL	AT1G01080	AT5G52960	0.89044648
GLOBAL	AT1G01080	AT5G52970	0.93486881
GLOBAL	AT1G01080	AT5G53490	0.90699768
GLOBAL	AT1G01080	AT5G53580	0.87026870
GLOBAL	AT1G01080	AT5G54600	0.91312063
GLOBAL	AT1G01080	AT5G55220	0.89319545
GLOBAL	AT1G01080	AT5G55710	0.88980836
GLOBAL	AT1G01080	AT5G57030	0.82992268
GLOBAL	AT1G01080	AT5G57180	0.81660998
GLOBAL	AT1G01080	AT5G57930	0.85503447
GLOBAL	AT1G01080	AT5G58140	0.82217014
GLOBAL	AT1G01080	AT5G58250	0.91879082
GLOBAL	AT1G01080	AT5G58260	0.87080908
GLOBAL	AT1G01080	AT5G58330	0.83493614
GLOBAL	AT1G01080	AT5G60600	0.81816262
GLOBAL	AT1G01080	AT5G61410	0.83944541
GLOBAL	AT1G01080	AT5G62790	0.82255650
GLOBAL	AT1G01080	AT5G62840	0.84031576
GLOBAL	AT1G01080	AT5G63310	0.84099084
GLOBAL	AT1G01080	AT5G64040	0.84968507
GLOBAL	AT1G01080	AT5G64380	0.82654291
GLOBAL	AT1G01080	AT5G65220	0.89899981
GLOBAL	AT1G01080	AT5G66190	0.86114383
GLOBAL	AT1G01080	AT5G66470	0.83779520
GLOBAL	AT1G01080	AT5G66570	0.82194632
GLOBAL	AT1G01100	AT2G33370	0.86980319
GLOBAL	AT1G01100	AT2G43460	0.85910964
GLOBAL	AT1G01100	AT3G02080	0.83710694
GLOBAL	AT1G01100	AT3G02560	0.81544244
GLOBAL	AT1G01100	AT3G04400	0.82477391
GLOBAL	AT1G01100	AT3G04920	0.85577089
GLOBAL	AT1G01100	AT3G11510	0.85832000
GLOBAL	AT1G01100	AT3G22230	0.86622900
GLOBAL	AT1G01100	AT3G25520	0.81607622
GLOBAL	AT1G01100	AT3G28900	0.84672749
GLOBAL	AT1G01100	AT3G49910	0.85993153
GLOBAL	AT1G01100	AT3G52580	0.82752901
GLOBAL	AT1G01100	AT3G52590	0.81132132
GLOBAL	AT1G01100	AT3G53740	0.83790594
GLOBAL	AT1G01100	AT3G56340	0.83553773
GLOBAL	AT1G01100	AT3G59540	0.83924687
GLOBAL	AT1G01100	AT3G61110	0.83443832
GLOBAL	AT1G01100	AT3G62870	0.81652999
GLOBAL	AT1G01100	AT4G14320	0.85201114
GLOBAL	AT1G01100	AT4G15000	0.83025056
GLOBAL	AT1G01100	AT5G07090	0.81857443
GLOBAL	AT1G01100	AT5G23740	0.81498110
GLOBAL	AT1G01100	AT5G27700	0.84789270
GLOBAL	AT1G01100	AT5G27770	0.83198589
GLOBAL	AT1G01100	AT5G27850	0.83818775
GLOBAL	AT1G01100	AT5G28060	0.81757838
GLOBAL	AT1G01100	AT5G47700	0.86854494
GLOBAL	AT1G01170	AT1G75350	0.82150906
GLOBAL	AT1G01170	AT2G47400	0.81853306
GLOBAL	AT1G01170	AT3G51510	0.82905245
GLOBAL	AT1G01170	AT4G03280	0.81547111
GLOBAL	AT1G01170	AT4G14890	0.82481933
GLOBAL	AT1G01170	AT5G14320	0.81128228
GLOBAL	AT1G01170	AT5G14910	0.81498665
GLOBAL	AT1G01170	AT5G51545	0.81664449
GLOBAL	AT1G01280	AT1G30020	0.81736660
GLOBAL	AT1G01280	AT1G61070	0.81865567
GLOBAL	AT1G01280	AT1G67990	0.83771759
GLOBAL	AT1G01280	AT1G69500	0.86814255
GLOBAL	AT1G01280	AT1G71160	0.81733125
GLOBAL	AT1G01280	AT1G74540	0.81634682
GLOBAL	AT1G01280	AT3G07450	0.81240851
GLOBAL	AT1G01280	AT3G11980	0.88314879
GLOBAL	AT1G01280	AT3G13220	0.84575528
GLOBAL	AT1G01280	AT3G23770	0.85569239
GLOBAL	AT1G01280	AT3G42960	0.90799594
GLOBAL	AT1G01280	AT3G52130	0.84343356
GLOBAL	AT1G01280	AT3G52160	0.86623514
GLOBAL	AT1G01280	AT4G14080	0.87534344
GLOBAL	AT1G01280	AT4G34850	0.86370301
GLOBAL	AT1G01280	AT5G07230	0.90051192
GLOBAL	AT1G01280	AT5G13380	0.81836939
GLOBAL	AT1G01280	AT5G16920	0.84727627
GLOBAL	AT1G01280	AT5G52160	0.81484026
GLOBAL	AT1G01280	AT5G62080	0.85631621
GLOBAL	AT1G01310	AT1G19500	0.81195766
GLOBAL	AT1G01310	AT3G02810	0.83129930
GLOBAL	AT1G01310	AT3G02970	0.84701556
GLOBAL	AT1G01310	AT3G05610	0.84493232
GLOBAL	AT1G01310	AT3G09530	0.81866062
GLOBAL	AT1G01310	AT3G25165	0.82151824
GLOBAL	AT1G01310	AT3G25170	0.83040291
GLOBAL	AT1G01310	AT3G26860	0.82553190
GLOBAL	AT1G01310	AT3G43120	0.83533925
GLOBAL	AT1G01310	AT4G03290	0.87294608
GLOBAL	AT1G01310	AT4G24640	0.83215976
GLOBAL	AT1G01310	AT4G39110	0.82288980
GLOBAL	AT1G01310	AT5G15110	0.84521824
GLOBAL	AT1G01310	AT5G16500	0.85632306
GLOBAL	AT1G01310	AT5G19360	0.81580257
GLOBAL	AT1G01310	AT5G26060	0.81794006
GLOBAL	AT1G01310	AT5G27980	0.81232715
GLOBAL	AT1G01310	AT5G28680	0.82174152
GLOBAL	AT1G01310	AT5G48140	0.82878363
GLOBAL	AT1G01310	AT5G50830	0.84352672
GLOBAL	AT1G01310	AT5G54095	0.83607030
GLOBAL	AT1G01310	AT5G62750	0.82370496
GLOBAL	AT1G01320	AT1G19150	0.81518388
GLOBAL	AT1G01320	AT1G20340	0.82168519
GLOBAL	AT1G01320	AT1G31800	0.83404940
GLOBAL	AT1G01320	AT1G32060	0.86415064
GLOBAL	AT1G01320	AT1G32080	0.82339472
GLOBAL	AT1G01320	AT1G32160	0.82771271
GLOBAL	AT1G01320	AT1G32470	0.83506918
GLOBAL	AT1G01320	AT1G32550	0.81318676
GLOBAL	AT1G01320	AT1G42970	0.85733646
GLOBAL	AT1G01320	AT1G44575	0.83346105
GLOBAL	AT1G01320	AT1G45474	0.82968396
GLOBAL	AT1G01320	AT1G50900	0.83411884
GLOBAL	AT1G01320	AT1G52220	0.81903446
GLOBAL	AT1G01320	AT1G52230	0.82456803
GLOBAL	AT1G01320	AT1G60950	0.83205938
GLOBAL	AT1G01320	AT1G67700	0.84030408
GLOBAL	AT1G01320	AT1G67740	0.84919405
GLOBAL	AT1G01320	AT1G68010	0.86674207
GLOBAL	AT1G01320	AT1G71500	0.86668354
GLOBAL	AT1G01320	AT1G74470	0.82929009
GLOBAL	AT1G01320	AT1G76450	0.85375714
GLOBAL	AT1G01320	AT1G79850	0.82734340
GLOBAL	AT1G01320	AT2G26500	0.83550471
GLOBAL	AT1G01320	AT2G33450	0.83399314
GLOBAL	AT1G01320	AT2G39730	0.85244966
GLOBAL	AT1G01320	AT2G40490	0.81795907
GLOBAL	AT1G01320	AT2G41680	0.83475965
GLOBAL	AT1G01320	AT2G43560	0.83753616
GLOBAL	AT1G01320	AT3G01370	0.81582099
GLOBAL	AT1G01320	AT3G01480	0.86221659
GLOBAL	AT1G01320	AT3G02450	0.81189382
GLOBAL	AT1G01320	AT3G04760	0.90248632
GLOBAL	AT1G01320	AT3G07670	0.83516848
GLOBAL	AT1G01320	AT3G08010	0.84125429
GLOBAL	AT1G01320	AT3G08740	0.81791139
GLOBAL	AT1G01320	AT3G09210	0.81502545
GLOBAL	AT1G01320	AT3G09580	0.82676142
GLOBAL	AT1G01320	AT3G10970	0.83483708
GLOBAL	AT1G01320	AT3G12780	0.81733531
GLOBAL	AT1G01320	AT3G13120	0.85320532
GLOBAL	AT1G01320	AT3G15190	0.83627993
GLOBAL	AT1G01320	AT3G15360	0.81275541
GLOBAL	AT1G01320	AT3G16000	0.82919466
GLOBAL	AT1G01320	AT3G16250	0.81911308
GLOBAL	AT1G01320	AT3G21055	0.84875566
GLOBAL	AT1G01320	AT3G22210	0.82360512
GLOBAL	AT1G01320	AT3G23700	0.86539018
GLOBAL	AT1G01320	AT3G24430	0.84217960
GLOBAL	AT1G01320	AT3G25480	0.81210488
GLOBAL	AT1G01320	AT3G25690	0.81284344
GLOBAL	AT1G01320	AT3G25920	0.83621651
GLOBAL	AT1G01320	AT3G26060	0.84377092
GLOBAL	AT1G01320	AT3G26570	0.81603074
GLOBAL	AT1G01320	AT3G26650	0.83922809
GLOBAL	AT1G01320	AT3G26710	0.83289492
GLOBAL	AT1G01320	AT3G27160	0.81494415
GLOBAL	AT1G01320	AT3G46780	0.83966237
GLOBAL	AT1G01320	AT3G47070	0.82924682
GLOBAL	AT1G01320	AT3G47650	0.85176331
GLOBAL	AT1G01320	AT3G48200	0.84679335
GLOBAL	AT1G01320	AT3G48420	0.81374830
GLOBAL	AT1G01320	AT3G48730	0.81255299
GLOBAL	AT1G01320	AT3G50820	0.81890619
GLOBAL	AT1G01320	AT3G51420	0.83769602
GLOBAL	AT1G01320	AT3G51820	0.82976258
GLOBAL	AT1G01320	AT3G52150	0.85989296
GLOBAL	AT1G01320	AT3G52380	0.82126975
GLOBAL	AT1G01320	AT3G53130	0.83408129
GLOBAL	AT1G01320	AT3G54050	0.85804075
GLOBAL	AT1G01320	AT3G54210	0.85549825
GLOBAL	AT1G01320	AT3G55250	0.82100463
GLOBAL	AT1G01320	AT3G55330	0.85255712
GLOBAL	AT1G01320	AT3G55800	0.87358594
GLOBAL	AT1G01320	AT3G56010	0.82697463
GLOBAL	AT1G01320	AT3G56940	0.83412033
GLOBAL	AT1G01320	AT3G59400	0.82421297
GLOBAL	AT1G01320	AT3G61870	0.84095913
GLOBAL	AT1G01320	AT3G62030	0.81208009
GLOBAL	AT1G01320	AT3G63140	0.82678813
GLOBAL	AT1G01320	AT3G63410	0.82884896
GLOBAL	AT1G01320	AT3G63490	0.89664578
GLOBAL	AT1G01320	AT4G01050	0.84667426
GLOBAL	AT1G01320	AT4G01150	0.83726293
GLOBAL	AT1G01320	AT4G01310	0.82914722
GLOBAL	AT1G01320	AT4G01800	0.87571132
GLOBAL	AT1G01320	AT4G02530	0.82750332
GLOBAL	AT1G01320	AT4G02770	0.83725756
GLOBAL	AT1G01320	AT4G03280	0.84397483
GLOBAL	AT1G01320	AT4G04640	0.85468531
GLOBAL	AT1G01320	AT4G09010	0.82453138
GLOBAL	AT1G01320	AT4G09650	0.85306615
GLOBAL	AT1G01320	AT4G11175	0.81843704
GLOBAL	AT1G01320	AT4G12800	0.81951994
GLOBAL	AT1G01320	AT4G14210	0.81547689
GLOBAL	AT1G01320	AT4G14890	0.84753990
GLOBAL	AT1G01320	AT4G16410	0.83612841
GLOBAL	AT1G01320	AT4G17560	0.82552993
GLOBAL	AT1G01320	AT4G17600	0.88049358
GLOBAL	AT1G01320	AT4G18480	0.86018753
GLOBAL	AT1G01320	AT4G20360	0.87574279
GLOBAL	AT1G01320	AT4G21210	0.83026540
GLOBAL	AT1G01320	AT4G21280	0.84731466
GLOBAL	AT1G01320	AT4G22890	0.82935542
GLOBAL	AT1G01320	AT4G24770	0.82676369
GLOBAL	AT1G01320	AT4G25050	0.85516810
GLOBAL	AT1G01320	AT4G25080	0.83062440
GLOBAL	AT1G01320	AT4G27600	0.85683912
GLOBAL	AT1G01320	AT4G27700	0.82841069
GLOBAL	AT1G01320	AT4G28080	0.91886812
GLOBAL	AT1G01320	AT4G28660	0.82674026
GLOBAL	AT1G01320	AT4G28750	0.82546723
GLOBAL	AT1G01320	AT4G29060	0.90437025
GLOBAL	AT1G01320	AT4G30950	0.85625905
GLOBAL	AT1G01320	AT4G31850	0.84406072
GLOBAL	AT1G01320	AT4G32260	0.82772452
GLOBAL	AT1G01320	AT4G33470	0.81160253
GLOBAL	AT1G01320	AT4G34190	0.83873022
GLOBAL	AT1G01320	AT4G34830	0.90010399
GLOBAL	AT1G01320	AT4G35250	0.81393731
GLOBAL	AT1G01320	AT4G37510	0.83269000
GLOBAL	AT1G01320	AT4G37930	0.81560922
GLOBAL	AT1G01320	AT4G38970	0.86614639
GLOBAL	AT1G01320	AT5G01530	0.84249586
GLOBAL	AT1G01320	AT5G02120	0.84132838
GLOBAL	AT1G01320	AT5G02710	0.82032466
GLOBAL	AT1G01320	AT5G04140	0.84901214
GLOBAL	AT1G01320	AT5G05740	0.82624102
GLOBAL	AT1G01320	AT5G08280	0.83012307
GLOBAL	AT1G01320	AT5G08650	0.86232984
GLOBAL	AT1G01320	AT5G09660	0.84377611
GLOBAL	AT1G01320	AT5G13510	0.85050458
GLOBAL	AT1G01320	AT5G13630	0.82348150
GLOBAL	AT1G01320	AT5G13650	0.82763541
GLOBAL	AT1G01320	AT5G14320	0.84347075
GLOBAL	AT1G01320	AT5G14660	0.81844252
GLOBAL	AT1G01320	AT5G14910	0.84751797
GLOBAL	AT1G01320	AT5G17170	0.82602888
GLOBAL	AT1G01320	AT5G17230	0.84998703
GLOBAL	AT1G01320	AT5G19220	0.82140648
GLOBAL	AT1G01320	AT5G23060	0.81787944
GLOBAL	AT1G01320	AT5G23120	0.84200740
GLOBAL	AT1G01320	AT5G28500	0.81486166
GLOBAL	AT1G01320	AT5G30510	0.86684477
GLOBAL	AT1G01320	AT5G35790	0.83824974
GLOBAL	AT1G01320	AT5G42270	0.82168335
GLOBAL	AT1G01320	AT5G42310	0.86355352
GLOBAL	AT1G01320	AT5G44650	0.83532560
GLOBAL	AT1G01320	AT5G45390	0.82022232
GLOBAL	AT1G01320	AT5G45930	0.82599723
GLOBAL	AT1G01320	AT5G46110	0.81642622
GLOBAL	AT1G01320	AT5G46580	0.81896788
GLOBAL	AT1G01320	AT5G47110	0.82619613
GLOBAL	AT1G01320	AT5G50920	0.81840926
GLOBAL	AT1G01320	AT5G51110	0.85952300
GLOBAL	AT1G01320	AT5G52440	0.86400694
GLOBAL	AT1G01320	AT5G52780	0.84088427
GLOBAL	AT1G01320	AT5G52970	0.81559712
GLOBAL	AT1G01320	AT5G53490	0.81762522
GLOBAL	AT1G01320	AT5G54600	0.84787977
GLOBAL	AT1G01320	AT5G55220	0.84047037
GLOBAL	AT1G01320	AT5G57930	0.82049602
GLOBAL	AT1G01320	AT5G58140	0.86143732
GLOBAL	AT1G01320	AT5G58250	0.82388145
GLOBAL	AT1G01320	AT5G58330	0.86433178
GLOBAL	AT1G01320	AT5G60600	0.86841542
GLOBAL	AT1G01320	AT5G61410	0.86052203
GLOBAL	AT1G01320	AT5G66190	0.83862543
GLOBAL	AT1G01320	AT5G66570	0.81243002
GLOBAL	AT1G01460	AT5G27870	0.81663775
GLOBAL	AT1G01560	AT3G01830	0.81907988
GLOBAL	AT1G01560	AT5G52760	0.83302504
GLOBAL	AT1G01750	AT1G12560	0.86075646
GLOBAL	AT1G01750	AT1G48930	0.85756099
GLOBAL	AT1G01750	AT1G62980	0.87196821
GLOBAL	AT1G01750	AT2G47540	0.87139845
GLOBAL	AT1G01750	AT3G01190	0.85362947
GLOBAL	AT1G01750	AT3G10710	0.85545754
GLOBAL	AT1G01750	AT3G23190	0.84040064
GLOBAL	AT1G01750	AT3G49960	0.88252628
GLOBAL	AT1G01750	AT3G62680	0.86424053
GLOBAL	AT1G01750	AT4G00680	0.91996074
GLOBAL	AT1G01750	AT4G02270	0.89023352
GLOBAL	AT1G01750	AT4G25790	0.84130567
GLOBAL	AT1G01750	AT4G25820	0.87533689
GLOBAL	AT1G01750	AT4G26010	0.87893289
GLOBAL	AT1G01750	AT4G30170	0.82935280
GLOBAL	AT1G01750	AT4G30320	0.86338937
GLOBAL	AT1G01750	AT4G31320	0.82988083
GLOBAL	AT1G01750	AT4G34580	0.82425100
GLOBAL	AT1G01750	AT4G40090	0.83083916
GLOBAL	AT1G01750	AT5G04960	0.89188582
GLOBAL	AT1G01750	AT5G05500	0.90855837
GLOBAL	AT1G01750	AT5G15890	0.83126771
GLOBAL	AT1G01750	AT5G17820	0.86441088
GLOBAL	AT1G01750	AT5G35190	0.85963744
GLOBAL	AT1G01750	AT5G40510	0.85758895
GLOBAL	AT1G01750	AT5G49270	0.81193793
GLOBAL	AT1G01750	AT5G57530	0.85297149
GLOBAL	AT1G01750	AT5G66280	0.84430039
GLOBAL	AT1G01750	AT5G67400	0.90411919
GLOBAL	AT1G01790	AT1G18060	0.82979715
GLOBAL	AT1G01790	AT1G19150	0.83140618
GLOBAL	AT1G01790	AT1G32080	0.85053098
GLOBAL	AT1G01790	AT1G32160	0.81465620
GLOBAL	AT1G01790	AT1G56500	0.84628463
GLOBAL	AT1G01790	AT1G67840	0.84049368
GLOBAL	AT1G01790	AT1G77490	0.84781259
GLOBAL	AT1G01790	AT3G01480	0.84200341
GLOBAL	AT1G01790	AT3G10060	0.83785379
GLOBAL	AT1G01790	AT3G11945	0.81116098
GLOBAL	AT1G01790	AT3G18890	0.84383476
GLOBAL	AT1G01790	AT3G25690	0.84505522
GLOBAL	AT1G01790	AT3G27925	0.81179732
GLOBAL	AT1G01790	AT3G46780	0.82063609
GLOBAL	AT1G01790	AT3G48420	0.82163501
GLOBAL	AT1G01790	AT3G54050	0.81832147
GLOBAL	AT1G01790	AT3G56650	0.82121170
GLOBAL	AT1G01790	AT3G63140	0.83724314
GLOBAL	AT1G01790	AT4G09010	0.81711614
GLOBAL	AT1G01790	AT4G22890	0.82152271
GLOBAL	AT1G01790	AT4G27700	0.81838745
GLOBAL	AT1G01790	AT4G33010	0.87715578
GLOBAL	AT1G01790	AT4G33470	0.82262766
GLOBAL	AT1G01790	AT4G34830	0.81930953
GLOBAL	AT1G01790	AT4G35250	0.84026235
GLOBAL	AT1G01790	AT4G37930	0.83185804
GLOBAL	AT1G01790	AT4G39710	0.84380102
GLOBAL	AT1G01790	AT4G39970	0.83910495
GLOBAL	AT1G01790	AT5G04140	0.84028602
GLOBAL	AT1G01790	AT5G08650	0.82769459
GLOBAL	AT1G01790	AT5G09660	0.81479234
GLOBAL	AT1G01790	AT5G19220	0.84667629
GLOBAL	AT1G01790	AT5G27290	0.83822930
GLOBAL	AT1G01790	AT5G35170	0.85311723
GLOBAL	AT1G01790	AT5G38520	0.82114071
GLOBAL	AT1G01790	AT5G43750	0.81513250
GLOBAL	AT1G01790	AT5G47840	0.82595146
GLOBAL	AT1G01790	AT5G48790	0.84277689
GLOBAL	AT1G01790	AT5G58140	0.83097577
GLOBAL	AT1G01790	AT5G58260	0.84729654
GLOBAL	AT1G01790	AT5G59250	0.82688880
GLOBAL	AT1G01970	AT1G06190	0.83281827
GLOBAL	AT1G01970	AT1G32550	0.83779627
GLOBAL	AT1G01970	AT1G45230	0.81987500
GLOBAL	AT1G01970	AT1G71720	0.81794488
GLOBAL	AT1G01970	AT3G07670	0.83555913
GLOBAL	AT1G01970	AT3G08010	0.83150619
GLOBAL	AT1G01970	AT3G09210	0.82303262
GLOBAL	AT1G01970	AT3G19810	0.81214994
GLOBAL	AT1G01970	AT3G22150	0.83806223
GLOBAL	AT1G01970	AT3G24430	0.81226635
GLOBAL	AT1G01970	AT3G24590	0.81230003
GLOBAL	AT1G01970	AT3G25805	0.83084965
GLOBAL	AT1G01970	AT3G28460	0.81661218
GLOBAL	AT1G01970	AT3G52150	0.83533192
GLOBAL	AT1G01970	AT3G52380	0.84772915
GLOBAL	AT1G01970	AT3G59040	0.81665033
GLOBAL	AT1G01970	AT3G62910	0.82133657
GLOBAL	AT1G01970	AT3G63190	0.81261009
GLOBAL	AT1G01970	AT4G14890	0.81122124
GLOBAL	AT1G01970	AT4G24090	0.82954860
GLOBAL	AT1G01970	AT4G24770	0.84340054
GLOBAL	AT1G01970	AT4G31850	0.85209298
GLOBAL	AT1G01970	AT4G39040	0.81163651
GLOBAL	AT1G01970	AT5G02710	0.83714169
GLOBAL	AT1G01970	AT5G11450	0.82535952
GLOBAL	AT1G01970	AT5G14660	0.82153529
GLOBAL	AT1G01970	AT5G14910	0.82452458
GLOBAL	AT1G01970	AT5G30510	0.82764673
GLOBAL	AT1G01970	AT5G48220	0.83515710
GLOBAL	AT1G01970	AT5G50250	0.82003886
GLOBAL	AT1G01970	AT5G51545	0.81286186
GLOBAL	AT1G01970	AT5G55740	0.83774626
GLOBAL	AT1G01970	AT5G57930	0.83729690
GLOBAL	AT1G01980	AT1G14420	0.88397402
GLOBAL	AT1G01980	AT1G76370	0.82229608
GLOBAL	AT1G01980	AT3G02970	0.86316073
GLOBAL	AT1G01980	AT3G05610	0.83303648
GLOBAL	AT1G01980	AT3G09530	0.82420623
GLOBAL	AT1G01980	AT3G20190	0.83230293
GLOBAL	AT1G01980	AT3G20530	0.81647485
GLOBAL	AT1G01980	AT3G20580	0.84276927
GLOBAL	AT1G01980	AT3G25170	0.86881238
GLOBAL	AT1G01980	AT3G26110	0.83554572
GLOBAL	AT1G01980	AT3G52600	0.81679541
GLOBAL	AT1G01980	AT3G54800	0.82753599
GLOBAL	AT1G01980	AT4G03290	0.83260006
GLOBAL	AT1G01980	AT4G24640	0.84296346
GLOBAL	AT1G01980	AT4G39610	0.81662506
GLOBAL	AT1G01980	AT5G04180	0.83760083
GLOBAL	AT1G01980	AT5G23270	0.81605661
GLOBAL	AT1G01980	AT5G28680	0.82877839
GLOBAL	AT1G01980	AT5G39880	0.82048613
GLOBAL	AT1G01980	AT5G48140	0.82305413
GLOBAL	AT1G01980	AT5G50830	0.84122133
GLOBAL	AT1G01980	AT5G58170	0.82979017
GLOBAL	AT1G02150	AT1G01080	0.84910500
GLOBAL	AT1G02150	AT1G01320	0.83634228
GLOBAL	AT1G02150	AT1G01970	0.83038574
GLOBAL	AT1G02150	AT1G02280	0.83416253
GLOBAL	AT1G02150	AT1G04420	0.82341301
GLOBAL	AT1G02150	AT1G06190	0.87623328
GLOBAL	AT1G02150	AT1G07320	0.89211953
GLOBAL	AT1G02150	AT1G08520	0.82559651
GLOBAL	AT1G02150	AT1G11430	0.86970174
GLOBAL	AT1G02150	AT1G11750	0.82509905
GLOBAL	AT1G02150	AT1G12800	0.84997839
GLOBAL	AT1G02150	AT1G14030	0.87244040
GLOBAL	AT1G02150	AT1G14270	0.81170416
GLOBAL	AT1G02150	AT1G17220	0.81338447
GLOBAL	AT1G02150	AT1G21600	0.84871382
GLOBAL	AT1G02150	AT1G29070	0.84382212
GLOBAL	AT1G02150	AT1G32550	0.83459288
GLOBAL	AT1G02150	AT1G32990	0.86089510
GLOBAL	AT1G02150	AT1G35680	0.86762857
GLOBAL	AT1G02150	AT1G48350	0.86204273
GLOBAL	AT1G02150	AT1G50900	0.81504577
GLOBAL	AT1G02150	AT1G62750	0.82588446
GLOBAL	AT1G02150	AT1G62780	0.81620401
GLOBAL	AT1G02150	AT1G64510	0.86489856
GLOBAL	AT1G02150	AT1G67700	0.82353997
GLOBAL	AT1G02150	AT1G68590	0.82293290
GLOBAL	AT1G02150	AT1G73060	0.84064186
GLOBAL	AT1G02150	AT1G74850	0.84843230
GLOBAL	AT1G02150	AT1G74970	0.85274440
GLOBAL	AT1G02150	AT1G75350	0.85567176
GLOBAL	AT1G02150	AT1G78630	0.88498050
GLOBAL	AT1G02150	AT1G79850	0.85867488
GLOBAL	AT1G02150	AT2G17033	0.84251922
GLOBAL	AT1G02150	AT2G33180	0.83672529
GLOBAL	AT1G02150	AT2G33430	0.85084367
GLOBAL	AT1G02150	AT2G33450	0.87387872
GLOBAL	AT1G02150	AT2G36000	0.84493262
GLOBAL	AT1G02150	AT2G36990	0.85253298
GLOBAL	AT1G02150	AT2G40490	0.82575738
GLOBAL	AT1G02150	AT2G47590	0.83090478
GLOBAL	AT1G02150	AT3G01370	0.81755584
GLOBAL	AT1G02150	AT3G02060	0.81414378
GLOBAL	AT1G02150	AT3G02450	0.81232870
GLOBAL	AT1G02150	AT3G03710	0.85539192
GLOBAL	AT1G02150	AT3G04260	0.81757349
GLOBAL	AT1G02150	AT3G04760	0.83039886
GLOBAL	AT1G02150	AT3G06730	0.83467460
GLOBAL	AT1G02150	AT3G06950	0.81384712
GLOBAL	AT1G02150	AT3G06980	0.86850291
GLOBAL	AT1G02150	AT3G07670	0.85175478
GLOBAL	AT1G02150	AT3G08010	0.81890327
GLOBAL	AT1G02150	AT3G08740	0.88830853
GLOBAL	AT1G02150	AT3G09210	0.86156297
GLOBAL	AT1G02150	AT3G09580	0.82270992
GLOBAL	AT1G02150	AT3G12080	0.85071546
GLOBAL	AT1G02150	AT3G12930	0.87257570
GLOBAL	AT1G02150	AT3G13120	0.88641196
GLOBAL	AT1G02150	AT3G13740	0.81412029
GLOBAL	AT1G02150	AT3G14110	0.85964108
GLOBAL	AT1G02150	AT3G14930	0.82951117
GLOBAL	AT1G02150	AT3G15190	0.87982982
GLOBAL	AT1G02150	AT3G18390	0.83986348
GLOBAL	AT1G02150	AT3G18680	0.87218404
GLOBAL	AT1G02150	AT3G19810	0.85342276
GLOBAL	AT1G02150	AT3G20230	0.86629462
GLOBAL	AT1G02150	AT3G20930	0.82255173
GLOBAL	AT1G02150	AT3G22150	0.83325636
GLOBAL	AT1G02150	AT3G23700	0.81781512
GLOBAL	AT1G02150	AT3G24430	0.82594329
GLOBAL	AT1G02150	AT3G25660	0.81205672
GLOBAL	AT1G02150	AT3G25805	0.81421924
GLOBAL	AT1G02150	AT3G25920	0.86363673
GLOBAL	AT1G02150	AT3G26710	0.83459818
GLOBAL	AT1G02150	AT3G27160	0.82380527
GLOBAL	AT1G02150	AT3G28460	0.82682186
GLOBAL	AT1G02150	AT3G29185	0.85180390
GLOBAL	AT1G02150	AT3G44890	0.85744858
GLOBAL	AT1G02150	AT3G47450	0.82623595
GLOBAL	AT1G02150	AT3G47650	0.81338918
GLOBAL	AT1G02150	AT3G48730	0.84906971
GLOBAL	AT1G02150	AT3G52150	0.89809686
GLOBAL	AT1G02150	AT3G52380	0.87537915
GLOBAL	AT1G02150	AT3G53460	0.83417928
GLOBAL	AT1G02150	AT3G54210	0.87373298
GLOBAL	AT1G02150	AT3G55250	0.82558733
GLOBAL	AT1G02150	AT3G56910	0.83483708
GLOBAL	AT1G02150	AT3G59040	0.85078287
GLOBAL	AT1G02150	AT3G60370	0.83917493
GLOBAL	AT1G02150	AT3G62030	0.82931173
GLOBAL	AT1G02150	AT3G62910	0.84785527
GLOBAL	AT1G02150	AT3G63190	0.89615840
GLOBAL	AT1G02150	AT3G63410	0.83842021
GLOBAL	AT1G02150	AT3G63490	0.90112317
GLOBAL	AT1G02150	AT4G01310	0.88616258
GLOBAL	AT1G02150	AT4G01800	0.83853424
GLOBAL	AT1G02150	AT4G02990	0.81781554
GLOBAL	AT1G02150	AT4G03150	0.82412362
GLOBAL	AT1G02150	AT4G11175	0.81441498
GLOBAL	AT1G02150	AT4G14890	0.85651940
GLOBAL	AT1G02150	AT4G17560	0.87708986
GLOBAL	AT1G02150	AT4G17600	0.84445506
GLOBAL	AT1G02150	AT4G18480	0.81339234
GLOBAL	AT1G02150	AT4G19100	0.81419849
GLOBAL	AT1G02150	AT4G20130	0.85757339
GLOBAL	AT1G02150	AT4G20360	0.84569895
GLOBAL	AT1G02150	AT4G20960	0.81347853
GLOBAL	AT1G02150	AT4G24750	0.85865670
GLOBAL	AT1G02150	AT4G24770	0.89828718
GLOBAL	AT1G02150	AT4G25050	0.81269687
GLOBAL	AT1G02150	AT4G25080	0.83340800
GLOBAL	AT1G02150	AT4G26370	0.85470039
GLOBAL	AT1G02150	AT4G27600	0.84681404
GLOBAL	AT1G02150	AT4G28080	0.84765017
GLOBAL	AT1G02150	AT4G29060	0.88661408
GLOBAL	AT1G02150	AT4G30950	0.86294770
GLOBAL	AT1G02150	AT4G31850	0.83506536
GLOBAL	AT1G02150	AT4G34290	0.81801426
GLOBAL	AT1G02150	AT4G34830	0.81899422
GLOBAL	AT1G02150	AT4G36390	0.85949147
GLOBAL	AT1G02150	AT4G37510	0.83180988
GLOBAL	AT1G02150	AT4G38160	0.87404633
GLOBAL	AT1G02150	AT4G39040	0.86559963
GLOBAL	AT1G02150	AT5G02710	0.87078470
GLOBAL	AT1G02150	AT5G03940	0.82060897
GLOBAL	AT1G02150	AT5G05740	0.82230866
GLOBAL	AT1G02150	AT5G08280	0.86145765
GLOBAL	AT1G02150	AT5G08650	0.82073355
GLOBAL	AT1G02150	AT5G11450	0.86928648
GLOBAL	AT1G02150	AT5G13510	0.85779023
GLOBAL	AT1G02150	AT5G14320	0.85864538
GLOBAL	AT1G02150	AT5G14460	0.82541436
GLOBAL	AT1G02150	AT5G14660	0.84777683
GLOBAL	AT1G02150	AT5G14910	0.88101274
GLOBAL	AT1G02150	AT5G22340	0.83642888
GLOBAL	AT1G02150	AT5G30510	0.86925030
GLOBAL	AT1G02150	AT5G45390	0.82664049
GLOBAL	AT1G02150	AT5G45930	0.83300972
GLOBAL	AT1G02150	AT5G46420	0.83687091
GLOBAL	AT1G02150	AT5G46580	0.83207631
GLOBAL	AT1G02150	AT5G47190	0.84428871
GLOBAL	AT1G02150	AT5G50250	0.81616521
GLOBAL	AT1G02150	AT5G51110	0.83194792
GLOBAL	AT1G02150	AT5G51545	0.84818530
GLOBAL	AT1G02150	AT5G52100	0.82208955
GLOBAL	AT1G02150	AT5G52440	0.84062034
GLOBAL	AT1G02150	AT5G52960	0.85495406
GLOBAL	AT1G02150	AT5G52970	0.82349724
GLOBAL	AT1G02150	AT5G53860	0.83850896
GLOBAL	AT1G02150	AT5G54600	0.86403221
GLOBAL	AT1G02150	AT5G55220	0.86767924
GLOBAL	AT1G02150	AT5G57930	0.82933527
GLOBAL	AT1G02150	AT5G58250	0.86026084
GLOBAL	AT1G02150	AT5G63310	0.81723320
GLOBAL	AT1G02150	AT5G65220	0.84817964
GLOBAL	AT1G02150	AT5G66470	0.82373881
GLOBAL	AT1G02190	AT1G58430	0.85110819
GLOBAL	AT1G02190	AT3G04960	0.82299840
GLOBAL	AT1G02190	AT4G00870	0.85608977
GLOBAL	AT1G02190	AT5G22430	0.82441348
GLOBAL	AT1G02190	AT5G44620	0.86306548
GLOBAL	AT1G02190	AT5G44630	0.83788943
GLOBAL	AT1G02280	AT2G33430	0.82338470
GLOBAL	AT1G02280	AT3G08740	0.82635844
GLOBAL	AT1G02280	AT3G14110	0.84668398
GLOBAL	AT1G02280	AT3G52150	0.81498039
GLOBAL	AT1G02280	AT3G63190	0.82935518
GLOBAL	AT1G02280	AT4G01310	0.82793945
GLOBAL	AT1G02280	AT4G17560	0.81782353
GLOBAL	AT1G02360	AT4G18430	0.81500894
GLOBAL	AT1G02475	AT1G15820	0.85247231
GLOBAL	AT1G02475	AT1G16880	0.82612765
GLOBAL	AT1G02475	AT1G18060	0.83266473
GLOBAL	AT1G02475	AT1G18170	0.83431375
GLOBAL	AT1G02475	AT1G19150	0.84480077
GLOBAL	AT1G02475	AT1G20340	0.86866289
GLOBAL	AT1G02475	AT1G20810	0.83674335
GLOBAL	AT1G02475	AT1G21350	0.81894332
GLOBAL	AT1G02475	AT1G21500	0.82998466
GLOBAL	AT1G02475	AT1G26220	0.83928382
GLOBAL	AT1G02475	AT1G28140	0.87195730
GLOBAL	AT1G02475	AT1G29700	0.85569483
GLOBAL	AT1G02475	AT1G30380	0.84801674
GLOBAL	AT1G02475	AT1G31800	0.83423913
GLOBAL	AT1G02475	AT1G32060	0.88275981
GLOBAL	AT1G02475	AT1G32070	0.82609832
GLOBAL	AT1G02475	AT1G32080	0.88214964
GLOBAL	AT1G02475	AT1G32160	0.89709789
GLOBAL	AT1G02475	AT1G32220	0.82504648
GLOBAL	AT1G02475	AT1G32470	0.85336244
GLOBAL	AT1G02475	AT1G32550	0.83750379
GLOBAL	AT1G02475	AT1G34000	0.86180258
GLOBAL	AT1G02475	AT1G35420	0.86708570
GLOBAL	AT1G02475	AT1G36320	0.82377821
GLOBAL	AT1G02475	AT1G42970	0.88710988
GLOBAL	AT1G02475	AT1G44575	0.85466367
GLOBAL	AT1G02475	AT1G45474	0.89000148
GLOBAL	AT1G02475	AT1G50900	0.81571037
GLOBAL	AT1G02475	AT1G51110	0.84151214
GLOBAL	AT1G02475	AT1G51805	0.85562456
GLOBAL	AT1G02475	AT1G52220	0.89066863
GLOBAL	AT1G02475	AT1G52230	0.88882291
GLOBAL	AT1G02475	AT1G52870	0.87707824
GLOBAL	AT1G02475	AT1G53670	0.81294703
GLOBAL	AT1G02475	AT1G56500	0.89198518
GLOBAL	AT1G02475	AT1G60950	0.84231639
GLOBAL	AT1G02475	AT1G63970	0.87072390
GLOBAL	AT1G02475	AT1G66970	0.85300362
GLOBAL	AT1G02475	AT1G67700	0.86045897
GLOBAL	AT1G02475	AT1G67740	0.88949788
GLOBAL	AT1G02475	AT1G67840	0.81558329
GLOBAL	AT1G02475	AT1G68010	0.89824492
GLOBAL	AT1G02475	AT1G68520	0.83416158
GLOBAL	AT1G02475	AT1G68830	0.83273321
GLOBAL	AT1G02475	AT1G69390	0.82194716
GLOBAL	AT1G02475	AT1G69935	0.86365086
GLOBAL	AT1G02475	AT1G71480	0.86716020
GLOBAL	AT1G02475	AT1G71500	0.88592613
GLOBAL	AT1G02475	AT1G72610	0.84685940
GLOBAL	AT1G02475	AT1G73655	0.84002805
GLOBAL	AT1G02475	AT1G76450	0.88449121
GLOBAL	AT1G02475	AT1G76730	0.91078663
GLOBAL	AT1G02475	AT1G77490	0.86579937
GLOBAL	AT1G02475	AT2G26500	0.88626844
GLOBAL	AT1G02475	AT2G39730	0.89995468
GLOBAL	AT1G02475	AT2G40880	0.81555158
GLOBAL	AT1G02475	AT2G43560	0.87559938
GLOBAL	AT1G02475	AT2G47400	0.83915722
GLOBAL	AT1G02475	AT3G01480	0.85194284
GLOBAL	AT1G02475	AT3G01500	0.85889453
GLOBAL	AT1G02475	AT3G01660	0.85651529
GLOBAL	AT1G02475	AT3G02730	0.90531546
GLOBAL	AT1G02475	AT3G04760	0.81814277
GLOBAL	AT1G02475	AT3G06483	0.86101747
GLOBAL	AT1G02475	AT3G08010	0.85363823
GLOBAL	AT1G02475	AT3G08940	0.85132813
GLOBAL	AT1G02475	AT3G10060	0.86626112
GLOBAL	AT1G02475	AT3G11090	0.83115643
GLOBAL	AT1G02475	AT3G12780	0.87133372
GLOBAL	AT1G02475	AT3G15110	0.84740448
GLOBAL	AT1G02475	AT3G15360	0.91390419
GLOBAL	AT1G02475	AT3G15840	0.93041891
GLOBAL	AT1G02475	AT3G15900	0.81232119
GLOBAL	AT1G02475	AT3G16140	0.89911026
GLOBAL	AT1G02475	AT3G16250	0.83024174
GLOBAL	AT1G02475	AT3G17930	0.82695198
GLOBAL	AT1G02475	AT3G19480	0.81216407
GLOBAL	AT1G02475	AT3G19800	0.90281981
GLOBAL	AT1G02475	AT3G21055	0.88497877
GLOBAL	AT1G02475	AT3G22210	0.86536878
GLOBAL	AT1G02475	AT3G23400	0.83698660
GLOBAL	AT1G02475	AT3G23700	0.87628639
GLOBAL	AT1G02475	AT3G25690	0.88517702
GLOBAL	AT1G02475	AT3G26060	0.81750524
GLOBAL	AT1G02475	AT3G26085	0.83554876
GLOBAL	AT1G02475	AT3G26650	0.86657220
GLOBAL	AT1G02475	AT3G26710	0.83487403
GLOBAL	AT1G02475	AT3G26740	0.83604151
GLOBAL	AT1G02475	AT3G26900	0.82904214
GLOBAL	AT1G02475	AT3G27925	0.90408039
GLOBAL	AT1G02475	AT3G44880	0.84920949
GLOBAL	AT1G02475	AT3G45050	0.81243759
GLOBAL	AT1G02475	AT3G45140	0.81202114
GLOBAL	AT1G02475	AT3G46630	0.82531601
GLOBAL	AT1G02475	AT3G46780	0.84610182
GLOBAL	AT1G02475	AT3G47070	0.88366938
GLOBAL	AT1G02475	AT3G47470	0.84297007
GLOBAL	AT1G02475	AT3G47650	0.84293586
GLOBAL	AT1G02475	AT3G48200	0.81869286
GLOBAL	AT1G02475	AT3G48420	0.86235720
GLOBAL	AT1G02475	AT3G50685	0.81398594
GLOBAL	AT1G02475	AT3G50820	0.89498383
GLOBAL	AT1G02475	AT3G51420	0.88242996
GLOBAL	AT1G02475	AT3G51510	0.86463606
GLOBAL	AT1G02475	AT3G51820	0.81595558
GLOBAL	AT1G02475	AT3G52155	0.81570464
GLOBAL	AT1G02475	AT3G53470	0.86143959
GLOBAL	AT1G02475	AT3G54050	0.89926928
GLOBAL	AT1G02475	AT3G54890	0.86476940
GLOBAL	AT1G02475	AT3G55040	0.84376031
GLOBAL	AT1G02475	AT3G55250	0.86668003
GLOBAL	AT1G02475	AT3G55330	0.87431651
GLOBAL	AT1G02475	AT3G55800	0.87860620
GLOBAL	AT1G02475	AT3G56010	0.88697648
GLOBAL	AT1G02475	AT3G56650	0.86530876
GLOBAL	AT1G02475	AT3G56940	0.85020822
GLOBAL	AT1G02475	AT3G61080	0.82045066
GLOBAL	AT1G02475	AT3G61870	0.87262911
GLOBAL	AT1G02475	AT3G62410	0.89990479
GLOBAL	AT1G02475	AT3G63140	0.89184970
GLOBAL	AT1G02475	AT3G63490	0.81251192
GLOBAL	AT1G02475	AT4G00895	0.84241611
GLOBAL	AT1G02475	AT4G01050	0.84547317
GLOBAL	AT1G02475	AT4G01150	0.87832832
GLOBAL	AT1G02475	AT4G01940	0.82152480
GLOBAL	AT1G02475	AT4G02530	0.87038708
GLOBAL	AT1G02475	AT4G02770	0.87434584
GLOBAL	AT1G02475	AT4G03280	0.89913368
GLOBAL	AT1G02475	AT4G03520	0.81883222
GLOBAL	AT1G02475	AT4G04640	0.89474940
GLOBAL	AT1G02475	AT4G05180	0.88261330
GLOBAL	AT1G02475	AT4G09010	0.82670426
GLOBAL	AT1G02475	AT4G09650	0.87080544
GLOBAL	AT1G02475	AT4G10060	0.82883847
GLOBAL	AT1G02475	AT4G10300	0.88472795
GLOBAL	AT1G02475	AT4G10340	0.84224463
GLOBAL	AT1G02475	AT4G12800	0.89314181
GLOBAL	AT1G02475	AT4G14210	0.84732389
GLOBAL	AT1G02475	AT4G14540	0.83201569
GLOBAL	AT1G02475	AT4G14890	0.81898767
GLOBAL	AT1G02475	AT4G16410	0.87102127
GLOBAL	AT1G02475	AT4G17600	0.83434540
GLOBAL	AT1G02475	AT4G21210	0.90668243
GLOBAL	AT1G02475	AT4G21280	0.88262957
GLOBAL	AT1G02475	AT4G22830	0.81687868
GLOBAL	AT1G02475	AT4G22890	0.89327061
GLOBAL	AT1G02475	AT4G23890	0.88791782
GLOBAL	AT1G02475	AT4G24930	0.86334872
GLOBAL	AT1G02475	AT4G25050	0.83321822
GLOBAL	AT1G02475	AT4G25650	0.84879524
GLOBAL	AT1G02475	AT4G27700	0.86137956
GLOBAL	AT1G02475	AT4G27800	0.83835334
GLOBAL	AT1G02475	AT4G27990	0.83372843
GLOBAL	AT1G02475	AT4G28025	0.83650035
GLOBAL	AT1G02475	AT4G28030	0.86898422
GLOBAL	AT1G02475	AT4G28750	0.89038849
GLOBAL	AT1G02475	AT4G31530	0.83990604
GLOBAL	AT1G02475	AT4G32260	0.91431516
GLOBAL	AT1G02475	AT4G32590	0.84594440
GLOBAL	AT1G02475	AT4G33470	0.85112321
GLOBAL	AT1G02475	AT4G34190	0.88648927
GLOBAL	AT1G02475	AT4G34830	0.82488149
GLOBAL	AT1G02475	AT4G35250	0.84973627
GLOBAL	AT1G02475	AT4G35760	0.86289185
GLOBAL	AT1G02475	AT4G37200	0.82899886
GLOBAL	AT1G02475	AT4G37930	0.87885648
GLOBAL	AT1G02475	AT4G37980	0.81314647
GLOBAL	AT1G02475	AT4G38970	0.87656456
GLOBAL	AT1G02475	AT4G39710	0.81751078
GLOBAL	AT1G02475	AT4G39970	0.87781942
GLOBAL	AT1G02475	AT5G01530	0.89007783
GLOBAL	AT1G02475	AT5G02120	0.86920917
GLOBAL	AT1G02475	AT5G02160	0.85371244
GLOBAL	AT1G02475	AT5G02790	0.85071820
GLOBAL	AT1G02475	AT5G03880	0.90431035
GLOBAL	AT1G02475	AT5G04140	0.87211728
GLOBAL	AT1G02475	AT5G04490	0.84137809
GLOBAL	AT1G02475	AT5G07020	0.87463593
GLOBAL	AT1G02475	AT5G08050	0.83039898
GLOBAL	AT1G02475	AT5G08410	0.88711333
GLOBAL	AT1G02475	AT5G08650	0.85752124
GLOBAL	AT1G02475	AT5G09660	0.91001230
GLOBAL	AT1G02475	AT5G11840	0.83133137
GLOBAL	AT1G02475	AT5G13410	0.83001769
GLOBAL	AT1G02475	AT5G13650	0.82339799
GLOBAL	AT1G02475	AT5G13720	0.90066171
GLOBAL	AT1G02475	AT5G13730	0.81196767
GLOBAL	AT1G02475	AT5G14740	0.83701956
GLOBAL	AT1G02475	AT5G14970	0.83411551
GLOBAL	AT1G02475	AT5G16400	0.82848251
GLOBAL	AT1G02475	AT5G16710	0.83937711
GLOBAL	AT1G02475	AT5G17170	0.86290205
GLOBAL	AT1G02475	AT5G17230	0.84729487
GLOBAL	AT1G02475	AT5G19220	0.85269243
GLOBAL	AT1G02475	AT5G19540	0.81118375
GLOBAL	AT1G02475	AT5G19855	0.81222290
GLOBAL	AT1G02475	AT5G19940	0.87658602
GLOBAL	AT1G02475	AT5G20935	0.81289536
GLOBAL	AT1G02475	AT5G23060	0.84892684
GLOBAL	AT1G02475	AT5G23120	0.89919537
GLOBAL	AT1G02475	AT5G27290	0.82815033
GLOBAL	AT1G02475	AT5G27560	0.83748007
GLOBAL	AT1G02475	AT5G30510	0.82271028
GLOBAL	AT1G02475	AT5G35170	0.82217020
GLOBAL	AT1G02475	AT5G37360	0.88039768
GLOBAL	AT1G02475	AT5G38510	0.82642704
GLOBAL	AT1G02475	AT5G38520	0.86160862
GLOBAL	AT1G02475	AT5G38660	0.90039772
GLOBAL	AT1G02475	AT5G38980	0.84322441
GLOBAL	AT1G02475	AT5G42270	0.81642103
GLOBAL	AT1G02475	AT5G42310	0.82046527
GLOBAL	AT1G02475	AT5G43750	0.84267396
GLOBAL	AT1G02475	AT5G44580	0.82130301
GLOBAL	AT1G02475	AT5G45170	0.83740300
GLOBAL	AT1G02475	AT5G45680	0.85224873
GLOBAL	AT1G02475	AT5G46110	0.88187057
GLOBAL	AT1G02475	AT5G47840	0.83410656
GLOBAL	AT1G02475	AT5G48590	0.84182763
GLOBAL	AT1G02475	AT5G48790	0.86707973
GLOBAL	AT1G02475	AT5G51010	0.85062850
GLOBAL	AT1G02475	AT5G51110	0.88185143
GLOBAL	AT1G02475	AT5G52190	0.84603041
GLOBAL	AT1G02475	AT5G52780	0.85333258
GLOBAL	AT1G02475	AT5G52970	0.83648586
GLOBAL	AT1G02475	AT5G53490	0.86958325
GLOBAL	AT1G02475	AT5G53580	0.83315533
GLOBAL	AT1G02475	AT5G54250	0.83688533
GLOBAL	AT1G02475	AT5G54270	0.83998352
GLOBAL	AT1G02475	AT5G54290	0.85997975
GLOBAL	AT1G02475	AT5G54770	0.83717209
GLOBAL	AT1G02475	AT5G55710	0.83022219
GLOBAL	AT1G02475	AT5G57040	0.86497116
GLOBAL	AT1G02475	AT5G57345	0.87910187
GLOBAL	AT1G02475	AT5G58140	0.82340556
GLOBAL	AT1G02475	AT5G58260	0.85859162
GLOBAL	AT1G02475	AT5G58330	0.85643804
GLOBAL	AT1G02475	AT5G60600	0.88959622
GLOBAL	AT1G02475	AT5G61410	0.89033365
GLOBAL	AT1G02475	AT5G64040	0.87962455
GLOBAL	AT1G02475	AT5G65840	0.84730506
GLOBAL	AT1G02475	AT5G66190	0.89779812
GLOBAL	AT1G02475	AT5G66570	0.87718612
GLOBAL	AT1G02560	AT1G12410	0.87015128
GLOBAL	AT1G02560	AT1G18060	0.81531674
GLOBAL	AT1G02560	AT1G29070	0.81841272
GLOBAL	AT1G02560	AT1G31800	0.82874393
GLOBAL	AT1G02560	AT1G32080	0.81824231
GLOBAL	AT1G02560	AT1G32160	0.82385498
GLOBAL	AT1G02560	AT1G32550	0.85120076
GLOBAL	AT1G02560	AT1G36320	0.81732297
GLOBAL	AT1G02560	AT1G42970	0.82004291
GLOBAL	AT1G02560	AT1G45474	0.82696807
GLOBAL	AT1G02560	AT1G56500	0.83284062
GLOBAL	AT1G02560	AT1G63970	0.82897013
GLOBAL	AT1G02560	AT1G66670	0.86905712
GLOBAL	AT1G02560	AT1G67700	0.83492213
GLOBAL	AT1G02560	AT1G68010	0.81754982
GLOBAL	AT1G02560	AT1G71500	0.82285482
GLOBAL	AT1G02560	AT1G76450	0.84490275
GLOBAL	AT1G02560	AT2G41680	0.81455970
GLOBAL	AT1G02560	AT2G43560	0.83001190
GLOBAL	AT1G02560	AT3G01480	0.83544922
GLOBAL	AT1G02560	AT3G02730	0.82815701
GLOBAL	AT1G02560	AT3G04760	0.81909943
GLOBAL	AT1G02560	AT3G07670	0.83628106
GLOBAL	AT1G02560	AT3G08010	0.82710963
GLOBAL	AT1G02560	AT3G08740	0.81541681
GLOBAL	AT1G02560	AT3G10060	0.81464982
GLOBAL	AT1G02560	AT3G12780	0.85954469
GLOBAL	AT1G02560	AT3G13120	0.83866340
GLOBAL	AT1G02560	AT3G15190	0.82960117
GLOBAL	AT1G02560	AT3G15360	0.85633177
GLOBAL	AT1G02560	AT3G15840	0.83427036
GLOBAL	AT1G02560	AT3G22210	0.81768495
GLOBAL	AT1G02560	AT3G23700	0.83902097
GLOBAL	AT1G02560	AT3G24430	0.81366313
GLOBAL	AT1G02560	AT3G25690	0.81335700
GLOBAL	AT1G02560	AT3G25805	0.81498647
GLOBAL	AT1G02560	AT3G25920	0.82599932
GLOBAL	AT1G02560	AT3G26060	0.82656246
GLOBAL	AT1G02560	AT3G26710	0.81628889
GLOBAL	AT1G02560	AT3G29185	0.81234103
GLOBAL	AT1G02560	AT3G48420	0.82343417
GLOBAL	AT1G02560	AT3G50820	0.81689775
GLOBAL	AT1G02560	AT3G51510	0.81380099
GLOBAL	AT1G02560	AT3G51820	0.82004678
GLOBAL	AT1G02560	AT3G52150	0.83013558
GLOBAL	AT1G02560	AT3G52380	0.81881410
GLOBAL	AT1G02560	AT3G54050	0.84031194
GLOBAL	AT1G02560	AT3G54210	0.82440495
GLOBAL	AT1G02560	AT3G55330	0.82413852
GLOBAL	AT1G02560	AT3G55800	0.81779957
GLOBAL	AT1G02560	AT3G56010	0.84150279
GLOBAL	AT1G02560	AT3G56650	0.82252532
GLOBAL	AT1G02560	AT3G61870	0.81763023
GLOBAL	AT1G02560	AT3G62030	0.83613163
GLOBAL	AT1G02560	AT3G63140	0.83010238
GLOBAL	AT1G02560	AT3G63490	0.83450431
GLOBAL	AT1G02560	AT4G01150	0.81749380
GLOBAL	AT1G02560	AT4G01310	0.81628740
GLOBAL	AT1G02560	AT4G02530	0.84750122
GLOBAL	AT1G02560	AT4G04640	0.82246339
GLOBAL	AT1G02560	AT4G09650	0.81636989
GLOBAL	AT1G02560	AT4G10300	0.83654672
GLOBAL	AT1G02560	AT4G14890	0.81418532
GLOBAL	AT1G02560	AT4G17040	0.81183106
GLOBAL	AT1G02560	AT4G17600	0.84262174
GLOBAL	AT1G02560	AT4G21210	0.83354157
GLOBAL	AT1G02560	AT4G21280	0.81292087
GLOBAL	AT1G02560	AT4G22890	0.83902794
GLOBAL	AT1G02560	AT4G24770	0.81699717
GLOBAL	AT1G02560	AT4G25370	0.81707466
GLOBAL	AT1G02560	AT4G28660	0.81164783
GLOBAL	AT1G02560	AT4G30950	0.82142287
GLOBAL	AT1G02560	AT4G32260	0.83945227
GLOBAL	AT1G02560	AT4G33470	0.82518816
GLOBAL	AT1G02560	AT4G34190	0.84681559
GLOBAL	AT1G02560	AT4G37930	0.83805263
GLOBAL	AT1G02560	AT4G38970	0.81427616
GLOBAL	AT1G02560	AT4G39970	0.82195163
GLOBAL	AT1G02560	AT5G04140	0.81184840
GLOBAL	AT1G02560	AT5G06290	0.81449455
GLOBAL	AT1G02560	AT5G08280	0.82834738
GLOBAL	AT1G02560	AT5G08650	0.83366334
GLOBAL	AT1G02560	AT5G09660	0.83851850
GLOBAL	AT1G02560	AT5G11450	0.83135098
GLOBAL	AT1G02560	AT5G13510	0.84215385
GLOBAL	AT1G02560	AT5G14320	0.84125823
GLOBAL	AT1G02560	AT5G14660	0.81697100
GLOBAL	AT1G02560	AT5G14910	0.84510219
GLOBAL	AT1G02560	AT5G16710	0.85501856
GLOBAL	AT1G02560	AT5G27560	0.85062015
GLOBAL	AT1G02560	AT5G30510	0.88277465
GLOBAL	AT1G02560	AT5G38520	0.81235707
GLOBAL	AT1G02560	AT5G38660	0.82419682
GLOBAL	AT1G02560	AT5G45390	0.85820419
GLOBAL	AT1G02560	AT5G47190	0.81345612
GLOBAL	AT1G02560	AT5G47840	0.82469386
GLOBAL	AT1G02560	AT5G48300	0.82952672
GLOBAL	AT1G02560	AT5G51110	0.84105915
GLOBAL	AT1G02560	AT5G52780	0.81139338
GLOBAL	AT1G02560	AT5G52970	0.82265931
GLOBAL	AT1G02560	AT5G53490	0.81781340
GLOBAL	AT1G02560	AT5G54600	0.82494730
GLOBAL	AT1G02560	AT5G55710	0.81333864
GLOBAL	AT1G02560	AT5G57930	0.81489843
GLOBAL	AT1G02560	AT5G58260	0.81446838
GLOBAL	AT1G02560	AT5G60600	0.83772701
GLOBAL	AT1G02690	AT4G25240	0.81963533
GLOBAL	AT1G02690	AT4G33400	0.82726210
GLOBAL	AT1G02690	AT5G13520	0.81388634
GLOBAL	AT1G02700	AT1G27990	0.84150207
GLOBAL	AT1G02700	AT1G29680	0.81178397
GLOBAL	AT1G02700	AT1G32560	0.83528060
GLOBAL	AT1G02700	AT1G48130	0.82540756
GLOBAL	AT1G02700	AT1G72100	0.88676053
GLOBAL	AT1G02700	AT1G73190	0.83872831
GLOBAL	AT1G02700	AT2G33520	0.81825644
GLOBAL	AT1G02700	AT3G01570	0.83080465
GLOBAL	AT1G02700	AT3G12960	0.82633418
GLOBAL	AT1G02700	AT3G15670	0.82941496
GLOBAL	AT1G02700	AT3G19920	0.82207078
GLOBAL	AT1G02700	AT3G22490	0.82401067
GLOBAL	AT1G02700	AT3G50980	0.84553528
GLOBAL	AT1G02700	AT3G51810	0.83330959
GLOBAL	AT1G02700	AT3G53040	0.83283079
GLOBAL	AT1G02700	AT3G54940	0.82435375
GLOBAL	AT1G02700	AT3G56350	0.82529920
GLOBAL	AT1G02700	AT3G58450	0.86483997
GLOBAL	AT1G02700	AT4G09600	0.84978372
GLOBAL	AT1G02700	AT4G10020	0.84124279
GLOBAL	AT1G02700	AT4G21020	0.87720352
GLOBAL	AT1G02700	AT4G25140	0.82613039
GLOBAL	AT1G02700	AT4G26740	0.82009393
GLOBAL	AT1G02700	AT4G27530	0.85807896
GLOBAL	AT1G02700	AT4G31830	0.85957515
GLOBAL	AT1G02700	AT5G01300	0.83075947
GLOBAL	AT1G02700	AT5G07330	0.87697893
GLOBAL	AT1G02700	AT5G16460	0.82943714
GLOBAL	AT1G02700	AT5G22470	0.83482277
GLOBAL	AT1G02700	AT5G42290	0.82390934
GLOBAL	AT1G02700	AT5G43770	0.81901026
GLOBAL	AT1G02700	AT5G44310	0.84652668
GLOBAL	AT1G02700	AT5G45690	0.85675323
GLOBAL	AT1G02700	AT5G55240	0.82462645
GLOBAL	AT1G02700	AT5G62490	0.86559337
GLOBAL	AT1G02700	AT5G66780	0.83501446
GLOBAL	AT1G02710	AT1G15830	0.83732009
GLOBAL	AT1G02710	AT1G15840	0.88216007
GLOBAL	AT1G02710	AT3G42130	0.83622563
GLOBAL	AT1G02730	AT1G18250	0.85955501
GLOBAL	AT1G02730	AT1G18370	0.84547967
GLOBAL	AT1G02730	AT1G44110	0.84715086
GLOBAL	AT1G02730	AT1G76310	0.85290414
GLOBAL	AT1G02730	AT1G76540	0.84475708
GLOBAL	AT1G02730	AT3G02120	0.81948793
GLOBAL	AT1G02730	AT3G02640	0.91628873
GLOBAL	AT1G02730	AT3G12870	0.82160163
GLOBAL	AT1G02730	AT3G14190	0.81990921
GLOBAL	AT1G02730	AT3G23890	0.82265502
GLOBAL	AT1G02730	AT3G25980	0.81750727
GLOBAL	AT1G02730	AT3G53190	0.83493704
GLOBAL	AT1G02730	AT4G02800	0.83839250
GLOBAL	AT1G02730	AT4G03100	0.82424444
GLOBAL	AT1G02730	AT4G05190	0.84413779
GLOBAL	AT1G02730	AT4G15830	0.88162649
GLOBAL	AT1G02730	AT4G23800	0.84893882
GLOBAL	AT1G02730	AT4G31840	0.87920326
GLOBAL	AT1G02730	AT4G32830	0.82182163
GLOBAL	AT1G02730	AT5G16250	0.82356596
GLOBAL	AT1G02730	AT5G25090	0.83679956
GLOBAL	AT1G02780	AT1G08360	0.83037615
GLOBAL	AT1G02780	AT1G18080	0.83421588
GLOBAL	AT1G02780	AT2G47610	0.85278720
GLOBAL	AT1G02780	AT3G25520	0.84448880
GLOBAL	AT1G02780	AT3G53020	0.84657395
GLOBAL	AT1G02780	AT3G62870	0.82109857
GLOBAL	AT1G02780	AT4G27090	0.81373715
GLOBAL	AT1G02780	AT5G10360	0.85852140
GLOBAL	AT1G02780	AT5G15200	0.81958163
GLOBAL	AT1G02780	AT5G20290	0.84582525
GLOBAL	AT1G02780	AT5G22440	0.82542884
GLOBAL	AT1G02780	AT5G39740	0.84297752
GLOBAL	AT1G02790	AT1G14420	0.81563193
GLOBAL	AT1G02790	AT1G28270	0.90550786
GLOBAL	AT1G02790	AT1G29140	0.90677005
GLOBAL	AT1G02790	AT1G35490	0.89263773
GLOBAL	AT1G02790	AT3G01240	0.95610070
GLOBAL	AT1G02790	AT3G01250	0.87222880
GLOBAL	AT1G02790	AT3G01270	0.96482116
GLOBAL	AT1G02790	AT3G01700	0.90615392
GLOBAL	AT1G02790	AT3G03430	0.87794572
GLOBAL	AT1G02790	AT3G05610	0.86035275
GLOBAL	AT1G02790	AT3G07820	0.96596974
GLOBAL	AT1G02790	AT3G13390	0.88110250
GLOBAL	AT1G02790	AT3G13400	0.94888598
GLOBAL	AT1G02790	AT3G20865	0.84305388
GLOBAL	AT1G02790	AT3G25165	0.87396473
GLOBAL	AT1G02790	AT3G25170	0.82543832
GLOBAL	AT1G02790	AT3G26110	0.82923675
GLOBAL	AT1G02790	AT3G26860	0.83183938
GLOBAL	AT1G02790	AT3G28750	0.95534956
GLOBAL	AT1G02790	AT3G28790	0.92292392
GLOBAL	AT1G02790	AT3G28830	0.91263217
GLOBAL	AT1G02790	AT3G28980	0.92760968
GLOBAL	AT1G02790	AT3G43120	0.85207570
GLOBAL	AT1G02790	AT3G57690	0.89621449
GLOBAL	AT1G02790	AT3G62170	0.94133693
GLOBAL	AT1G02790	AT3G62180	0.83590239
GLOBAL	AT1G02790	AT3G62230	0.86454761
GLOBAL	AT1G02790	AT4G02250	0.92391568
GLOBAL	AT1G02790	AT4G04930	0.85401684
GLOBAL	AT1G02790	AT4G08670	0.82954699
GLOBAL	AT1G02790	AT4G24640	0.81312853
GLOBAL	AT1G02790	AT4G25590	0.83992755
GLOBAL	AT1G02790	AT4G35010	0.93157601
GLOBAL	AT1G02790	AT5G04180	0.82462102
GLOBAL	AT1G02790	AT5G07420	0.83842695
GLOBAL	AT1G02790	AT5G07430	0.93539256
GLOBAL	AT1G02790	AT5G14380	0.91913801
GLOBAL	AT1G02790	AT5G15110	0.84246874
GLOBAL	AT1G02790	AT5G15140	0.82525098
GLOBAL	AT1G02790	AT5G17480	0.82576609
GLOBAL	AT1G02790	AT5G26700	0.87035251
GLOBAL	AT1G02790	AT5G38760	0.91774040
GLOBAL	AT1G02790	AT5G39880	0.90916669
GLOBAL	AT1G02790	AT5G44300	0.82012111
GLOBAL	AT1G02790	AT5G45880	0.92956275
GLOBAL	AT1G02790	AT5G47000	0.82310402
GLOBAL	AT1G02790	AT5G48140	0.88179952
GLOBAL	AT1G02790	AT5G50030	0.88470566
GLOBAL	AT1G02790	AT5G50830	0.86710560
GLOBAL	AT1G02790	AT5G61720	0.92497867
GLOBAL	AT1G02810	AT2G45430	0.82130724
GLOBAL	AT1G02810	AT4G00080	0.82156569
GLOBAL	AT1G02810	AT4G21600	0.81628692
GLOBAL	AT1G02810	AT5G10720	0.81977785
GLOBAL	AT1G02810	AT5G57090	0.81552541
GLOBAL	AT1G02813	AT1G01280	0.86673534
GLOBAL	AT1G02813	AT1G26710	0.81906712
GLOBAL	AT1G02813	AT1G30020	0.81249130
GLOBAL	AT1G02813	AT1G33430	0.83815509
GLOBAL	AT1G02813	AT1G61070	0.84113234
GLOBAL	AT1G02813	AT1G62940	0.86358446
GLOBAL	AT1G02813	AT1G67990	0.88747358
GLOBAL	AT1G02813	AT1G68875	0.86113602
GLOBAL	AT1G02813	AT1G69500	0.88828611
GLOBAL	AT1G02813	AT1G74540	0.84420663
GLOBAL	AT1G02813	AT3G07450	0.84081244
GLOBAL	AT1G02813	AT3G11980	0.90573525
GLOBAL	AT1G02813	AT3G13220	0.82794589
GLOBAL	AT1G02813	AT3G23770	0.83509654
GLOBAL	AT1G02813	AT3G42960	0.86887616
GLOBAL	AT1G02813	AT3G51590	0.86961263
GLOBAL	AT1G02813	AT3G52130	0.84211928
GLOBAL	AT1G02813	AT3G52160	0.86836469
GLOBAL	AT1G02813	AT3G57620	0.82545924
GLOBAL	AT1G02813	AT4G14080	0.89637500
GLOBAL	AT1G02813	AT4G20420	0.81987655
GLOBAL	AT1G02813	AT4G28395	0.82967108
GLOBAL	AT1G02813	AT4G34850	0.85599768
GLOBAL	AT1G02813	AT5G07230	0.90732682
GLOBAL	AT1G02813	AT5G13380	0.85697728
GLOBAL	AT1G02813	AT5G16920	0.90477383
GLOBAL	AT1G02813	AT5G48210	0.86104637
GLOBAL	AT1G02813	AT5G62080	0.88551372
GLOBAL	AT1G02870	AT1G07830	0.82025194
GLOBAL	AT1G02870	AT1G25260	0.81218761
GLOBAL	AT1G02870	AT3G13230	0.81651056
GLOBAL	AT1G02870	AT4G12600	0.81156039
GLOBAL	AT1G02870	AT5G06360	0.83405930
GLOBAL	AT1G02900	AT1G18980	0.83803695
GLOBAL	AT1G02900	AT1G29280	0.81375790
GLOBAL	AT1G02900	AT3G01190	0.82480967
GLOBAL	AT1G02900	AT3G21770	0.81233639
GLOBAL	AT1G02900	AT3G22620	0.82643658
GLOBAL	AT1G02900	AT3G25930	0.87130946
GLOBAL	AT1G02900	AT3G54040	0.81932431
GLOBAL	AT1G02900	AT4G13580	0.83746022
GLOBAL	AT1G02900	AT4G13660	0.83640617
GLOBAL	AT1G02900	AT4G17800	0.81187814
GLOBAL	AT1G02900	AT4G21600	0.81258100
GLOBAL	AT1G02900	AT4G22212	0.82699376
GLOBAL	AT1G02900	AT4G30170	0.84326249
GLOBAL	AT1G02900	AT4G30670	0.82589126
GLOBAL	AT1G02900	AT5G17820	0.82319671
GLOBAL	AT1G02900	AT5G59090	0.83058929
GLOBAL	AT1G02900	AT5G63590	0.81407255
GLOBAL	AT1G02900	AT5G63600	0.84783584
GLOBAL	AT1G02900	AT5G64100	0.86004996
GLOBAL	AT1G02900	AT5G66390	0.86069530
GLOBAL	AT1G02910	AT1G12250	0.84412378
GLOBAL	AT1G02910	AT1G14270	0.81534737
GLOBAL	AT1G02910	AT1G15980	0.82330322
GLOBAL	AT1G02910	AT1G18170	0.82364804
GLOBAL	AT1G02910	AT1G18730	0.81335467
GLOBAL	AT1G02910	AT1G32160	0.82482708
GLOBAL	AT1G02910	AT1G32550	0.81248969
GLOBAL	AT1G02910	AT1G45474	0.83296877
GLOBAL	AT1G02910	AT1G48450	0.81395155
GLOBAL	AT1G02910	AT1G50450	0.82595813
GLOBAL	AT1G02910	AT1G51110	0.81448251
GLOBAL	AT1G02910	AT1G56500	0.84789044
GLOBAL	AT1G02910	AT1G67700	0.82975429
GLOBAL	AT1G02910	AT1G71500	0.82736588
GLOBAL	AT1G02910	AT1G73655	0.81708163
GLOBAL	AT1G02910	AT1G76450	0.85039222
GLOBAL	AT1G02910	AT1G76730	0.81137586
GLOBAL	AT1G02910	AT1G80030	0.82656682
GLOBAL	AT1G02910	AT2G41680	0.87779343
GLOBAL	AT1G02910	AT2G43560	0.84235418
GLOBAL	AT1G02910	AT3G01480	0.84597182
GLOBAL	AT1G02910	AT3G05350	0.81395423
GLOBAL	AT1G02910	AT3G07670	0.84523517
GLOBAL	AT1G02910	AT3G08010	0.82709020
GLOBAL	AT1G02910	AT3G10670	0.81704640
GLOBAL	AT1G02910	AT3G10970	0.81702423
GLOBAL	AT1G02910	AT3G15360	0.81875670
GLOBAL	AT1G02910	AT3G23700	0.84420305
GLOBAL	AT1G02910	AT3G24430	0.82141346
GLOBAL	AT1G02910	AT3G25805	0.82472044
GLOBAL	AT1G02910	AT3G29290	0.81284404
GLOBAL	AT1G02910	AT3G48420	0.84182352
GLOBAL	AT1G02910	AT3G55040	0.81415093
GLOBAL	AT1G02910	AT3G56650	0.84498656
GLOBAL	AT1G02910	AT3G61080	0.81620395
GLOBAL	AT1G02910	AT3G62910	0.81258142
GLOBAL	AT1G02910	AT3G63140	0.81772888
GLOBAL	AT1G02910	AT3G63490	0.81376475
GLOBAL	AT1G02910	AT4G01800	0.82032317
GLOBAL	AT1G02910	AT4G02530	0.81645846
GLOBAL	AT1G02910	AT4G18810	0.81576210
GLOBAL	AT1G02910	AT4G21210	0.84151065
GLOBAL	AT1G02910	AT4G22890	0.81749427
GLOBAL	AT1G02910	AT4G24090	0.81646585
GLOBAL	AT1G02910	AT4G27600	0.85366362
GLOBAL	AT1G02910	AT4G31530	0.82309264
GLOBAL	AT1G02910	AT4G33470	0.85367900
GLOBAL	AT1G02910	AT4G34830	0.81118643
GLOBAL	AT1G02910	AT4G35250	0.81423897
GLOBAL	AT1G02910	AT4G37040	0.82192886
GLOBAL	AT1G02910	AT4G37510	0.81799626
GLOBAL	AT1G02910	AT4G39970	0.83011448
GLOBAL	AT1G02910	AT5G02710	0.81630677
GLOBAL	AT1G02910	AT5G03910	0.84254396
GLOBAL	AT1G02910	AT5G07020	0.83400065
GLOBAL	AT1G02910	AT5G08650	0.88350540
GLOBAL	AT1G02910	AT5G13410	0.82099694
GLOBAL	AT1G02910	AT5G13650	0.81569290
GLOBAL	AT1G02910	AT5G13730	0.82491255
GLOBAL	AT1G02910	AT5G19220	0.82439101
GLOBAL	AT1G02910	AT5G23120	0.82733965
GLOBAL	AT1G02910	AT5G27290	0.81291944
GLOBAL	AT1G02910	AT5G27560	0.84315383
GLOBAL	AT1G02910	AT5G30510	0.82128578
GLOBAL	AT1G02910	AT5G35170	0.81487876
GLOBAL	AT1G02910	AT5G38660	0.82206249
GLOBAL	AT1G02910	AT5G42270	0.84871417
GLOBAL	AT1G02910	AT5G42310	0.81660610
GLOBAL	AT1G02910	AT5G48220	0.83627880
GLOBAL	AT1G02910	AT5G48790	0.82485598
GLOBAL	AT1G02910	AT5G51110	0.82054555
GLOBAL	AT1G02910	AT5G53490	0.82075644
GLOBAL	AT1G02910	AT5G60600	0.83532995
GLOBAL	AT1G02910	AT5G61410	0.81816614
GLOBAL	AT1G03050	AT1G01310	0.87057471
GLOBAL	AT1G03050	AT1G11770	0.84236723
GLOBAL	AT1G03050	AT1G14420	0.83953434
GLOBAL	AT1G03050	AT1G19500	0.82390964
GLOBAL	AT1G03050	AT1G28550	0.82538760
GLOBAL	AT1G03050	AT1G29140	0.85536647
GLOBAL	AT1G03050	AT1G35490	0.87502992
GLOBAL	AT1G03050	AT1G47280	0.81950057
GLOBAL	AT1G03050	AT1G54070	0.81196445
GLOBAL	AT1G03050	AT1G68610	0.82695091
GLOBAL	AT1G03050	AT1G75870	0.81147063
GLOBAL	AT1G03050	AT2G24450	0.82645518
GLOBAL	AT1G03050	AT3G01250	0.83932096
GLOBAL	AT1G03050	AT3G01700	0.82580656
GLOBAL	AT1G03050	AT3G02810	0.85137242
GLOBAL	AT1G03050	AT3G02970	0.83453524
GLOBAL	AT1G03050	AT3G03430	0.82210934
GLOBAL	AT1G03050	AT3G05610	0.85343391
GLOBAL	AT1G03050	AT3G05930	0.82571077
GLOBAL	AT1G03050	AT3G09530	0.83693922
GLOBAL	AT1G03050	AT3G13390	0.83118325
GLOBAL	AT1G03050	AT3G20530	0.82850248
GLOBAL	AT1G03050	AT3G20580	0.82532471
GLOBAL	AT1G03050	AT3G25165	0.85805750
GLOBAL	AT1G03050	AT3G25170	0.81743652
GLOBAL	AT1G03050	AT3G26110	0.83158952
GLOBAL	AT1G03050	AT3G26860	0.83710086
GLOBAL	AT1G03050	AT3G28780	0.82054067
GLOBAL	AT1G03050	AT3G43120	0.87902755
GLOBAL	AT1G03050	AT3G46520	0.82057005
GLOBAL	AT1G03050	AT3G52600	0.86681551
GLOBAL	AT1G03050	AT3G52620	0.81375849
GLOBAL	AT1G03050	AT3G54800	0.82004958
GLOBAL	AT1G03050	AT3G62180	0.82044411
GLOBAL	AT1G03050	AT3G62640	0.85034204
GLOBAL	AT1G03050	AT4G00350	0.82841337
GLOBAL	AT1G03050	AT4G02250	0.85075271
GLOBAL	AT1G03050	AT4G03290	0.86684954
GLOBAL	AT1G03050	AT4G04930	0.85688514
GLOBAL	AT1G03050	AT4G18395	0.83385354
GLOBAL	AT1G03050	AT4G24640	0.85994077
GLOBAL	AT1G03050	AT4G25590	0.83538258
GLOBAL	AT1G03050	AT4G36490	0.81485623
GLOBAL	AT1G03050	AT4G39110	0.86764091
GLOBAL	AT1G03050	AT5G07420	0.86593622
GLOBAL	AT1G03050	AT5G07430	0.83205342
GLOBAL	AT1G03050	AT5G15110	0.87751770
GLOBAL	AT1G03050	AT5G16500	0.87892187
GLOBAL	AT1G03050	AT5G26060	0.86042905
GLOBAL	AT1G03050	AT5G26700	0.83892697
GLOBAL	AT1G03050	AT5G27980	0.83948582
GLOBAL	AT1G03050	AT5G39880	0.82323313
GLOBAL	AT1G03050	AT5G42170	0.81244195
GLOBAL	AT1G03050	AT5G46770	0.84096885
GLOBAL	AT1G03050	AT5G48140	0.86313969
GLOBAL	AT1G03050	AT5G50830	0.86614984
GLOBAL	AT1G03050	AT5G54095	0.83760369
GLOBAL	AT1G03050	AT5G58170	0.83808982
GLOBAL	AT1G03050	AT5G61720	0.81543547
GLOBAL	AT1G03050	AT5G62750	0.84741217
GLOBAL	AT1G03130	AT1G01080	0.83967102
GLOBAL	AT1G03130	AT1G01320	0.82338226
GLOBAL	AT1G03130	AT1G02475	0.88074136
GLOBAL	AT1G03130	AT1G06460	0.85730892
GLOBAL	AT1G03130	AT1G06680	0.93465906
GLOBAL	AT1G03130	AT1G07320	0.83721524
GLOBAL	AT1G03130	AT1G07440	0.81327790
GLOBAL	AT1G03130	AT1G07700	0.81206578
GLOBAL	AT1G03130	AT1G08380	0.95318681
GLOBAL	AT1G03130	AT1G08520	0.83115095
GLOBAL	AT1G03130	AT1G12250	0.88886136
GLOBAL	AT1G03130	AT1G12900	0.94153392
GLOBAL	AT1G03130	AT1G14150	0.90244567
GLOBAL	AT1G03130	AT1G14270	0.85500127
GLOBAL	AT1G03130	AT1G14345	0.89790612
GLOBAL	AT1G03130	AT1G15260	0.82137197
GLOBAL	AT1G03130	AT1G15820	0.95414662
GLOBAL	AT1G03130	AT1G15980	0.91536427
GLOBAL	AT1G03130	AT1G16080	0.85110509
GLOBAL	AT1G03130	AT1G16880	0.83684820
GLOBAL	AT1G03130	AT1G17220	0.85246521
GLOBAL	AT1G03130	AT1G18060	0.87298834
GLOBAL	AT1G03130	AT1G18170	0.84773713
GLOBAL	AT1G03130	AT1G18730	0.92308277
GLOBAL	AT1G03130	AT1G19150	0.92291677
GLOBAL	AT1G03130	AT1G19740	0.86757416
GLOBAL	AT1G03130	AT1G20020	0.92445558
GLOBAL	AT1G03130	AT1G20340	0.91655296
GLOBAL	AT1G03130	AT1G20810	0.86244422
GLOBAL	AT1G03130	AT1G21350	0.83018559
GLOBAL	AT1G03130	AT1G21500	0.95043331
GLOBAL	AT1G03130	AT1G23310	0.91150945
GLOBAL	AT1G03130	AT1G26220	0.87943035
GLOBAL	AT1G03130	AT1G29070	0.84226018
GLOBAL	AT1G03130	AT1G29670	0.84169805
GLOBAL	AT1G03130	AT1G29700	0.84816879
GLOBAL	AT1G03130	AT1G30380	0.91400814
GLOBAL	AT1G03130	AT1G31330	0.93190449
GLOBAL	AT1G03130	AT1G31800	0.82727849
GLOBAL	AT1G03130	AT1G31920	0.81206244
GLOBAL	AT1G03130	AT1G32060	0.94631398
GLOBAL	AT1G03130	AT1G32070	0.81304985
GLOBAL	AT1G03130	AT1G32080	0.91576076
GLOBAL	AT1G03130	AT1G32160	0.88554835
GLOBAL	AT1G03130	AT1G32220	0.85127532
GLOBAL	AT1G03130	AT1G32470	0.91525501
GLOBAL	AT1G03130	AT1G32540	0.81601250
GLOBAL	AT1G03130	AT1G32550	0.85842848
GLOBAL	AT1G03130	AT1G32990	0.86012018
GLOBAL	AT1G03130	AT1G33811	0.81884050
GLOBAL	AT1G03130	AT1G34000	0.85525709
GLOBAL	AT1G03130	AT1G35420	0.89952159
GLOBAL	AT1G03130	AT1G35680	0.84401214
GLOBAL	AT1G03130	AT1G42970	0.93162221
GLOBAL	AT1G03130	AT1G43560	0.85485691
GLOBAL	AT1G03130	AT1G44446	0.88047785
GLOBAL	AT1G03130	AT1G44575	0.91136044
GLOBAL	AT1G03130	AT1G44920	0.86528033
GLOBAL	AT1G03130	AT1G45474	0.89433688
GLOBAL	AT1G03130	AT1G48350	0.83219838
GLOBAL	AT1G03130	AT1G48450	0.82529843
GLOBAL	AT1G03130	AT1G49380	0.82757467
GLOBAL	AT1G03130	AT1G49750	0.85630554
GLOBAL	AT1G03130	AT1G49975	0.86813396
GLOBAL	AT1G03130	AT1G50320	0.85443145
GLOBAL	AT1G03130	AT1G50900	0.88150597
GLOBAL	AT1G03130	AT1G51110	0.86231595
GLOBAL	AT1G03130	AT1G51805	0.84303105
GLOBAL	AT1G03130	AT1G52220	0.93683946
GLOBAL	AT1G03130	AT1G52230	0.96430099
GLOBAL	AT1G03130	AT1G52510	0.87609935
GLOBAL	AT1G03130	AT1G52870	0.83556116
GLOBAL	AT1G03130	AT1G54350	0.81143266
GLOBAL	AT1G03130	AT1G54500	0.89470589
GLOBAL	AT1G03130	AT1G55370	0.83383721
GLOBAL	AT1G03130	AT1G56500	0.89092076
GLOBAL	AT1G03130	AT1G60950	0.89022171
GLOBAL	AT1G03130	AT1G62750	0.81954777
GLOBAL	AT1G03130	AT1G62780	0.83772773
GLOBAL	AT1G03130	AT1G63970	0.83528525
GLOBAL	AT1G03130	AT1G64355	0.84572929
GLOBAL	AT1G03130	AT1G64510	0.88482672
GLOBAL	AT1G03130	AT1G64680	0.86909026
GLOBAL	AT1G03130	AT1G64770	0.87486219
GLOBAL	AT1G03130	AT1G64860	0.83292341
GLOBAL	AT1G03130	AT1G66130	0.85314173
GLOBAL	AT1G03130	AT1G66970	0.85721022
GLOBAL	AT1G03130	AT1G67700	0.91576827
GLOBAL	AT1G03130	AT1G67740	0.94389874
GLOBAL	AT1G03130	AT1G68010	0.93997908
GLOBAL	AT1G03130	AT1G68520	0.87145370
GLOBAL	AT1G03130	AT1G68530	0.83192635
GLOBAL	AT1G03130	AT1G68590	0.88936943
GLOBAL	AT1G03130	AT1G68830	0.81960768
GLOBAL	AT1G03130	AT1G70760	0.92065257
GLOBAL	AT1G03130	AT1G71480	0.83295244
GLOBAL	AT1G03130	AT1G71500	0.91467118
GLOBAL	AT1G03130	AT1G72030	0.82187295
GLOBAL	AT1G03130	AT1G72610	0.90035117
GLOBAL	AT1G03130	AT1G73060	0.87921149
GLOBAL	AT1G03130	AT1G73110	0.85399193
GLOBAL	AT1G03130	AT1G73655	0.86444122
GLOBAL	AT1G03130	AT1G74470	0.89376557
GLOBAL	AT1G03130	AT1G74730	0.92682511
GLOBAL	AT1G03130	AT1G74880	0.90273452
GLOBAL	AT1G03130	AT1G74970	0.86900175
GLOBAL	AT1G03130	AT1G75350	0.89373875
GLOBAL	AT1G03130	AT1G75460	0.91699302
GLOBAL	AT1G03130	AT1G75690	0.94143200
GLOBAL	AT1G03130	AT1G76080	0.89357501
GLOBAL	AT1G03130	AT1G76100	0.95360374
GLOBAL	AT1G03130	AT1G76450	0.92018443
GLOBAL	AT1G03130	AT1G76730	0.88656282
GLOBAL	AT1G03130	AT1G77490	0.91944450
GLOBAL	AT1G03130	AT1G79850	0.84218371
GLOBAL	AT1G03130	AT2G01110	0.87161607
GLOBAL	AT1G03130	AT2G26500	0.91082430
GLOBAL	AT1G03130	AT2G33450	0.82783782
GLOBAL	AT1G03130	AT2G39730	0.93382114
GLOBAL	AT1G03130	AT2G40490	0.86152071
GLOBAL	AT1G03130	AT2G43560	0.92459136
GLOBAL	AT1G03130	AT2G47400	0.86265200
GLOBAL	AT1G03130	AT2G47450	0.88629997
GLOBAL	AT1G03130	AT3G01480	0.91992259
GLOBAL	AT1G03130	AT3G01500	0.91717058
GLOBAL	AT1G03130	AT3G01660	0.81974399
GLOBAL	AT1G03130	AT3G02730	0.92400736
GLOBAL	AT1G03130	AT3G04760	0.84951377
GLOBAL	AT1G03130	AT3G06483	0.84637594
GLOBAL	AT1G03130	AT3G08010	0.86569792
GLOBAL	AT1G03130	AT3G08920	0.86996299
GLOBAL	AT1G03130	AT3G08940	0.96192670
GLOBAL	AT1G03130	AT3G09580	0.86146206
GLOBAL	AT1G03130	AT3G10060	0.90047401
GLOBAL	AT1G03130	AT3G11090	0.83318835
GLOBAL	AT1G03130	AT3G12780	0.89979756
GLOBAL	AT1G03130	AT3G13120	0.86181539
GLOBAL	AT1G03130	AT3G14930	0.85000259
GLOBAL	AT1G03130	AT3G15110	0.83616698
GLOBAL	AT1G03130	AT3G15190	0.85546404
GLOBAL	AT1G03130	AT3G15360	0.91525662
GLOBAL	AT1G03130	AT3G15570	0.81943959
GLOBAL	AT1G03130	AT3G15840	0.90660673
GLOBAL	AT1G03130	AT3G15850	0.83256543
GLOBAL	AT1G03130	AT3G15900	0.83926189
GLOBAL	AT1G03130	AT3G16000	0.81639832
GLOBAL	AT1G03130	AT3G16140	0.95373750
GLOBAL	AT1G03130	AT3G16250	0.88857400
GLOBAL	AT1G03130	AT3G16520	0.87088186
GLOBAL	AT1G03130	AT3G17040	0.82460028
GLOBAL	AT1G03130	AT3G18050	0.81285101
GLOBAL	AT1G03130	AT3G18890	0.89331347
GLOBAL	AT1G03130	AT3G19480	0.84990108
GLOBAL	AT1G03130	AT3G19800	0.89351267
GLOBAL	AT1G03130	AT3G20680	0.86071318
GLOBAL	AT1G03130	AT3G21055	0.95174962
GLOBAL	AT1G03130	AT3G22210	0.90185899
GLOBAL	AT1G03130	AT3G23700	0.91239887
GLOBAL	AT1G03130	AT3G24430	0.84297901
GLOBAL	AT1G03130	AT3G25690	0.88503921
GLOBAL	AT1G03130	AT3G25805	0.81179279
GLOBAL	AT1G03130	AT3G25920	0.83686018
GLOBAL	AT1G03130	AT3G26060	0.88125479
GLOBAL	AT1G03130	AT3G26570	0.83254367
GLOBAL	AT1G03130	AT3G26650	0.90409952
GLOBAL	AT1G03130	AT3G26710	0.84796685
GLOBAL	AT1G03130	AT3G26740	0.83498746
GLOBAL	AT1G03130	AT3G26900	0.83842623
GLOBAL	AT1G03130	AT3G27160	0.87937713
GLOBAL	AT1G03130	AT3G27690	0.90293592
GLOBAL	AT1G03130	AT3G27925	0.88350296
GLOBAL	AT1G03130	AT3G46630	0.81974369
GLOBAL	AT1G03130	AT3G46780	0.94327426
GLOBAL	AT1G03130	AT3G47070	0.92112589
GLOBAL	AT1G03130	AT3G47470	0.92415303
GLOBAL	AT1G03130	AT3G47650	0.88664639
GLOBAL	AT1G03130	AT3G48200	0.86964965
GLOBAL	AT1G03130	AT3G48420	0.90522373
GLOBAL	AT1G03130	AT3G49260	0.81959867
GLOBAL	AT1G03130	AT3G50270	0.84711915
GLOBAL	AT1G03130	AT3G50685	0.88057572
GLOBAL	AT1G03130	AT3G50820	0.95119023
GLOBAL	AT1G03130	AT3G51420	0.89807826
GLOBAL	AT1G03130	AT3G51510	0.88820535
GLOBAL	AT1G03130	AT3G51820	0.86319125
GLOBAL	AT1G03130	AT3G52150	0.83420235
GLOBAL	AT1G03130	AT3G52155	0.81395471
GLOBAL	AT1G03130	AT3G53130	0.83718091
GLOBAL	AT1G03130	AT3G53470	0.88371760
GLOBAL	AT1G03130	AT3G54050	0.94512069
GLOBAL	AT1G03130	AT3G54210	0.87453067
GLOBAL	AT1G03130	AT3G54890	0.94421446
GLOBAL	AT1G03130	AT3G55040	0.82551914
GLOBAL	AT1G03130	AT3G55250	0.87957996
GLOBAL	AT1G03130	AT3G55330	0.92262143
GLOBAL	AT1G03130	AT3G55800	0.93050307
GLOBAL	AT1G03130	AT3G56010	0.88644040
GLOBAL	AT1G03130	AT3G56650	0.89779890
GLOBAL	AT1G03130	AT3G56910	0.83310896
GLOBAL	AT1G03130	AT3G56940	0.92914677
GLOBAL	AT1G03130	AT3G59060	0.88743585
GLOBAL	AT1G03130	AT3G59400	0.91985631
GLOBAL	AT1G03130	AT3G61080	0.84778655
GLOBAL	AT1G03130	AT3G61870	0.91846424
GLOBAL	AT1G03130	AT3G62030	0.81820941
GLOBAL	AT1G03130	AT3G62410	0.88728786
GLOBAL	AT1G03130	AT3G63140	0.93816948
GLOBAL	AT1G03130	AT3G63160	0.81197757
GLOBAL	AT1G03130	AT3G63410	0.82877457
GLOBAL	AT1G03130	AT3G63490	0.87971574
GLOBAL	AT1G03130	AT4G01050	0.92460155
GLOBAL	AT1G03130	AT4G01150	0.90804821
GLOBAL	AT1G03130	AT4G01310	0.82959509
GLOBAL	AT1G03130	AT4G02530	0.89788914
GLOBAL	AT1G03130	AT4G02770	0.95244372
GLOBAL	AT1G03130	AT4G03150	0.84774858
GLOBAL	AT1G03130	AT4G03280	0.92413759
GLOBAL	AT1G03130	AT4G04640	0.93030834
GLOBAL	AT1G03130	AT4G05180	0.94512767
GLOBAL	AT1G03130	AT4G09010	0.92741668
GLOBAL	AT1G03130	AT4G09650	0.93421775
GLOBAL	AT1G03130	AT4G10060	0.87410182
GLOBAL	AT1G03130	AT4G10300	0.86430430
GLOBAL	AT1G03130	AT4G10340	0.91364539
GLOBAL	AT1G03130	AT4G11175	0.83070421
GLOBAL	AT1G03130	AT4G12800	0.94851410
GLOBAL	AT1G03130	AT4G14210	0.83741885
GLOBAL	AT1G03130	AT4G14540	0.86980647
GLOBAL	AT1G03130	AT4G14870	0.84239131
GLOBAL	AT1G03130	AT4G14890	0.87576824
GLOBAL	AT1G03130	AT4G16410	0.90325111
GLOBAL	AT1G03130	AT4G16980	0.86490762
GLOBAL	AT1G03130	AT4G17560	0.83094275
GLOBAL	AT1G03130	AT4G17600	0.88990438
GLOBAL	AT1G03130	AT4G18370	0.82413101
GLOBAL	AT1G03130	AT4G18480	0.86672688
GLOBAL	AT1G03130	AT4G18810	0.81596088
GLOBAL	AT1G03130	AT4G20360	0.86617059
GLOBAL	AT1G03130	AT4G21210	0.89566827
GLOBAL	AT1G03130	AT4G21280	0.93782318
GLOBAL	AT1G03130	AT4G22890	0.91447574
GLOBAL	AT1G03130	AT4G23890	0.92819452
GLOBAL	AT1G03130	AT4G24770	0.83399820
GLOBAL	AT1G03130	AT4G24930	0.88863534
GLOBAL	AT1G03130	AT4G25050	0.89857000
GLOBAL	AT1G03130	AT4G25080	0.89489770
GLOBAL	AT1G03130	AT4G27440	0.84733826
GLOBAL	AT1G03130	AT4G27600	0.85356581
GLOBAL	AT1G03130	AT4G27700	0.93271828
GLOBAL	AT1G03130	AT4G28025	0.81568611
GLOBAL	AT1G03130	AT4G28030	0.87589496
GLOBAL	AT1G03130	AT4G28080	0.87477815
GLOBAL	AT1G03130	AT4G28660	0.84392226
GLOBAL	AT1G03130	AT4G28750	0.95041424
GLOBAL	AT1G03130	AT4G30950	0.84445238
GLOBAL	AT1G03130	AT4G31530	0.83466661
GLOBAL	AT1G03130	AT4G32260	0.93204224
GLOBAL	AT1G03130	AT4G32590	0.85345173
GLOBAL	AT1G03130	AT4G33010	0.83032572
GLOBAL	AT1G03130	AT4G33470	0.87060994
GLOBAL	AT1G03130	AT4G34090	0.82314527
GLOBAL	AT1G03130	AT4G34190	0.90631247
GLOBAL	AT1G03130	AT4G34830	0.84765255
GLOBAL	AT1G03130	AT4G35250	0.89606488
GLOBAL	AT1G03130	AT4G35760	0.83205050
GLOBAL	AT1G03130	AT4G37200	0.81835794
GLOBAL	AT1G03130	AT4G37930	0.88399237
GLOBAL	AT1G03130	AT4G38840	0.86391890
GLOBAL	AT1G03130	AT4G38970	0.93225658
GLOBAL	AT1G03130	AT4G39710	0.88100034
GLOBAL	AT1G03130	AT4G39970	0.90437669
GLOBAL	AT1G03130	AT5G01530	0.94852889
GLOBAL	AT1G03130	AT5G01920	0.82448035
GLOBAL	AT1G03130	AT5G02120	0.90456861
GLOBAL	AT1G03130	AT5G02160	0.92076474
GLOBAL	AT1G03130	AT5G02940	0.81296998
GLOBAL	AT1G03130	AT5G03880	0.86434293
GLOBAL	AT1G03130	AT5G04140	0.91014642
GLOBAL	AT1G03130	AT5G04490	0.85998362
GLOBAL	AT1G03130	AT5G06290	0.86229777
GLOBAL	AT1G03130	AT5G07020	0.90296036
GLOBAL	AT1G03130	AT5G08050	0.87929690
GLOBAL	AT1G03130	AT5G08280	0.81949997
GLOBAL	AT1G03130	AT5G08410	0.87388122
GLOBAL	AT1G03130	AT5G08650	0.88341820
GLOBAL	AT1G03130	AT5G09660	0.94111419
GLOBAL	AT1G03130	AT5G13410	0.84565222
GLOBAL	AT1G03130	AT5G13510	0.86315393
GLOBAL	AT1G03130	AT5G13630	0.87125784
GLOBAL	AT1G03130	AT5G13650	0.81297195
GLOBAL	AT1G03130	AT5G13720	0.84603518
GLOBAL	AT1G03130	AT5G13730	0.83650368
GLOBAL	AT1G03130	AT5G13770	0.84382778
GLOBAL	AT1G03130	AT5G14320	0.87131047
GLOBAL	AT1G03130	AT5G14740	0.89273560
GLOBAL	AT1G03130	AT5G14910	0.85876310
GLOBAL	AT1G03130	AT5G15410	0.81434256
GLOBAL	AT1G03130	AT5G16030	0.85350579
GLOBAL	AT1G03130	AT5G16400	0.90765017
GLOBAL	AT1G03130	AT5G16710	0.84728736
GLOBAL	AT1G03130	AT5G17170	0.88337147
GLOBAL	AT1G03130	AT5G17230	0.87858915
GLOBAL	AT1G03130	AT5G18600	0.82502782
GLOBAL	AT1G03130	AT5G19220	0.92183065
GLOBAL	AT1G03130	AT5G19940	0.94072932
GLOBAL	AT1G03130	AT5G20935	0.84595865
GLOBAL	AT1G03130	AT5G22830	0.82472903
GLOBAL	AT1G03130	AT5G23060	0.91808617
GLOBAL	AT1G03130	AT5G23120	0.91212678
GLOBAL	AT1G03130	AT5G27290	0.86115527
GLOBAL	AT1G03130	AT5G27560	0.85355437
GLOBAL	AT1G03130	AT5G28500	0.81713855
GLOBAL	AT1G03130	AT5G30510	0.87625819
GLOBAL	AT1G03130	AT5G35170	0.87197918
GLOBAL	AT1G03130	AT5G35790	0.88659531
GLOBAL	AT1G03130	AT5G37360	0.86906081
GLOBAL	AT1G03130	AT5G38520	0.90908569
GLOBAL	AT1G03130	AT5G38660	0.86006284
GLOBAL	AT1G03130	AT5G38980	0.85714191
GLOBAL	AT1G03130	AT5G39210	0.81818372
GLOBAL	AT1G03130	AT5G42070	0.86811727
GLOBAL	AT1G03130	AT5G42270	0.83054334
GLOBAL	AT1G03130	AT5G42310	0.83759993
GLOBAL	AT1G03130	AT5G43750	0.89054781
GLOBAL	AT1G03130	AT5G45170	0.81574512
GLOBAL	AT1G03130	AT5G45680	0.89480543
GLOBAL	AT1G03130	AT5G45930	0.85605276
GLOBAL	AT1G03130	AT5G46110	0.92595148
GLOBAL	AT1G03130	AT5G47110	0.84744543
GLOBAL	AT1G03130	AT5G47190	0.82184291
GLOBAL	AT1G03130	AT5G47840	0.85839933
GLOBAL	AT1G03130	AT5G48590	0.81366092
GLOBAL	AT1G03130	AT5G48790	0.89309114
GLOBAL	AT1G03130	AT5G51010	0.87848103
GLOBAL	AT1G03130	AT5G51110	0.91268426
GLOBAL	AT1G03130	AT5G51545	0.83233172
GLOBAL	AT1G03130	AT5G52100	0.85468113
GLOBAL	AT1G03130	AT5G52440	0.86077142
GLOBAL	AT1G03130	AT5G52780	0.89031142
GLOBAL	AT1G03130	AT5G52960	0.82447016
GLOBAL	AT1G03130	AT5G52970	0.89372838
GLOBAL	AT1G03130	AT5G53490	0.92357099
GLOBAL	AT1G03130	AT5G53580	0.82177687
GLOBAL	AT1G03130	AT5G54250	0.81613564
GLOBAL	AT1G03130	AT5G54270	0.93685097
GLOBAL	AT1G03130	AT5G54600	0.87040341
GLOBAL	AT1G03130	AT5G54770	0.83111334
GLOBAL	AT1G03130	AT5G55710	0.82174897
GLOBAL	AT1G03130	AT5G57030	0.81597453
GLOBAL	AT1G03130	AT5G57040	0.82440090
GLOBAL	AT1G03130	AT5G57345	0.91519362
GLOBAL	AT1G03130	AT5G57930	0.81892037
GLOBAL	AT1G03130	AT5G58140	0.87478501
GLOBAL	AT1G03130	AT5G58250	0.82747895
GLOBAL	AT1G03130	AT5G58260	0.88198328
GLOBAL	AT1G03130	AT5G58330	0.87168074
GLOBAL	AT1G03130	AT5G59250	0.81847274
GLOBAL	AT1G03130	AT5G60600	0.88412684
GLOBAL	AT1G03130	AT5G61410	0.92789000
GLOBAL	AT1G03130	AT5G64040	0.94791836
GLOBAL	AT1G03130	AT5G65220	0.85188556
GLOBAL	AT1G03130	AT5G65730	0.83282536
GLOBAL	AT1G03130	AT5G65840	0.81441993
GLOBAL	AT1G03130	AT5G66190	0.93292612
GLOBAL	AT1G03130	AT5G66570	0.93633813
GLOBAL	AT1G03160	AT3G46780	0.82517982
GLOBAL	AT1G03160	AT4G34830	0.86170131
GLOBAL	AT1G03310	AT3G29320	0.82163739
GLOBAL	AT1G03360	AT1G52930	0.84987491
GLOBAL	AT1G03360	AT1G56110	0.81435096
GLOBAL	AT1G03360	AT1G64880	0.82208395
GLOBAL	AT1G03360	AT1G80270	0.84857929
GLOBAL	AT1G03360	AT1G80750	0.81165171
GLOBAL	AT1G03360	AT2G28600	0.85945821
GLOBAL	AT1G03360	AT2G40360	0.83607286
GLOBAL	AT1G03360	AT3G05060	0.81154913
GLOBAL	AT1G03360	AT3G07750	0.83418584
GLOBAL	AT1G03360	AT3G12270	0.81681502
GLOBAL	AT1G03360	AT3G18600	0.83042675
GLOBAL	AT1G03360	AT3G20000	0.81259310
GLOBAL	AT1G03360	AT3G44750	0.85298067
GLOBAL	AT1G03360	AT3G57000	0.84499538
GLOBAL	AT1G03360	AT3G58660	0.81868750
GLOBAL	AT1G03360	AT4G30930	0.83334625
GLOBAL	AT1G03360	AT5G14050	0.81458843
GLOBAL	AT1G03360	AT5G15550	0.81233495
GLOBAL	AT1G03360	AT5G60960	0.82139653
GLOBAL	AT1G03400	AT3G04210	0.81924683
GLOBAL	AT1G03400	AT5G24210	0.82648009
GLOBAL	AT1G03475	AT1G01080	0.87573093
GLOBAL	AT1G03475	AT1G02150	0.81218243
GLOBAL	AT1G03475	AT1G05190	0.86202210
GLOBAL	AT1G03475	AT1G07320	0.85199356
GLOBAL	AT1G03475	AT1G08540	0.81214511
GLOBAL	AT1G03475	AT1G09340	0.82702380
GLOBAL	AT1G03475	AT1G11430	0.84585512
GLOBAL	AT1G03475	AT1G11750	0.85419303
GLOBAL	AT1G03475	AT1G12410	0.83342248
GLOBAL	AT1G03475	AT1G14030	0.82878214
GLOBAL	AT1G03475	AT1G14270	0.84590894
GLOBAL	AT1G03475	AT1G15980	0.81304026
GLOBAL	AT1G03475	AT1G19150	0.84119624
GLOBAL	AT1G03475	AT1G20020	0.82921594
GLOBAL	AT1G03475	AT1G21600	0.82343328
GLOBAL	AT1G03475	AT1G22700	0.88969702
GLOBAL	AT1G03475	AT1G29070	0.83840024
GLOBAL	AT1G03475	AT1G32080	0.81748420
GLOBAL	AT1G03475	AT1G32470	0.81431437
GLOBAL	AT1G03475	AT1G32550	0.84346950
GLOBAL	AT1G03475	AT1G32990	0.87564892
GLOBAL	AT1G03475	AT1G35680	0.85246205
GLOBAL	AT1G03475	AT1G43560	0.83695525
GLOBAL	AT1G03475	AT1G44920	0.86116564
GLOBAL	AT1G03475	AT1G48350	0.83949447
GLOBAL	AT1G03475	AT1G49380	0.82957464
GLOBAL	AT1G03475	AT1G49975	0.82452965
GLOBAL	AT1G03475	AT1G50900	0.84272712
GLOBAL	AT1G03475	AT1G56500	0.82446307
GLOBAL	AT1G03475	AT1G59840	0.81192660
GLOBAL	AT1G03475	AT1G62780	0.85330874
GLOBAL	AT1G03475	AT1G63970	0.81180125
GLOBAL	AT1G03475	AT1G64150	0.81408608
GLOBAL	AT1G03475	AT1G64355	0.81720257
GLOBAL	AT1G03475	AT1G64510	0.86552733
GLOBAL	AT1G03475	AT1G65260	0.81369007
GLOBAL	AT1G03475	AT1G67700	0.85007346
GLOBAL	AT1G03475	AT1G68590	0.84738320
GLOBAL	AT1G03475	AT1G70760	0.82371414
GLOBAL	AT1G03475	AT1G71500	0.84572357
GLOBAL	AT1G03475	AT1G72610	0.81641096
GLOBAL	AT1G03475	AT1G73060	0.86102182
GLOBAL	AT1G03475	AT1G73655	0.83772761
GLOBAL	AT1G03475	AT1G74730	0.82938355
GLOBAL	AT1G03475	AT1G74970	0.84486020
GLOBAL	AT1G03475	AT1G75350	0.84505904
GLOBAL	AT1G03475	AT1G75690	0.82178426
GLOBAL	AT1G03475	AT1G76450	0.82292295
GLOBAL	AT1G03475	AT1G78630	0.84265429
GLOBAL	AT1G03475	AT1G79850	0.84166241
GLOBAL	AT1G03475	AT2G01110	0.83305508
GLOBAL	AT1G03475	AT2G04700	0.82192570
GLOBAL	AT1G03475	AT2G17033	0.84599262
GLOBAL	AT1G03475	AT2G21280	0.84867108
GLOBAL	AT1G03475	AT2G21330	0.82341826
GLOBAL	AT1G03475	AT2G28605	0.81713539
GLOBAL	AT1G03475	AT2G33450	0.82561284
GLOBAL	AT1G03475	AT2G36000	0.83429241
GLOBAL	AT1G03475	AT2G40490	0.88322896
GLOBAL	AT1G03475	AT2G43560	0.82561737
GLOBAL	AT1G03475	AT2G47590	0.84074944
GLOBAL	AT1G03475	AT3G01480	0.84211010
GLOBAL	AT1G03475	AT3G02730	0.82414502
GLOBAL	AT1G03475	AT3G04760	0.81469244
[truncated: 919,324 more rows]
