# Supplementary material for: Maximizing capture of gene co-expression relationships through pre-clustering of input expression samples: an Arabidopsis case study
Source: BMC Syst Biol. 2013 Jun 5;7:44. doi: 10.1186/1752-0509-7-44 (PMC3679940; doi:10.1186/1752-0509-7-44)
Supplement: Additional file 5: Table S3 — Gene Assignments to Global, K90 GIL Modules. [file 1752-0509-7-44-S5.xlsx]

## Sheet: TableS3_ModuleNodes
Supplemental Table S3. Gene Assignments to LCM and MCL Global and K90 GIL Modules
TAIR ID	MCL Module ID		TAIR ID	LCM Module ID
AT1G01080	Global_MCL1		AT2G43100	Global_LCM1
AT1G01320	Global_MCL1		AT3G03190	Global_LCM1
AT1G07320	Global_MCL1		AT3G19710	Global_LCM1
AT1G07440	Global_MCL1		AT3G58990	Global_LCM1
AT1G12250	Global_MCL1		AT4G12030	Global_LCM1
AT1G12410	Global_MCL1		AT1G12560	Global_LCM10
AT1G12800	Global_MCL1		AT1G62980	Global_LCM10
AT1G12900	Global_MCL1		AT3G10710	Global_LCM10
AT1G14270	Global_MCL1		AT4G30320	Global_LCM10
AT1G14345	Global_MCL1		AT4G33730	Global_LCM10
AT1G15730	Global_MCL1		AT4G40090	Global_LCM10
AT1G15820	Global_MCL1		AT5G04960	Global_LCM10
AT1G16880	Global_MCL1		AT5G22410	Global_LCM10
AT1G17650	Global_MCL1		AT5G57530	Global_LCM10
AT1G18060	Global_MCL1		AT1G03600	Global_LCM100
AT1G18170	Global_MCL1		AT1G09340	Global_LCM100
AT1G18730	Global_MCL1		AT1G12900	Global_LCM100
AT1G19150	Global_MCL1		AT1G14345	Global_LCM100
AT1G20020	Global_MCL1		AT1G17100	Global_LCM100
AT1G20340	Global_MCL1		AT1G23740	Global_LCM100
AT1G20810	Global_MCL1		AT1G32060	Global_LCM100
AT1G21350	Global_MCL1		AT1G42970	Global_LCM100
AT1G21500	Global_MCL1		AT1G44575	Global_LCM100
AT1G26220	Global_MCL1		AT1G45474	Global_LCM100
AT1G26230	Global_MCL1		AT1G54500	Global_LCM100
AT1G29070	Global_MCL1		AT1G54780	Global_LCM100
AT1G31800	Global_MCL1		AT1G55480	Global_LCM100
AT1G32060	Global_MCL1		AT1G60000	Global_LCM100
AT1G32080	Global_MCL1		AT1G68010	Global_LCM100
AT1G32160	Global_MCL1		AT1G68590	Global_LCM100
AT1G32200	Global_MCL1		AT1G71500	Global_LCM100
AT1G32470	Global_MCL1		AT1G74730	Global_LCM100
AT1G32550	Global_MCL1		AT1G77090	Global_LCM100
AT1G32990	Global_MCL1		AT2G20890	Global_LCM100
AT1G35420	Global_MCL1		AT2G21280	Global_LCM100
AT1G36320	Global_MCL1		AT2G21330	Global_LCM100
AT1G42970	Global_MCL1		AT2G23670	Global_LCM100
AT1G44575	Global_MCL1		AT2G35370	Global_LCM100
AT1G44920	Global_MCL1		AT2G36145	Global_LCM100
AT1G45230	Global_MCL1		AT3G04760	Global_LCM100
AT1G45474	Global_MCL1		AT3G08010	Global_LCM100
AT1G50900	Global_MCL1		AT3G26060	Global_LCM100
AT1G51100	Global_MCL1		AT3G47070	Global_LCM100
AT1G51110	Global_MCL1		AT3G47650	Global_LCM100
AT1G52220	Global_MCL1		AT3G51510	Global_LCM100
AT1G52230	Global_MCL1		AT3G55330	Global_LCM100
AT1G55370	Global_MCL1		AT3G55800	Global_LCM100
AT1G56500	Global_MCL1		AT3G61870	Global_LCM100
AT1G60950	Global_MCL1		AT3G63410	Global_LCM100
AT1G63970	Global_MCL1		AT4G01150	Global_LCM100
AT1G64355	Global_MCL1		AT4G03280	Global_LCM100
AT1G67700	Global_MCL1		AT4G16410	Global_LCM100
AT1G67740	Global_MCL1		AT4G17600	Global_LCM100
AT1G68010	Global_MCL1		AT4G18480	Global_LCM100
AT1G71500	Global_MCL1		AT4G28660	Global_LCM100
AT1G72610	Global_MCL1		AT4G34190	Global_LCM100
AT1G73655	Global_MCL1		AT4G38970	Global_LCM100
AT1G74470	Global_MCL1		AT5G02120	Global_LCM100
AT1G75350	Global_MCL1		AT5G17170	Global_LCM100
AT1G76450	Global_MCL1		AT5G30510	Global_LCM100
AT1G76730	Global_MCL1		AT5G38520	Global_LCM100
AT1G77490	Global_MCL1		AT5G51110	Global_LCM100
AT1G79850	Global_MCL1		AT5G58330	Global_LCM100
AT2G26500	Global_MCL1		AT1G03600	Global_LCM101
AT2G33180	Global_MCL1		AT1G03630	Global_LCM101
AT2G33450	Global_MCL1		AT1G06680	Global_LCM101
AT2G39730	Global_MCL1		AT1G08380	Global_LCM101
AT2G40490	Global_MCL1		AT1G12900	Global_LCM101
AT2G41680	Global_MCL1		AT1G15820	Global_LCM101
AT2G43560	Global_MCL1		AT1G20020	Global_LCM101
AT2G47450	Global_MCL1		AT1G31330	Global_LCM101
AT2G47590	Global_MCL1		AT1G32060	Global_LCM101
AT3G01440	Global_MCL1		AT1G32470	Global_LCM101
AT3G01480	Global_MCL1		AT1G50900	Global_LCM101
AT3G01500	Global_MCL1		AT1G52220	Global_LCM101
AT3G02730	Global_MCL1		AT1G52230	Global_LCM101
AT3G04760	Global_MCL1		AT1G54780	Global_LCM101
AT3G04790	Global_MCL1		AT1G55670	Global_LCM101
AT3G06950	Global_MCL1		AT1G64510	Global_LCM101
AT3G06980	Global_MCL1		AT1G68590	Global_LCM101
AT3G07670	Global_MCL1		AT1G74470	Global_LCM101
AT3G08010	Global_MCL1		AT1G76100	Global_LCM101
AT3G08740	Global_MCL1		AT2G06520	Global_LCM101
AT3G08920	Global_MCL1		AT2G20260	Global_LCM101
AT3G08940	Global_MCL1		AT2G37660	Global_LCM101
AT3G09050	Global_MCL1		AT2G42220	Global_LCM101
AT3G09210	Global_MCL1		AT2G43030	Global_LCM101
AT3G09580	Global_MCL1		AT3G13120	Global_LCM101
AT3G10060	Global_MCL1		AT3G16140	Global_LCM101
AT3G11630	Global_MCL1		AT3G21055	Global_LCM101
AT3G12685	Global_MCL1		AT3G26060	Global_LCM101
AT3G12780	Global_MCL1		AT3G56940	Global_LCM101
AT3G12930	Global_MCL1		AT4G02770	Global_LCM101
AT3G13120	Global_MCL1		AT4G04640	Global_LCM101
AT3G14110	Global_MCL1		AT4G09010	Global_LCM101
AT3G14930	Global_MCL1		AT4G12800	Global_LCM101
AT3G15110	Global_MCL1		AT4G17600	Global_LCM101
AT3G15190	Global_MCL1		AT4G21280	Global_LCM101
AT3G15360	Global_MCL1		AT4G25080	Global_LCM101
AT3G15520	Global_MCL1		AT4G27440	Global_LCM101
AT3G15570	Global_MCL1		AT5G01530	Global_LCM101
AT3G15840	Global_MCL1		AT5G02160	Global_LCM101
AT3G15850	Global_MCL1		AT5G14910	Global_LCM101
AT3G16000	Global_MCL1		AT5G45930	Global_LCM101
AT3G16140	Global_MCL1		AT5G46110	Global_LCM101
AT3G16250	Global_MCL1		AT5G52970	Global_LCM101
AT3G18050	Global_MCL1		AT5G53490	Global_LCM101
AT3G18680	Global_MCL1		AT5G58250	Global_LCM101
AT3G18890	Global_MCL1		AT5G66570	Global_LCM101
AT3G19810	Global_MCL1		AT1G05190	Global_LCM102
AT3G20230	Global_MCL1		AT1G32990	Global_LCM102
AT3G20680	Global_MCL1		AT1G33810	Global_LCM102
AT3G20930	Global_MCL1		AT1G35680	Global_LCM102
AT3G21055	Global_MCL1		AT1G48350	Global_LCM102
AT3G21200	Global_MCL1		AT1G50900	Global_LCM102
AT3G22210	Global_MCL1		AT1G79850	Global_LCM102
AT3G23700	Global_MCL1		AT2G03420	Global_LCM102
AT3G23760	Global_MCL1		AT2G24090	Global_LCM102
AT3G24430	Global_MCL1		AT2G33450	Global_LCM102
AT3G24590	Global_MCL1		AT2G38140	Global_LCM102
AT3G25480	Global_MCL1		AT2G43030	Global_LCM102
AT3G25660	Global_MCL1		AT3G08740	Global_LCM102
AT3G25690	Global_MCL1		AT3G13120	Global_LCM102
AT3G25805	Global_MCL1		AT3G60370	Global_LCM102
AT3G25920	Global_MCL1		AT3G63190	Global_LCM102
AT3G26060	Global_MCL1		AT4G01310	Global_LCM102
AT3G26650	Global_MCL1		AT4G17560	Global_LCM102
AT3G26710	Global_MCL1		AT5G14910	Global_LCM102
AT3G26900	Global_MCL1		AT5G47190	Global_LCM102
AT3G27160	Global_MCL1		AT5G51545	Global_LCM102
AT3G27750	Global_MCL1		AT5G52960	Global_LCM102
AT3G28460	Global_MCL1		AT5G54600	Global_LCM102
AT3G29185	Global_MCL1		AT1G03050	Global_LCM103
AT3G32930	Global_MCL1		AT2G02140	Global_LCM103
AT3G43540	Global_MCL1		AT2G13350	Global_LCM103
AT3G44890	Global_MCL1		AT2G16730	Global_LCM103
AT3G45050	Global_MCL1		AT2G19000	Global_LCM103
AT3G46780	Global_MCL1		AT2G36020	Global_LCM103
AT3G47070	Global_MCL1		AT3G10460	Global_LCM103
AT3G47450	Global_MCL1		AT3G43120	Global_LCM103
AT3G47650	Global_MCL1		AT3G52600	Global_LCM103
AT3G48200	Global_MCL1		AT3G62640	Global_LCM103
AT3G48420	Global_MCL1		AT4G18395	Global_LCM103
AT3G48730	Global_MCL1		AT5G07420	Global_LCM103
AT3G50685	Global_MCL1		AT5G15110	Global_LCM103
AT3G50820	Global_MCL1		AT5G27980	Global_LCM103
AT3G51420	Global_MCL1		AT1G24510	Global_LCM104
AT3G51510	Global_MCL1		AT3G18190	Global_LCM104
AT3G51820	Global_MCL1		AT5G20890	Global_LCM104
AT3G52150	Global_MCL1		AT2G33260	Global_LCM105
AT3G52155	Global_MCL1		AT3G21410	Global_LCM105
AT3G52380	Global_MCL1		AT3G49480	Global_LCM105
AT3G53130	Global_MCL1		AT4G04650	Global_LCM105
AT3G54050	Global_MCL1		AT2G33260	Global_LCM106
AT3G54210	Global_MCL1		AT3G21410	Global_LCM106
AT3G54890	Global_MCL1		AT3G49480	Global_LCM106
AT3G55040	Global_MCL1		AT1G68850	Global_LCM107
AT3G55250	Global_MCL1		AT1G74460	Global_LCM107
AT3G55330	Global_MCL1		AT2G35380	Global_LCM107
AT3G55800	Global_MCL1		AT2G47200	Global_LCM107
AT3G56010	Global_MCL1		AT3G44540	Global_LCM107
AT3G56650	Global_MCL1		AT3G44550	Global_LCM107
AT3G56910	Global_MCL1		AT5G58860	Global_LCM107
AT3G56940	Global_MCL1		AT1G30750	Global_LCM108
AT3G58140	Global_MCL1		AT2G28670	Global_LCM108
AT3G59400	Global_MCL1		AT2G36100	Global_LCM108
AT3G60370	Global_MCL1		AT4G13580	Global_LCM108
AT3G61870	Global_MCL1		AT4G13660	Global_LCM108
AT3G62030	Global_MCL1		AT5G66390	Global_LCM108
AT3G62910	Global_MCL1		AT1G30750	Global_LCM109
AT3G63140	Global_MCL1		AT2G36100	Global_LCM109
AT3G63160	Global_MCL1		AT4G13580	Global_LCM109
AT3G63190	Global_MCL1		AT4G17215	Global_LCM109
AT3G63410	Global_MCL1		AT1G12560	Global_LCM11
AT3G63490	Global_MCL1		AT1G62980	Global_LCM11
AT4G01050	Global_MCL1		AT3G10710	Global_LCM11
AT4G01150	Global_MCL1		AT4G40090	Global_LCM11
AT4G01310	Global_MCL1		AT5G19800	Global_LCM11
AT4G02530	Global_MCL1		AT1G24510	Global_LCM110
AT4G02770	Global_MCL1		AT3G03960	Global_LCM110
AT4G02790	Global_MCL1		AT3G18190	Global_LCM110
AT4G03150	Global_MCL1		AT5G20890	Global_LCM110
AT4G03280	Global_MCL1		AT1G24510	Global_LCM111
AT4G04640	Global_MCL1		AT3G18190	Global_LCM111
AT4G05180	Global_MCL1		AT3G20050	Global_LCM111
AT4G09010	Global_MCL1		AT5G20890	Global_LCM111
AT4G09650	Global_MCL1		AT1G23720	Global_LCM112
AT4G10300	Global_MCL1		AT3G54580	Global_LCM112
AT4G11175	Global_MCL1		AT4G08410	Global_LCM112
AT4G12800	Global_MCL1		AT5G06630	Global_LCM112
AT4G14210	Global_MCL1		AT5G06640	Global_LCM112
AT4G14870	Global_MCL1		AT1G30750	Global_LCM113
AT4G14890	Global_MCL1		AT2G27370	Global_LCM113
AT4G15510	Global_MCL1		AT2G28670	Global_LCM113
AT4G16410	Global_MCL1		AT2G32300	Global_LCM113
AT4G16980	Global_MCL1		AT2G36100	Global_LCM113
AT4G17560	Global_MCL1		AT2G39430	Global_LCM113
AT4G17600	Global_MCL1		AT3G11550	Global_LCM113
AT4G18370	Global_MCL1		AT4G13580	Global_LCM113
AT4G18480	Global_MCL1		AT4G17280	Global_LCM113
AT4G19100	Global_MCL1		AT5G66390	Global_LCM113
AT4G19985	Global_MCL1		AT1G28270	Global_LCM114
AT4G20130	Global_MCL1		AT1G55570	Global_LCM114
AT4G20360	Global_MCL1		AT2G13570	Global_LCM114
AT4G21210	Global_MCL1		AT3G28830	Global_LCM114
AT4G21280	Global_MCL1		AT4G35010	Global_LCM114
AT4G22830	Global_MCL1		AT5G50030	Global_LCM114
AT4G22890	Global_MCL1		AT1G01790	Global_LCM115
AT4G24090	Global_MCL1		AT5G08650	Global_LCM115
AT4G24750	Global_MCL1		AT5G19220	Global_LCM115
AT4G24770	Global_MCL1		AT5G48790	Global_LCM115
AT4G24930	Global_MCL1		AT1G02475	Global_LCM116
AT4G25050	Global_MCL1		AT1G32060	Global_LCM116
AT4G25080	Global_MCL1		AT3G15840	Global_LCM116
AT4G26370	Global_MCL1		AT3G51420	Global_LCM116
AT4G27440	Global_MCL1		AT3G62410	Global_LCM116
AT4G27600	Global_MCL1		AT4G21210	Global_LCM116
AT4G27700	Global_MCL1		AT4G23890	Global_LCM116
AT4G28080	Global_MCL1		AT5G09660	Global_LCM116
AT4G28660	Global_MCL1		AT5G54250	Global_LCM116
AT4G28750	Global_MCL1		AT1G62780	Global_LCM117
AT4G29060	Global_MCL1		AT2G42130	Global_LCM117
AT4G30950	Global_MCL1		AT3G09250	Global_LCM117
AT4G31850	Global_MCL1		AT3G15110	Global_LCM117
AT4G32260	Global_MCL1		AT3G55250	Global_LCM117
AT4G33470	Global_MCL1		AT2G30340	Global_LCM118
AT4G34090	Global_MCL1		AT5G10130	Global_LCM118
AT4G34190	Global_MCL1		AT5G60520	Global_LCM118
AT4G34830	Global_MCL1		AT5G60530	Global_LCM118
AT4G35250	Global_MCL1		AT1G23250	Global_LCM119
AT4G35450	Global_MCL1		AT1G23590	Global_LCM119
AT4G35760	Global_MCL1		AT2G28355	Global_LCM119
AT4G36390	Global_MCL1		AT5G09550	Global_LCM119
AT4G37040	Global_MCL1		AT1G03680	Global_LCM12
AT4G37510	Global_MCL1		AT3G02730	Global_LCM12
AT4G37930	Global_MCL1		AT5G07020	Global_LCM12
AT4G38160	Global_MCL1		AT5G23440	Global_LCM12
AT4G38840	Global_MCL1		AT1G03050	Global_LCM120
AT4G38970	Global_MCL1		AT2G10970	Global_LCM120
AT4G39040	Global_MCL1		AT2G13350	Global_LCM120
AT4G39710	Global_MCL1		AT3G62640	Global_LCM120
AT4G39970	Global_MCL1		AT4G18395	Global_LCM120
AT5G01530	Global_MCL1		AT4G39110	Global_LCM120
AT5G01920	Global_MCL1		AT5G07420	Global_LCM120
AT5G02120	Global_MCL1		AT5G16500	Global_LCM120
AT5G02160	Global_MCL1		AT1G02475	Global_LCM121
AT5G02710	Global_MCL1		AT1G19740	Global_LCM121
AT5G03880	Global_MCL1		AT3G15840	Global_LCM121
AT5G04140	Global_MCL1		AT5G08410	Global_LCM121
AT5G05740	Global_MCL1		AT5G23440	Global_LCM121
AT5G06290	Global_MCL1		AT1G02475	Global_LCM122
AT5G07020	Global_MCL1		AT1G07280	Global_LCM122
AT5G08050	Global_MCL1		AT1G19740	Global_LCM122
AT5G08280	Global_MCL1		AT1G75460	Global_LCM122
AT5G08650	Global_MCL1		AT1G76730	Global_LCM122
AT5G09660	Global_MCL1		AT3G02730	Global_LCM122
AT5G11450	Global_MCL1		AT3G15840	Global_LCM122
AT5G11480	Global_MCL1		AT3G19800	Global_LCM122
AT5G13510	Global_MCL1		AT4G21210	Global_LCM122
AT5G13730	Global_MCL1		AT5G08410	Global_LCM122
AT5G14260	Global_MCL1		AT1G03050	Global_LCM123
AT5G14320	Global_MCL1		AT1G14420	Global_LCM123
AT5G14460	Global_MCL1		AT1G23350	Global_LCM123
AT5G14660	Global_MCL1		AT1G76370	Global_LCM123
AT5G14740	Global_MCL1		AT2G02720	Global_LCM123
AT5G14910	Global_MCL1		AT2G13350	Global_LCM123
AT5G16030	Global_MCL1		AT2G23900	Global_LCM123
AT5G16400	Global_MCL1		AT2G24450	Global_LCM123
AT5G16710	Global_MCL1		AT2G26850	Global_LCM123
AT5G17170	Global_MCL1		AT2G31500	Global_LCM123
AT5G17230	Global_MCL1		AT2G33420	Global_LCM123
AT5G17870	Global_MCL1		AT3G02810	Global_LCM123
AT5G18660	Global_MCL1		AT3G02970	Global_LCM123
AT5G19220	Global_MCL1		AT3G06260	Global_LCM123
AT5G19940	Global_MCL1		AT3G09530	Global_LCM123
AT5G20935	Global_MCL1		AT3G20190	Global_LCM123
AT5G22340	Global_MCL1		AT3G20530	Global_LCM123
AT5G23060	Global_MCL1		AT3G20580	Global_LCM123
AT5G23120	Global_MCL1		AT3G26110	Global_LCM123
AT5G27290	Global_MCL1		AT3G43860	Global_LCM123
AT5G27560	Global_MCL1		AT3G52600	Global_LCM123
AT5G28500	Global_MCL1		AT3G54800	Global_LCM123
AT5G28750	Global_MCL1		AT3G62640	Global_LCM123
AT5G30510	Global_MCL1		AT3G62710	Global_LCM123
AT5G35170	Global_MCL1		AT4G24640	Global_LCM123
AT5G35790	Global_MCL1		AT4G36490	Global_LCM123
AT5G36170	Global_MCL1		AT4G39110	Global_LCM123
AT5G38290	Global_MCL1		AT5G12000	Global_LCM123
AT5G38520	Global_MCL1		AT5G15110	Global_LCM123
AT5G38660	Global_MCL1		AT5G16500	Global_LCM123
AT5G39210	Global_MCL1		AT5G23270	Global_LCM123
AT5G39830	Global_MCL1		AT5G39400	Global_LCM123
AT5G42070	Global_MCL1		AT5G50830	Global_LCM123
AT5G42310	Global_MCL1		AT5G58170	Global_LCM123
AT5G42765	Global_MCL1		AT1G14345	Global_LCM124
AT5G43750	Global_MCL1		AT1G15820	Global_LCM124
AT5G44650	Global_MCL1		AT1G21500	Global_LCM124
AT5G45390	Global_MCL1		AT1G23740	Global_LCM124
AT5G45680	Global_MCL1		AT1G51400	Global_LCM124
AT5G45930	Global_MCL1		AT1G54780	Global_LCM124
AT5G46110	Global_MCL1		AT1G60000	Global_LCM124
AT5G46420	Global_MCL1		AT1G65230	Global_LCM124
AT5G46580	Global_MCL1		AT1G67740	Global_LCM124
AT5G47110	Global_MCL1		AT1G68010	Global_LCM124
AT5G47190	Global_MCL1		AT1G74470	Global_LCM124
AT5G47840	Global_MCL1		AT1G75690	Global_LCM124
AT5G48790	Global_MCL1		AT1G76100	Global_LCM124
AT5G51010	Global_MCL1		AT1G77090	Global_LCM124
AT5G51110	Global_MCL1		AT2G05620	Global_LCM124
AT5G51545	Global_MCL1		AT2G35260	Global_LCM124
AT5G52100	Global_MCL1		AT2G42220	Global_LCM124
AT5G52440	Global_MCL1		AT2G47450	Global_LCM124
AT5G52780	Global_MCL1		AT3G01480	Global_LCM124
AT5G52960	Global_MCL1		AT3G17040	Global_LCM124
AT5G52970	Global_MCL1		AT3G26570	Global_LCM124
AT5G53490	Global_MCL1		AT3G50820	Global_LCM124
AT5G53580	Global_MCL1		AT3G51820	Global_LCM124
AT5G54600	Global_MCL1		AT3G55800	Global_LCM124
AT5G55220	Global_MCL1		AT3G56940	Global_LCM124
AT5G55710	Global_MCL1		AT3G59400	Global_LCM124
AT5G57030	Global_MCL1		AT3G61870	Global_LCM124
AT5G57180	Global_MCL1		AT4G01050	Global_LCM124
AT5G57930	Global_MCL1		AT4G09010	Global_LCM124
AT5G58140	Global_MCL1		AT4G21280	Global_LCM124
AT5G58250	Global_MCL1		AT4G27700	Global_LCM124
AT5G58260	Global_MCL1		AT4G35250	Global_LCM124
AT5G58330	Global_MCL1		AT5G02120	Global_LCM124
AT5G60600	Global_MCL1		AT5G13630	Global_LCM124
AT5G61410	Global_MCL1		AT5G16400	Global_LCM124
AT5G62790	Global_MCL1		AT5G23060	Global_LCM124
AT5G62840	Global_MCL1		AT5G35790	Global_LCM124
AT5G63310	Global_MCL1		AT5G38520	Global_LCM124
AT5G64040	Global_MCL1		AT1G23720	Global_LCM125
AT5G64380	Global_MCL1		AT2G24980	Global_LCM125
AT5G65220	Global_MCL1		AT3G54580	Global_LCM125
AT5G66190	Global_MCL1		AT3G54590	Global_LCM125
AT5G66470	Global_MCL1		AT4G08410	Global_LCM125
AT5G66570	Global_MCL1		AT5G06630	Global_LCM125
AT1G01170	Global_MCL1		AT5G06640	Global_LCM125
AT2G47400	Global_MCL1		AT1G12560	Global_LCM126
AT3G01370	Global_MCL1		AT1G62980	Global_LCM126
AT3G02450	Global_MCL1		AT2G24980	Global_LCM126
AT3G10970	Global_MCL1		AT3G54590	Global_LCM126
AT3G26570	Global_MCL1		AT3G62680	Global_LCM126
AT4G01800	Global_MCL1		AT4G02270	Global_LCM126
AT5G13630	Global_MCL1		AT4G26010	Global_LCM126
AT5G13650	Global_MCL1		AT4G40090	Global_LCM126
AT5G42270	Global_MCL1		AT5G05500	Global_LCM126
AT5G50920	Global_MCL1		AT5G35190	Global_LCM126
AT1G01790	Global_MCL1		AT5G67400	Global_LCM126
AT1G67840	Global_MCL1		AT1G14150	Global_LCM127
AT3G27925	Global_MCL1		AT1G15980	Global_LCM127
AT4G33010	Global_MCL1		AT1G16080	Global_LCM127
AT5G59250	Global_MCL1		AT1G49380	Global_LCM127
AT1G01970	Global_MCL1		AT1G55480	Global_LCM127
AT1G71720	Global_MCL1		AT1G64680	Global_LCM127
AT3G22150	Global_MCL1		AT1G64770	Global_LCM127
AT5G48220	Global_MCL1		AT1G65230	Global_LCM127
AT5G50250	Global_MCL1		AT1G70760	Global_LCM127
AT5G55740	Global_MCL1		AT1G75460	Global_LCM127
AT1G02150	Global_MCL1		AT2G01110	Global_LCM127
AT1G04420	Global_MCL1		AT2G01590	Global_LCM127
AT1G08520	Global_MCL1		AT2G39470	Global_LCM127
AT1G11430	Global_MCL1		AT3G10060	Global_LCM127
AT1G11750	Global_MCL1		AT3G19480	Global_LCM127
AT1G14030	Global_MCL1		AT3G48420	Global_LCM127
AT1G17220	Global_MCL1		AT4G12830	Global_LCM127
AT1G21600	Global_MCL1		AT4G33470	Global_LCM127
AT1G35680	Global_MCL1		AT4G39710	Global_LCM127
AT1G48350	Global_MCL1		AT5G27290	Global_LCM127
AT1G62750	Global_MCL1		AT5G58260	Global_LCM127
AT1G62780	Global_MCL1		AT1G74970	Global_LCM128
AT1G64510	Global_MCL1		AT1G77060	Global_LCM128
AT1G68590	Global_MCL1		AT2G44920	Global_LCM128
AT1G73060	Global_MCL1		AT3G08920	Global_LCM128
AT1G74850	Global_MCL1		AT3G63490	Global_LCM128
AT1G74970	Global_MCL1		AT4G24770	Global_LCM128
AT1G78630	Global_MCL1		AT5G52970	Global_LCM128
AT2G17033	Global_MCL1		AT2G07560	Global_LCM129
AT2G36000	Global_MCL1		AT2G28355	Global_LCM129
AT2G36990	Global_MCL1		AT2G29790	Global_LCM129
AT3G12080	Global_MCL1		AT5G09550	Global_LCM129
AT3G13740	Global_MCL1		AT5G44300	Global_LCM129
AT3G53460	Global_MCL1		AT5G62850	Global_LCM129
AT5G03940	Global_MCL1		AT1G17840	Global_LCM13
AT5G53860	Global_MCL1		AT1G27950	Global_LCM13
AT1G02475	Global_MCL1		AT2G26250	Global_LCM13
AT1G29700	Global_MCL1		AT4G39330	Global_LCM13
AT1G30380	Global_MCL1		AT1G03130	Global_LCM130
AT1G32070	Global_MCL1		AT1G15820	Global_LCM130
AT1G32220	Global_MCL1		AT1G23310	Global_LCM130
AT1G34000	Global_MCL1		AT1G52230	Global_LCM130
AT1G51805	Global_MCL1		AT1G68010	Global_LCM130
AT1G52870	Global_MCL1		AT3G08940	Global_LCM130
AT1G66970	Global_MCL1		AT3G50820	Global_LCM130
AT1G68520	Global_MCL1		AT3G59060	Global_LCM130
AT1G69390	Global_MCL1		AT4G23890	Global_LCM130
AT1G69935	Global_MCL1		AT5G04140	Global_LCM130
AT1G71480	Global_MCL1		AT5G09660	Global_LCM130
AT2G40880	Global_MCL1		AT5G19940	Global_LCM130
AT3G01660	Global_MCL1		AT5G57345	Global_LCM130
AT3G06483	Global_MCL1		AT1G18170	Global_LCM131
AT3G11090	Global_MCL1		AT1G64680	Global_LCM131
AT3G15900	Global_MCL1		AT2G01110	Global_LCM131
AT3G17930	Global_MCL1		AT2G26340	Global_LCM131
AT3G19480	Global_MCL1		AT2G27290	Global_LCM131
AT3G19800	Global_MCL1		AT3G08010	Global_LCM131
AT3G23400	Global_MCL1		AT3G19800	Global_LCM131
AT3G26085	Global_MCL1		AT3G51420	Global_LCM131
AT3G26740	Global_MCL1		AT4G31560	Global_LCM131
AT3G46630	Global_MCL1		AT1G03680	Global_LCM132
AT3G47470	Global_MCL1		AT1G07440	Global_LCM132
AT3G53470	Global_MCL1		AT1G09340	Global_LCM132
AT3G61080	Global_MCL1		AT1G14150	Global_LCM132
AT3G62410	Global_MCL1		AT1G15980	Global_LCM132
AT4G00895	Global_MCL1		AT1G18730	Global_LCM132
AT4G01940	Global_MCL1		AT1G20020	Global_LCM132
AT4G03520	Global_MCL1		AT1G32080	Global_LCM132
AT4G10060	Global_MCL1		AT1G54780	Global_LCM132
AT4G10340	Global_MCL1		AT1G64680	Global_LCM132
AT4G14540	Global_MCL1		AT1G70760	Global_LCM132
AT4G23890	Global_MCL1		AT1G76730	Global_LCM132
AT4G25650	Global_MCL1		AT2G04700	Global_LCM132
AT4G27800	Global_MCL1		AT2G21330	Global_LCM132
AT4G28025	Global_MCL1		AT2G26340	Global_LCM132
AT4G28030	Global_MCL1		AT2G27290	Global_LCM132
AT4G31530	Global_MCL1		AT2G35370	Global_LCM132
AT4G32590	Global_MCL1		AT2G39470	Global_LCM132
AT4G37200	Global_MCL1		AT3G02730	Global_LCM132
AT5G02790	Global_MCL1		AT3G15840	Global_LCM132
AT5G04490	Global_MCL1		AT3G16250	Global_LCM132
AT5G08410	Global_MCL1		AT3G19800	Global_LCM132
AT5G13410	Global_MCL1		AT3G22210	Global_LCM132
AT5G13720	Global_MCL1		AT3G51420	Global_LCM132
AT5G14970	Global_MCL1		AT3G51510	Global_LCM132
AT5G19540	Global_MCL1		AT3G54050	Global_LCM132
AT5G37360	Global_MCL1		AT3G62410	Global_LCM132
AT5G38510	Global_MCL1		AT4G21210	Global_LCM132
AT5G38980	Global_MCL1		AT4G34190	Global_LCM132
AT5G45170	Global_MCL1		AT5G09660	Global_LCM132
AT5G48590	Global_MCL1		AT5G23120	Global_LCM132
AT5G52190	Global_MCL1		AT5G52780	Global_LCM132
AT5G54250	Global_MCL1		AT5G58260	Global_LCM132
AT5G54270	Global_MCL1		AT1G45474	Global_LCM133
AT5G54290	Global_MCL1		AT2G04039	Global_LCM133
AT5G54770	Global_MCL1		AT2G31070	Global_LCM133
AT5G57040	Global_MCL1		AT5G42070	Global_LCM133
AT5G57345	Global_MCL1		AT1G27400	Global_LCM134
AT5G65840	Global_MCL1		AT1G73230	Global_LCM134
AT1G02560	Global_MCL1		AT2G19730	Global_LCM134
AT1G66670	Global_MCL1		AT2G27530	Global_LCM134
AT4G17040	Global_MCL1		AT2G34480	Global_LCM134
AT4G25370	Global_MCL1		AT2G39460	Global_LCM134
AT5G48300	Global_MCL1		AT3G02560	Global_LCM134
AT1G02910	Global_MCL1		AT3G28900	Global_LCM134
AT1G15980	Global_MCL1		AT1G08360	Global_LCM135
AT1G48450	Global_MCL1		AT1G22780	Global_LCM135
AT1G50450	Global_MCL1		AT2G19730	Global_LCM135
AT1G80030	Global_MCL1		AT2G27720	Global_LCM135
AT3G05350	Global_MCL1		AT2G36160	Global_LCM135
AT3G10670	Global_MCL1		AT2G37190	Global_LCM135
AT3G29290	Global_MCL1		AT3G02560	Global_LCM135
AT4G18810	Global_MCL1		AT3G09500	Global_LCM135
AT5G03910	Global_MCL1		AT4G09800	Global_LCM135
AT1G03130	Global_MCL1		AT5G15200	Global_LCM135
AT1G06460	Global_MCL1		AT5G23740	Global_LCM135
AT1G06680	Global_MCL1		AT5G27850	Global_LCM135
AT1G07700	Global_MCL1		AT1G44110	Global_LCM136
AT1G08380	Global_MCL1		AT1G76310	Global_LCM136
AT1G14150	Global_MCL1		AT2G33560	Global_LCM136
AT1G15260	Global_MCL1		AT3G51280	Global_LCM136
AT1G16080	Global_MCL1		AT1G18370	Global_LCM137
AT1G19740	Global_MCL1		AT1G44110	Global_LCM137
AT1G23310	Global_MCL1		AT3G03130	Global_LCM137
AT1G31330	Global_MCL1		AT3G51280	Global_LCM137
AT1G31920	Global_MCL1		AT1G18370	Global_LCM138
AT1G32540	Global_MCL1		AT1G44110	Global_LCM138
AT1G43560	Global_MCL1		AT3G23890	Global_LCM138
AT1G44446	Global_MCL1		AT3G51280	Global_LCM138
AT1G49380	Global_MCL1		AT5G15510	Global_LCM138
AT1G49750	Global_MCL1		AT1G03130	Global_LCM139
AT1G49975	Global_MCL1		AT1G51400	Global_LCM139
AT1G50320	Global_MCL1		AT1G75460	Global_LCM139
AT1G52510	Global_MCL1		AT2G26340	Global_LCM139
AT1G54350	Global_MCL1		AT2G27290	Global_LCM139
AT1G54500	Global_MCL1		AT2G35260	Global_LCM139
AT1G64680	Global_MCL1		AT3G08940	Global_LCM139
AT1G64770	Global_MCL1		AT3G16140	Global_LCM139
AT1G64860	Global_MCL1		AT3G50820	Global_LCM139
AT1G66130	Global_MCL1		AT3G53470	Global_LCM139
AT1G70760	Global_MCL1		AT4G23890	Global_LCM139
AT1G72030	Global_MCL1		AT5G04490	Global_LCM139
AT1G73110	Global_MCL1		AT5G19940	Global_LCM139
AT1G74730	Global_MCL1		AT1G32550	Global_LCM14
AT1G74880	Global_MCL1		AT1G54500	Global_LCM14
AT1G75460	Global_MCL1		AT1G71500	Global_LCM14
AT1G75690	Global_MCL1		AT2G20890	Global_LCM14
AT1G76080	Global_MCL1		AT3G23700	Global_LCM14
AT1G76100	Global_MCL1		AT3G56010	Global_LCM14
AT2G01110	Global_MCL1		AT4G02530	Global_LCM14
AT3G16520	Global_MCL1		AT4G34190	Global_LCM14
AT3G17040	Global_MCL1		AT4G35450	Global_LCM14
AT3G27690	Global_MCL1		AT5G30510	Global_LCM14
AT3G49260	Global_MCL1		AT1G14150	Global_LCM140
AT3G50270	Global_MCL1		AT1G53670	Global_LCM140
AT3G59060	Global_MCL1		AT1G75460	Global_LCM140
AT5G02940	Global_MCL1		AT2G01110	Global_LCM140
AT5G13770	Global_MCL1		AT2G21960	Global_LCM140
AT5G15410	Global_MCL1		AT2G27290	Global_LCM140
AT5G22830	Global_MCL1		AT2G34460	Global_LCM140
AT5G65730	Global_MCL1		AT3G27925	Global_LCM140
AT1G03160	Global_MCL1		AT4G23890	Global_LCM140
AT1G03475	Global_MCL1		AT4G35250	Global_LCM140
AT1G05190	Global_MCL1		AT5G07020	Global_LCM140
AT1G08540	Global_MCL1		AT5G57345	Global_LCM140
AT1G09340	Global_MCL1		AT1G19150	Global_LCM141
AT1G22700	Global_MCL1		AT1G22700	Global_LCM141
AT1G59840	Global_MCL1		AT1G67700	Global_LCM141
AT1G64150	Global_MCL1		AT2G35410	Global_LCM141
AT1G65260	Global_MCL1		AT3G01480	Global_LCM141
AT2G04700	Global_MCL1		AT3G08920	Global_LCM141
AT2G21280	Global_MCL1		AT3G18890	Global_LCM141
AT2G21330	Global_MCL1		AT3G23700	Global_LCM141
AT2G28605	Global_MCL1		AT3G56650	Global_LCM141
AT1G03600	Global_MCL1		AT4G27700	Global_LCM141
AT1G05140	Global_MCL1		AT5G08650	Global_LCM141
AT1G08550	Global_MCL1		AT5G14260	Global_LCM141
AT1G09310	Global_MCL1		AT5G47840	Global_LCM141
AT1G17100	Global_MCL1		AT5G52440	Global_LCM141
AT1G22430	Global_MCL1		AT1G07370	Global_LCM142
AT1G22850	Global_MCL1		AT1G09200	Global_LCM142
AT1G27480	Global_MCL1		AT3G54560	Global_LCM142
AT1G54780	Global_MCL1		AT5G59870	Global_LCM142
AT1G55670	Global_MCL1		AT1G12560	Global_LCM143
AT1G60000	Global_MCL1		AT1G30870	Global_LCM143
AT1G65230	Global_MCL1		AT1G48930	Global_LCM143
AT1G68660	Global_MCL1		AT1G62980	Global_LCM143
AT1G79040	Global_MCL1		AT2G03720	Global_LCM143
AT2G03750	Global_MCL1		AT2G34910	Global_LCM143
AT2G04039	Global_MCL1		AT2G44110	Global_LCM143
AT2G13360	Global_MCL1		AT3G10710	Global_LCM143
AT2G21960	Global_MCL1		AT4G00680	Global_LCM143
AT2G24820	Global_MCL1		AT4G40090	Global_LCM143
AT2G25080	Global_MCL1		AT5G04960	Global_LCM143
AT2G36145	Global_MCL1		AT5G05500	Global_LCM143
AT4G21860	Global_MCL1		AT5G35190	Global_LCM143
AT4G34620	Global_MCL1		AT5G67400	Global_LCM143
AT4G38225	Global_MCL1		AT1G09200	Global_LCM144
AT5G04900	Global_MCL1		AT5G10390	Global_LCM144
AT5G54630	Global_MCL1		AT5G59870	Global_LCM144
AT1G03630	Global_MCL1		AT5G65360	Global_LCM144
AT1G04640	Global_MCL1		AT1G74090	Global_LCM145
AT1G07010	Global_MCL1		AT2G43100	Global_LCM145
AT1G10360	Global_MCL1		AT3G19710	Global_LCM145
AT1G11860	Global_MCL1		AT3G58990	Global_LCM145
AT1G22630	Global_MCL1		AT4G12030	Global_LCM145
AT1G23400	Global_MCL1		AT4G13770	Global_LCM145
AT1G31190	Global_MCL1		AT5G23010	Global_LCM145
AT1G35340	Global_MCL1		AT1G10830	Global_LCM146
AT1G44000	Global_MCL1		AT3G15110	Global_LCM146
AT1G54820	Global_MCL1		AT3G25805	Global_LCM146
AT1G63610	Global_MCL1		AT4G24930	Global_LCM146
AT1G78995	Global_MCL1		AT5G07020	Global_LCM146
AT2G01870	Global_MCL1		AT1G02475	Global_LCM147
AT2G21340	Global_MCL1		AT1G03680	Global_LCM147
AT2G21370	Global_MCL1		AT1G06680	Global_LCM147
AT2G42600	Global_MCL1		AT1G08380	Global_LCM147
AT2G42690	Global_MCL1		AT1G09340	Global_LCM147
AT3G04550	Global_MCL1		AT1G12900	Global_LCM147
AT3G10840	Global_MCL1		AT1G18730	Global_LCM147
AT3G55630	Global_MCL1		AT1G20020	Global_LCM147
AT4G01690	Global_MCL1		AT1G31330	Global_LCM147
AT4G09350	Global_MCL1		AT1G32060	Global_LCM147
AT4G11100	Global_MCL1		AT1G32080	Global_LCM147
AT4G13670	Global_MCL1		AT1G42970	Global_LCM147
AT4G26520	Global_MCL1		AT1G52220	Global_LCM147
AT4G33000	Global_MCL1		AT1G52230	Global_LCM147
AT4G33500	Global_MCL1		AT1G54780	Global_LCM147
AT5G17670	Global_MCL1		AT1G55670	Global_LCM147
AT5G20140	Global_MCL1		AT1G61520	Global_LCM147
AT5G44520	Global_MCL1		AT1G65230	Global_LCM147
AT5G62140	Global_MCL1		AT1G67740	Global_LCM147
AT5G64940	Global_MCL1		AT1G68010	Global_LCM147
AT1G03680	Global_MCL1		AT1G73655	Global_LCM147
AT1G04350	Global_MCL1		AT1G76100	Global_LCM147
AT1G06510	Global_MCL1		AT1G76730	Global_LCM147
AT1G07280	Global_MCL1		AT2G04700	Global_LCM147
AT1G09130	Global_MCL1		AT2G06520	Global_LCM147
AT1G10830	Global_MCL1		AT2G20260	Global_LCM147
AT1G21065	Global_MCL1		AT2G21330	Global_LCM147
AT1G49970	Global_MCL1		AT2G27680	Global_LCM147
AT1G57770	Global_MCL1		AT2G29630	Global_LCM147
AT1G79510	Global_MCL1		AT2G30570	Global_LCM147
AT2G20570	Global_MCL1		AT2G35370	Global_LCM147
AT2G26540	Global_MCL1		AT2G35490	Global_LCM147
AT2G26580	Global_MCL1		AT2G39730	Global_LCM147
AT3G02690	Global_MCL1		AT2G46820	Global_LCM147
AT3G09250	Global_MCL1		AT3G02730	Global_LCM147
AT3G44020	Global_MCL1		AT3G12780	Global_LCM147
AT3G47430	Global_MCL1		AT3G15360	Global_LCM147
AT4G13220	Global_MCL1		AT3G15840	Global_LCM147
AT4G14910	Global_MCL1		AT3G16140	Global_LCM147
AT4G25910	Global_MCL1		AT3G21055	Global_LCM147
AT4G26530	Global_MCL1		AT3G25690	Global_LCM147
AT5G23440	Global_MCL1		AT3G50820	Global_LCM147
AT5G35100	Global_MCL1		AT3G51510	Global_LCM147
AT5G55620	Global_MCL1		AT3G54050	Global_LCM147
AT1G06650	Global_MCL1		AT3G55800	Global_LCM147
AT1G32520	Global_MCL1		AT3G61870	Global_LCM147
AT1G54520	Global_MCL1		AT3G62410	Global_LCM147
AT4G37560	Global_MCL1		AT3G63140	Global_LCM147
AT5G59750	Global_MCL1		AT4G01050	Global_LCM147
AT5G67370	Global_MCL1		AT4G01150	Global_LCM147
AT1G48520	Global_MCL1		AT4G02770	Global_LCM147
AT4G15110	Global_MCL1		AT4G03280	Global_LCM147
AT4G17740	Global_MCL1		AT4G04640	Global_LCM147
AT5G10690	Global_MCL1		AT4G05180	Global_LCM147
AT5G16140	Global_MCL1		AT4G12800	Global_LCM147
AT1G66820	Global_MCL1		AT4G21210	Global_LCM147
AT2G04790	Global_MCL1		AT4G21280	Global_LCM147
AT2G36835	Global_MCL1		AT4G22890	Global_LCM147
AT4G31560	Global_MCL1		AT4G23890	Global_LCM147
AT1G42550	Global_MCL1		AT4G28750	Global_LCM147
AT3G10230	Global_MCL1		AT4G32260	Global_LCM147
AT3G21760	Global_MCL1		AT5G01530	Global_LCM147
AT4G28740	Global_MCL1		AT5G03880	Global_LCM147
AT4G36530	Global_MCL1		AT5G08410	Global_LCM147
AT5G25630	Global_MCL1		AT5G09660	Global_LCM147
AT1G33810	Global_MCL1		AT5G23120	Global_LCM147
AT1G69740	Global_MCL1		AT5G46110	Global_LCM147
AT4G12970	Global_MCL1		AT5G61410	Global_LCM147
AT1G05385	Global_MCL1		AT5G66190	Global_LCM147
AT5G17710	Global_MCL1		AT5G66570	Global_LCM147
AT5G40160	Global_MCL1		AT1G19150	Global_LCM148
AT1G50250	Global_MCL1		AT1G32080	Global_LCM148
AT5G05200	Global_MCL1		AT1G64770	Global_LCM148
AT1G10960	Global_MCL1		AT1G70760	Global_LCM148
AT1G06690	Global_MCL1		AT2G01590	Global_LCM148
AT4G04850	Global_MCL1		AT2G28605	Global_LCM148
AT4G26860	Global_MCL1		AT2G39470	Global_LCM148
AT5G02830	Global_MCL1		AT3G16250	Global_LCM148
AT1G07110	Global_MCL1		AT3G22210	Global_LCM148
AT5G57170	Global_MCL1		AT5G41050	Global_LCM148
AT4G02920	Global_MCL1		AT5G45680	Global_LCM148
AT4G04350	Global_MCL1		AT5G58260	Global_LCM148
AT1G32500	Global_MCL1		AT1G15980	Global_LCM149
AT2G21385	Global_MCL1		AT1G18730	Global_LCM149
AT4G34730	Global_MCL1		AT1G19150	Global_LCM149
AT5G03900	Global_MCL1		AT1G21500	Global_LCM149
AT1G43670	Global_MCL1		AT1G65230	Global_LCM149
AT3G18500	Global_MCL1		AT1G70760	Global_LCM149
AT3G53920	Global_MCL1		AT1G75690	Global_LCM149
AT4G02260	Global_MCL1		AT2G01590	Global_LCM149
AT5G04360	Global_MCL1		AT2G28605	Global_LCM149
AT1G08640	Global_MCL1		AT2G29310	Global_LCM149
AT3G51140	Global_MCL1		AT2G39470	Global_LCM149
AT1G08980	Global_MCL1		AT3G02730	Global_LCM149
AT1G64430	Global_MCL1		AT3G10060	Global_LCM149
AT1G66940	Global_MCL1		AT3G22210	Global_LCM149
AT4G17090	Global_MCL1		AT3G50685	Global_LCM149
AT5G41050	Global_MCL1		AT3G51510	Global_LCM149
AT5G51720	Global_MCL1		AT4G09010	Global_LCM149
AT5G63180	Global_MCL1		AT5G45680	Global_LCM149
AT1G09795	Global_MCL1		AT5G53490	Global_LCM149
AT2G36250	Global_MCL1		AT5G58260	Global_LCM149
AT1G36390	Global_MCL1		AT1G43560	Global_LCM15
AT3G05410	Global_MCL1		AT1G76450	Global_LCM15
AT4G30580	Global_MCL1		AT2G34860	Global_LCM15
AT5G06340	Global_MCL1		AT3G02730	Global_LCM15
AT3G48110	Global_MCL1		AT3G15360	Global_LCM15
AT5G57960	Global_MCL1		AT3G44620	Global_LCM15
AT3G47295	Global_MCL1		AT3G54050	Global_LCM15
AT1G30520	Global_MCL1		AT4G02530	Global_LCM15
AT1G69523	Global_MCL1		AT4G09650	Global_LCM15
AT3G44620	Global_MCL1		AT5G07020	Global_LCM15
AT3G48720	Global_MCL1		AT5G43750	Global_LCM15
AT4G18740	Global_MCL1		AT1G22700	Global_LCM150
AT4G30993	Global_MCL1		AT1G43560	Global_LCM150
AT5G64770	Global_MCL1		AT2G34860	Global_LCM150
AT4G00370	Global_MCL1		AT2G35410	Global_LCM150
AT1G49010	Global_MCL1		AT2G47910	Global_LCM150
AT1G15140	Global_MCL1		AT3G06950	Global_LCM150
AT5G15310	Global_MCL1		AT3G08740	Global_LCM150
AT1G15290	Global_MCL1		AT3G09210	Global_LCM150
AT4G15560	Global_MCL1		AT3G26710	Global_LCM150
AT4G15545	Global_MCL1		AT3G29185	Global_LCM150
AT3G04870	Global_MCL1		AT3G47650	Global_LCM150
AT3G19170	Global_MCL1		AT3G52380	Global_LCM150
AT3G50790	Global_MCL1		AT3G55250	Global_LCM150
AT4G29590	Global_MCL1		AT4G14890	Global_LCM150
AT4G26555	Global_MCL1		AT4G19100	Global_LCM150
AT3G54900	Global_MCL1		AT5G02710	Global_LCM150
AT4G09900	Global_MCL1		AT5G11450	Global_LCM150
AT4G19830	Global_MCL1		AT5G13510	Global_LCM150
AT5G40500	Global_MCL1		AT5G14320	Global_LCM150
AT3G54660	Global_MCL1		AT5G14910	Global_LCM150
AT1G23740	Global_MCL1		AT5G30510	Global_LCM150
AT1G51400	Global_MCL1		AT5G51110	Global_LCM150
AT1G55480	Global_MCL1		AT5G52960	Global_LCM150
AT1G60550	Global_MCL1		AT5G52970	Global_LCM150
AT1G61520	Global_MCL1		AT1G02475	Global_LCM151
AT1G77090	Global_MCL1		AT2G27290	Global_LCM151
AT5G44190	Global_MCL1		AT3G15840	Global_LCM151
AT1G28150	Global_MCL1		AT3G27925	Global_LCM151
AT5G40950	Global_MCL1		AT5G11840	Global_LCM151
AT4G13200	Global_MCL1		AT1G03130	Global_LCM152
AT4G12060	Global_MCL1		AT1G03600	Global_LCM152
AT5G12130	Global_MCL1		AT1G03630	Global_LCM152
AT4G33520	Global_MCL1		AT1G05190	Global_LCM152
AT5G51820	Global_MCL1		AT1G06680	Global_LCM152
AT5G07240	Global_MCL1		AT1G08380	Global_LCM152
AT1G50020	Global_MCL1		AT1G09310	Global_LCM152
AT5G24930	Global_MCL1		AT1G09340	Global_LCM152
AT1G66980	Global_MCL1		AT1G12900	Global_LCM152
AT5G44870	Global_MCL1		AT1G15820	Global_LCM152
AT5G46450	Global_MCL1		AT1G18730	Global_LCM152
AT1G52190	Global_MCL1		AT1G20020	Global_LCM152
AT3G62820	Global_MCL1		AT1G20340	Global_LCM152
AT1G52590	Global_MCL1		AT1G30380	Global_LCM152
AT4G29070	Global_MCL1		AT1G31330	Global_LCM152
AT5G62260	Global_MCL1		AT1G32060	Global_LCM152
AT1G60600	Global_MCL1		AT1G32470	Global_LCM152
AT4G14070	Global_MCL1		AT1G42970	Global_LCM152
AT1G60230	Global_MCL1		AT1G44575	Global_LCM152
AT5G19370	Global_MCL1		AT1G50900	Global_LCM152
AT5G17560	Global_MCL1		AT1G52220	Global_LCM152
AT4G35440	Global_MCL1		AT1G52230	Global_LCM152
AT1G64720	Global_MCL1		AT1G54500	Global_LCM152
AT1G58290	Global_MCL1		AT1G54780	Global_LCM152
AT1G76110	Global_MCL1		AT1G55670	Global_LCM152
AT1G65490	Global_MCL1		AT1G60950	Global_LCM152
AT5G11060	Global_MCL1		AT1G61520	Global_LCM152
AT5G50160	Global_MCL1		AT1G64510	Global_LCM152
AT1G67280	Global_MCL1		AT1G67700	Global_LCM152
AT5G06130	Global_MCL1		AT1G67740	Global_LCM152
AT3G52230	Global_MCL1		AT1G68010	Global_LCM152
AT5G04810	Global_MCL1		AT1G68590	Global_LCM152
AT5G56850	Global_MCL1		AT1G71500	Global_LCM152
AT1G76760	Global_MCL1		AT1G72610	Global_LCM152
AT1G77060	Global_MCL1		AT1G74470	Global_LCM152
AT4G37000	Global_MCL1		AT1G74730	Global_LCM152
AT1G80770	Global_MCL1		AT1G75350	Global_LCM152
AT5G04440	Global_MCL1		AT1G75690	Global_LCM152
AT2G01320	Global_MCL1		AT1G76100	Global_LCM152
AT2G01590	Global_MCL1		AT1G76450	Global_LCM152
AT2G03420	Global_MCL1		AT2G06520	Global_LCM152
AT2G03550	Global_MCL1		AT2G20260	Global_LCM152
AT2G05620	Global_MCL1		AT2G21330	Global_LCM152
AT2G06520	Global_MCL1		AT2G24270	Global_LCM152
AT2G17972	Global_MCL1		AT2G26500	Global_LCM152
AT2G18710	Global_MCL1		AT2G30570	Global_LCM152
AT2G20260	Global_MCL1		AT2G35370	Global_LCM152
AT2G20890	Global_MCL1		AT2G37660	Global_LCM152
AT2G27290	Global_MCL1		AT2G39730	Global_LCM152
AT2G27680	Global_MCL1		AT2G42220	Global_LCM152
AT2G28800	Global_MCL1		AT2G43030	Global_LCM152
AT2G29180	Global_MCL1		AT2G43560	Global_LCM152
AT2G29290	Global_MCL1		AT2G46820	Global_LCM152
AT2G29310	Global_MCL1		AT3G08940	Global_LCM152
AT2G29360	Global_MCL1		AT3G16140	Global_LCM152
AT2G37450	Global_MCL1		AT3G21055	Global_LCM152
AT2G43030	Global_MCL1		AT3G26060	Global_LCM152
AT2G48070	Global_MCL1		AT3G26650	Global_LCM152
AT2G01620	Global_MCL1		AT3G47070	Global_LCM152
AT2G02070	Global_MCL1		AT3G47650	Global_LCM152
AT2G02500	Global_MCL1		AT3G54050	Global_LCM152
AT2G26930	Global_MCL1		AT3G54210	Global_LCM152
AT2G44650	Global_MCL1		AT3G55330	Global_LCM152
AT2G03390	Global_MCL1		AT3G55800	Global_LCM152
AT4G22200	Global_MCL1		AT3G56940	Global_LCM152
AT5G21100	Global_MCL1		AT3G63140	Global_LCM152
AT2G10940	Global_MCL1		AT4G01050	Global_LCM152
AT4G23820	Global_MCL1		AT4G01150	Global_LCM152
AT2G14880	Global_MCL1		AT4G02770	Global_LCM152
AT2G17240	Global_MCL1		AT4G03280	Global_LCM152
AT2G24090	Global_MCL1		AT4G04640	Global_LCM152
AT2G15050	Global_MCL1		AT4G05180	Global_LCM152
AT2G20270	Global_MCL1		AT4G09010	Global_LCM152
AT4G32915	Global_MCL1		AT4G09650	Global_LCM152
AT2G21170	Global_MCL1		AT4G10340	Global_LCM152
AT2G22990	Global_MCL1		AT4G12800	Global_LCM152
AT2G24270	Global_MCL1		AT4G16410	Global_LCM152
AT2G30170	Global_MCL1		AT4G17600	Global_LCM152
AT2G30950	Global_MCL1		AT4G18480	Global_LCM152
AT2G35260	Global_MCL1		AT4G21280	Global_LCM152
AT2G35370	Global_MCL1		AT4G25050	Global_LCM152
AT2G35410	Global_MCL1		AT4G28750	Global_LCM152
AT2G39010	Global_MCL1		AT4G32260	Global_LCM152
AT2G39470	Global_MCL1		AT4G34190	Global_LCM152
AT2G44920	Global_MCL1		AT4G38970	Global_LCM152
AT2G46820	Global_MCL1		AT5G01530	Global_LCM152
AT2G47910	Global_MCL1		AT5G04140	Global_LCM152
AT3G52840	Global_MCL1		AT5G09660	Global_LCM152
AT2G23390	Global_MCL1		AT5G13510	Global_LCM152
AT2G32480	Global_MCL1		AT5G14320	Global_LCM152
AT2G23670	Global_MCL1		AT5G14910	Global_LCM152
AT2G01290	Global_MCL1		AT5G23060	Global_LCM152
AT2G24020	Global_MCL1		AT5G46110	Global_LCM152
AT2G24060	Global_MCL1		AT5G54270	Global_LCM152
AT2G29650	Global_MCL1		AT5G54600	Global_LCM152
AT2G31040	Global_MCL1		AT5G58140	Global_LCM152
AT2G32500	Global_MCL1		AT5G64040	Global_LCM152
AT2G34460	Global_MCL1		AT5G66190	Global_LCM152
AT2G35490	Global_MCL1		AT5G66570	Global_LCM152
AT2G35500	Global_MCL1		AT1G08560	Global_LCM153
AT2G37220	Global_MCL1		AT3G02640	Global_LCM153
AT2G37660	Global_MCL1		AT4G15830	Global_LCM153
AT2G38140	Global_MCL1		AT4G31840	Global_LCM153
AT2G44870	Global_MCL1		AT5G16250	Global_LCM153
AT2G46910	Global_MCL1		AT1G34355	Global_LCM154
AT2G47940	Global_MCL1		AT1G59540	Global_LCM154
AT2G24790	Global_MCL1		AT1G72250	Global_LCM154
AT2G25840	Global_MCL1		AT2G28620	Global_LCM154
AT2G26340	Global_MCL1		AT5G60930	Global_LCM154
AT2G29630	Global_MCL1		AT1G03130	Global_LCM155
AT2G34620	Global_MCL1		AT1G09340	Global_LCM155
AT2G38330	Global_MCL1		AT1G12900	Global_LCM155
AT2G45740	Global_MCL1		AT1G14150	Global_LCM155
AT2G26900	Global_MCL1		AT1G14345	Global_LCM155
AT2G42770	Global_MCL1		AT1G15980	Global_LCM155
AT2G37920	Global_MCL1		AT1G18730	Global_LCM155
AT1G73530	Global_MCL1		AT1G19150	Global_LCM155
AT4G17810	Global_MCL1		AT1G21500	Global_LCM155
AT2G31070	Global_MCL1		AT1G26220	Global_LCM155
AT2G35450	Global_MCL1		AT1G32060	Global_LCM155
AT2G45770	Global_MCL1		AT1G32080	Global_LCM155
AT2G30390	Global_MCL1		AT1G32470	Global_LCM155
AT2G34860	Global_MCL1		AT1G42970	Global_LCM155
AT2G30570	Global_MCL1		AT1G49975	Global_LCM155
AT2G33800	Global_MCL1		AT1G50900	Global_LCM155
AT2G30695	Global_MCL1		AT1G51400	Global_LCM155
AT2G32640	Global_MCL1		AT1G52220	Global_LCM155
AT2G37240	Global_MCL1		AT1G52230	Global_LCM155
AT5G48490	Global_MCL1		AT1G54500	Global_LCM155
AT3G18080	Global_MCL1		AT1G54780	Global_LCM155
AT2G38170	Global_MCL1		AT1G60000	Global_LCM155
AT2G39190	Global_MCL1		AT1G64510	Global_LCM155
AT2G41120	Global_MCL1		AT1G64680	Global_LCM155
AT2G41720	Global_MCL1		AT1G64770	Global_LCM155
AT5G59500	Global_MCL1		AT1G65230	Global_LCM155
AT2G42130	Global_MCL1		AT1G67700	Global_LCM155
AT2G42220	Global_MCL1		AT1G68010	Global_LCM155
AT2G44210	Global_MCL1		AT1G70760	Global_LCM155
AT2G45850	Global_MCL1		AT1G71500	Global_LCM155
AT4G32570	Global_MCL1		AT1G72610	Global_LCM155
AT3G02830	Global_MCL1		AT1G74730	Global_LCM155
AT5G13120	Global_MCL1		AT1G74880	Global_LCM155
AT4G39460	Global_MCL1		AT1G75460	Global_LCM155
AT3G59870	Global_MCL1		AT1G75690	Global_LCM155
AT5G08330	Global_MCL1		AT1G76100	Global_LCM155
AT4G29670	Global_MCL1		AT1G76450	Global_LCM155
AT3G29230	Global_MCL1		AT2G01590	Global_LCM155
AT5G56860	Global_MCL1		AT2G03750	Global_LCM155
AT3G53700	Global_MCL1		AT2G04039	Global_LCM155
AT3G57190	Global_MCL1		AT2G20260	Global_LCM155
AT5G66055	Global_MCL1		AT2G21330	Global_LCM155
AT3G63520	Global_MCL1		AT2G26340	Global_LCM155
AT3G56040	Global_MCL1		AT2G28605	Global_LCM155
AT3G47860	Global_MCL1		AT2G34860	Global_LCM155
AT5G08740	Global_MCL1		AT2G35260	Global_LCM155
AT4G17245	Global_MCL1		AT2G35370	Global_LCM155
AT5G54180	Global_MCL1		AT2G39470	Global_LCM155
AT1G01100	Global_MCL2		AT2G42220	Global_LCM155
AT2G33370	Global_MCL2		AT2G44920	Global_LCM155
AT2G43460	Global_MCL2		AT2G46820	Global_LCM155
AT3G02080	Global_MCL2		AT3G01480	Global_LCM155
AT3G02560	Global_MCL2		AT3G01500	Global_LCM155
AT3G04400	Global_MCL2		AT3G02730	Global_LCM155
AT3G04920	Global_MCL2		AT3G08920	Global_LCM155
AT3G11510	Global_MCL2		AT3G08940	Global_LCM155
AT3G22230	Global_MCL2		AT3G10060	Global_LCM155
AT3G25520	Global_MCL2		AT3G16140	Global_LCM155
AT3G28900	Global_MCL2		AT3G16250	Global_LCM155
AT3G49910	Global_MCL2		AT3G18890	Global_LCM155
AT3G52580	Global_MCL2		AT3G21055	Global_LCM155
AT3G52590	Global_MCL2		AT3G22210	Global_LCM155
AT3G53740	Global_MCL2		AT3G23700	Global_LCM155
AT3G56340	Global_MCL2		AT3G47070	Global_LCM155
AT3G59540	Global_MCL2		AT3G48420	Global_LCM155
AT3G61110	Global_MCL2		AT3G50685	Global_LCM155
AT3G62870	Global_MCL2		AT3G50820	Global_LCM155
AT4G14320	Global_MCL2		AT3G51420	Global_LCM155
AT4G15000	Global_MCL2		AT3G54050	Global_LCM155
AT5G07090	Global_MCL2		AT3G55330	Global_LCM155
AT5G23740	Global_MCL2		AT3G55800	Global_LCM155
AT5G27700	Global_MCL2		AT3G56010	Global_LCM155
AT5G27770	Global_MCL2		AT3G56940	Global_LCM155
AT5G27850	Global_MCL2		AT3G59400	Global_LCM155
AT5G28060	Global_MCL2		AT3G63140	Global_LCM155
AT5G47700	Global_MCL2		AT4G02530	Global_LCM155
AT1G02780	Global_MCL2		AT4G03150	Global_LCM155
AT1G08360	Global_MCL2		AT4G09010	Global_LCM155
AT1G18080	Global_MCL2		AT4G09650	Global_LCM155
AT2G47610	Global_MCL2		AT4G14890	Global_LCM155
AT3G53020	Global_MCL2		AT4G16410	Global_LCM155
AT4G27090	Global_MCL2		AT4G21280	Global_LCM155
AT5G10360	Global_MCL2		AT4G25050	Global_LCM155
AT5G15200	Global_MCL2		AT4G25080	Global_LCM155
AT5G20290	Global_MCL2		AT4G27700	Global_LCM155
AT5G22440	Global_MCL2		AT4G32260	Global_LCM155
AT5G39740	Global_MCL2		AT4G34190	Global_LCM155
AT1G25260	Global_MCL2		AT4G38840	Global_LCM155
AT4G12600	Global_MCL2		AT5G02120	Global_LCM155
AT1G04270	Global_MCL2		AT5G04140	Global_LCM155
AT1G18540	Global_MCL2		AT5G08050	Global_LCM155
AT1G23290	Global_MCL2		AT5G09660	Global_LCM155
AT1G34030	Global_MCL2		AT5G19940	Global_LCM155
AT1G72370	Global_MCL2		AT5G20935	Global_LCM155
AT1G77940	Global_MCL2		AT5G23060	Global_LCM155
AT2G36160	Global_MCL2		AT5G38520	Global_LCM155
AT2G36170	Global_MCL2		AT5G42070	Global_LCM155
AT2G41840	Global_MCL2		AT5G43750	Global_LCM155
AT3G04840	Global_MCL2		AT5G45680	Global_LCM155
AT3G05560	Global_MCL2		AT5G51110	Global_LCM155
AT3G07110	Global_MCL2		AT5G52780	Global_LCM155
AT3G09200	Global_MCL2		AT5G52970	Global_LCM155
AT3G09500	Global_MCL2		AT5G53490	Global_LCM155
AT3G18740	Global_MCL2		AT5G58260	Global_LCM155
AT3G23830	Global_MCL2		AT5G64040	Global_LCM155
AT3G24830	Global_MCL2		AT1G14150	Global_LCM156
AT3G48930	Global_MCL2		AT1G26220	Global_LCM156
AT3G49010	Global_MCL2		AT1G27480	Global_LCM156
AT3G55280	Global_MCL2		AT1G32080	Global_LCM156
AT3G60770	Global_MCL2		AT1G45474	Global_LCM156
AT4G00100	Global_MCL2		AT1G64680	Global_LCM156
AT4G13170	Global_MCL2		AT1G64770	Global_LCM156
AT4G16720	Global_MCL2		AT1G65230	Global_LCM156
AT4G17390	Global_MCL2		AT1G70760	Global_LCM156
AT4G33865	Global_MCL2		AT1G75460	Global_LCM156
AT5G16130	Global_MCL2		AT2G01110	Global_LCM156
AT5G52650	Global_MCL2		AT2G01590	Global_LCM156
AT5G60670	Global_MCL2		AT2G04039	Global_LCM156
AT5G61170	Global_MCL2		AT2G21960	Global_LCM156
AT1G04480	Global_MCL2		AT2G26340	Global_LCM156
AT2G20450	Global_MCL2		AT2G27290	Global_LCM156
AT2G25210	Global_MCL2		AT2G28605	Global_LCM156
AT3G10610	Global_MCL2		AT2G30170	Global_LCM156
AT3G16080	Global_MCL2		AT2G39470	Global_LCM156
AT3G23390	Global_MCL2		AT3G02730	Global_LCM156
AT3G44590	Global_MCL2		AT3G10060	Global_LCM156
AT3G58700	Global_MCL2		AT3G19800	Global_LCM156
AT4G26230	Global_MCL2		AT3G44020	Global_LCM156
AT4G29390	Global_MCL2		AT3G53470	Global_LCM156
AT5G02450	Global_MCL2		AT3G56650	Global_LCM156
AT5G03850	Global_MCL2		AT4G24930	Global_LCM156
AT5G56670	Global_MCL2		AT5G07020	Global_LCM156
AT5G64140	Global_MCL2		AT5G08410	Global_LCM156
AT1G07070	Global_MCL2		AT5G20935	Global_LCM156
AT4G25740	Global_MCL2		AT5G27290	Global_LCM156
AT5G56710	Global_MCL2		AT5G38520	Global_LCM156
AT5G58420	Global_MCL2		AT5G42070	Global_LCM156
AT1G07770	Global_MCL2		AT5G58260	Global_LCM156
AT3G01790	Global_MCL2		AT2G28670	Global_LCM157
AT1G29250	Global_MCL2		AT2G36100	Global_LCM157
AT1G52300	Global_MCL2		AT3G25930	Global_LCM157
AT1G69620	Global_MCL2		AT4G13580	Global_LCM157
AT3G12390	Global_MCL2		AT5G63600	Global_LCM157
AT3G14600	Global_MCL2		AT5G66390	Global_LCM157
AT3G46040	Global_MCL2		AT1G30750	Global_LCM158
AT3G47370	Global_MCL2		AT2G28670	Global_LCM158
AT3G60245	Global_MCL2		AT2G32300	Global_LCM158
AT4G09800	Global_MCL2		AT2G36100	Global_LCM158
AT4G29410	Global_MCL2		AT3G25930	Global_LCM158
AT4G34670	Global_MCL2		AT4G13580	Global_LCM158
AT5G23900	Global_MCL2		AT5G63590	Global_LCM158
AT5G35530	Global_MCL2		AT5G66390	Global_LCM158
AT5G47930	Global_MCL2		AT1G14150	Global_LCM159
AT4G31700	Global_MCL2		AT1G14345	Global_LCM159
AT1G15930	Global_MCL2		AT1G15980	Global_LCM159
AT5G19510	Global_MCL2		AT1G16080	Global_LCM159
AT3G53430	Global_MCL2		AT1G18060	Global_LCM159
AT5G02870	Global_MCL2		AT1G19150	Global_LCM159
AT5G59850	Global_MCL2		AT1G26220	Global_LCM159
AT1G22780	Global_MCL2		AT1G27480	Global_LCM159
AT1G26880	Global_MCL2		AT1G32080	Global_LCM159
AT2G42740	Global_MCL2		AT1G45474	Global_LCM159
AT4G10450	Global_MCL2		AT1G49380	Global_LCM159
AT5G02610	Global_MCL2		AT1G55480	Global_LCM159
AT5G41520	Global_MCL2		AT1G64680	Global_LCM159
AT3G06680	Global_MCL2		AT1G64770	Global_LCM159
AT3G53890	Global_MCL2		AT1G65230	Global_LCM159
AT4G00810	Global_MCL2		AT1G70760	Global_LCM159
AT5G09510	Global_MCL2		AT1G77090	Global_LCM159
AT5G67510	Global_MCL2		AT2G01590	Global_LCM159
AT1G27400	Global_MCL2		AT2G04039	Global_LCM159
AT1G67430	Global_MCL2		AT2G28605	Global_LCM159
AT2G21580	Global_MCL2		AT2G39470	Global_LCM159
AT3G05590	Global_MCL2		AT3G02730	Global_LCM159
AT4G30220	Global_MCL2		AT3G10060	Global_LCM159
AT5G50810	Global_MCL2		AT3G16250	Global_LCM159
AT1G48830	Global_MCL2		AT3G19480	Global_LCM159
AT4G39200	Global_MCL2		AT3G48200	Global_LCM159
AT1G54690	Global_MCL2		AT3G48420	Global_LCM159
AT3G11250	Global_MCL2		AT4G27700	Global_LCM159
AT2G01250	Global_MCL2		AT4G34090	Global_LCM159
AT2G32060	Global_MCL2		AT5G07020	Global_LCM159
AT2G36620	Global_MCL2		AT5G20935	Global_LCM159
AT2G37190	Global_MCL2		AT5G27290	Global_LCM159
AT2G17360	Global_MCL2		AT5G42070	Global_LCM159
AT2G19730	Global_MCL2		AT5G43750	Global_LCM159
AT2G27710	Global_MCL2		AT5G58260	Global_LCM159
AT2G27720	Global_MCL2		AT5G62140	Global_LCM159
AT3G06700	Global_MCL2		AT1G58430	Global_LCM16
AT5G57290	Global_MCL2		AT1G63710	Global_LCM16
AT2G27530	Global_MCL2		AT2G20870	Global_LCM16
AT2G34480	Global_MCL2		AT5G22430	Global_LCM16
AT2G39460	Global_MCL2		AT5G55720	Global_LCM16
AT2G37600	Global_MCL2		AT1G30750	Global_LCM160
AT2G39390	Global_MCL2		AT2G27370	Global_LCM160
AT2G44120	Global_MCL2		AT2G28670	Global_LCM160
AT5G48760	Global_MCL2		AT2G32300	Global_LCM160
AT3G10090	Global_MCL2		AT2G36100	Global_LCM160
AT5G43970	Global_MCL2		AT2G39430	Global_LCM160
AT4G33250	Global_MCL2		AT3G11550	Global_LCM160
AT5G15520	Global_MCL2		AT3G25930	Global_LCM160
AT1G01310	Global_MCL3		AT4G13580	Global_LCM160
AT1G19500	Global_MCL3		AT5G42180	Global_LCM160
AT3G02810	Global_MCL3		AT5G66390	Global_LCM160
AT3G02970	Global_MCL3		AT2G28670	Global_LCM161
AT3G05610	Global_MCL3		AT2G36100	Global_LCM161
AT3G09530	Global_MCL3		AT3G25930	Global_LCM161
AT3G25165	Global_MCL3		AT4G13580	Global_LCM161
AT3G25170	Global_MCL3		AT5G17820	Global_LCM161
AT3G26860	Global_MCL3		AT5G66390	Global_LCM161
AT3G43120	Global_MCL3		AT1G30750	Global_LCM162
AT4G03290	Global_MCL3		AT2G28670	Global_LCM162
AT4G24640	Global_MCL3		AT2G36100	Global_LCM162
AT4G39110	Global_MCL3		AT3G25930	Global_LCM162
AT5G15110	Global_MCL3		AT4G13580	Global_LCM162
AT5G16500	Global_MCL3		AT5G10580	Global_LCM162
AT5G19360	Global_MCL3		AT5G66390	Global_LCM162
AT5G26060	Global_MCL3		AT1G30750	Global_LCM163
AT5G27980	Global_MCL3		AT2G28670	Global_LCM163
AT5G28680	Global_MCL3		AT2G32300	Global_LCM163
AT5G48140	Global_MCL3		AT2G36100	Global_LCM163
AT5G50830	Global_MCL3		AT3G22620	Global_LCM163
AT5G54095	Global_MCL3		AT3G25930	Global_LCM163
AT5G62750	Global_MCL3		AT4G13580	Global_LCM163
AT1G01980	Global_MCL3		AT5G66390	Global_LCM163
AT1G14420	Global_MCL3		AT2G28670	Global_LCM164
AT1G76370	Global_MCL3		AT2G36100	Global_LCM164
AT3G20190	Global_MCL3		AT3G25930	Global_LCM164
AT3G20530	Global_MCL3		AT3G45710	Global_LCM164
AT3G20580	Global_MCL3		AT4G13580	Global_LCM164
AT3G26110	Global_MCL3		AT5G66390	Global_LCM164
AT3G52600	Global_MCL3		AT2G28670	Global_LCM165
AT3G54800	Global_MCL3		AT2G36100	Global_LCM165
AT4G39610	Global_MCL3		AT3G25930	Global_LCM165
AT5G04180	Global_MCL3		AT4G13580	Global_LCM165
AT5G23270	Global_MCL3		AT4G22212	Global_LCM165
AT5G39880	Global_MCL3		AT5G66390	Global_LCM165
AT5G58170	Global_MCL3		AT1G30750	Global_LCM166
AT1G02790	Global_MCL3		AT2G28670	Global_LCM166
AT1G28270	Global_MCL3		AT2G32300	Global_LCM166
AT1G29140	Global_MCL3		AT2G36100	Global_LCM166
AT1G35490	Global_MCL3		AT3G25930	Global_LCM166
AT3G01240	Global_MCL3		AT4G13580	Global_LCM166
AT3G01250	Global_MCL3		AT4G30670	Global_LCM166
AT3G01270	Global_MCL3		AT5G66390	Global_LCM166
AT3G01700	Global_MCL3		AT2G28670	Global_LCM167
AT3G03430	Global_MCL3		AT2G36100	Global_LCM167
AT3G07820	Global_MCL3		AT3G25930	Global_LCM167
AT3G13390	Global_MCL3		AT4G12550	Global_LCM167
AT3G13400	Global_MCL3		AT4G13580	Global_LCM167
AT3G20865	Global_MCL3		AT5G66390	Global_LCM167
AT3G28750	Global_MCL3		AT1G30750	Global_LCM168
AT3G28790	Global_MCL3		AT2G28670	Global_LCM168
AT3G28830	Global_MCL3		AT2G36100	Global_LCM168
AT3G28980	Global_MCL3		AT3G25930	Global_LCM168
AT3G57690	Global_MCL3		AT4G13580	Global_LCM168
AT3G62170	Global_MCL3		AT4G17800	Global_LCM168
AT3G62180	Global_MCL3		AT5G66390	Global_LCM168
AT3G62230	Global_MCL3		AT1G18980	Global_LCM169
AT4G02250	Global_MCL3		AT2G36100	Global_LCM169
AT4G04930	Global_MCL3		AT3G25930	Global_LCM169
AT4G25590	Global_MCL3		AT5G66390	Global_LCM169
AT4G35010	Global_MCL3		AT1G03130	Global_LCM17
AT5G07420	Global_MCL3		AT1G06680	Global_LCM17
AT5G07430	Global_MCL3		AT1G08380	Global_LCM17
AT5G14380	Global_MCL3		AT1G09340	Global_LCM17
AT5G15140	Global_MCL3		AT1G12900	Global_LCM17
AT5G17480	Global_MCL3		AT1G15820	Global_LCM17
AT5G26700	Global_MCL3		AT1G20340	Global_LCM17
AT5G38760	Global_MCL3		AT1G30380	Global_LCM17
AT5G44300	Global_MCL3		AT1G31330	Global_LCM17
AT5G45880	Global_MCL3		AT1G32060	Global_LCM17
AT5G47000	Global_MCL3		AT1G32470	Global_LCM17
AT5G50030	Global_MCL3		AT1G42970	Global_LCM17
AT5G61720	Global_MCL3		AT1G44575	Global_LCM17
AT1G03050	Global_MCL3		AT1G51400	Global_LCM17
AT1G11770	Global_MCL3		AT1G52220	Global_LCM17
AT1G47280	Global_MCL3		AT1G52230	Global_LCM17
AT1G54070	Global_MCL3		AT1G54780	Global_LCM17
AT1G68610	Global_MCL3		AT1G55670	Global_LCM17
AT1G75870	Global_MCL3		AT1G61520	Global_LCM17
AT2G24450	Global_MCL3		AT1G67740	Global_LCM17
AT3G05930	Global_MCL3		AT1G68010	Global_LCM17
AT3G28780	Global_MCL3		AT1G72610	Global_LCM17
AT3G46520	Global_MCL3		AT1G76100	Global_LCM17
AT3G52620	Global_MCL3		AT1G79040	Global_LCM17
AT3G62640	Global_MCL3		AT2G06520	Global_LCM17
AT4G00350	Global_MCL3		AT2G20260	Global_LCM17
AT4G18395	Global_MCL3		AT2G30570	Global_LCM17
AT4G36490	Global_MCL3		AT2G35260	Global_LCM17
AT5G42170	Global_MCL3		AT2G35370	Global_LCM17
AT5G46770	Global_MCL3		AT2G39010	Global_LCM17
AT1G52680	Global_MCL3		AT2G39730	Global_LCM17
AT3G28840	Global_MCL3		AT2G42220	Global_LCM17
AT5G52360	Global_MCL3		AT2G46820	Global_LCM17
AT1G10770	Global_MCL3		AT3G01500	Global_LCM17
AT3G06830	Global_MCL3		AT3G08940	Global_LCM17
AT3G43860	Global_MCL3		AT3G16140	Global_LCM17
AT1G49290	Global_MCL3		AT3G21055	Global_LCM17
AT3G17060	Global_MCL3		AT3G46780	Global_LCM17
AT3G62710	Global_MCL3		AT3G50820	Global_LCM17
AT4G27580	Global_MCL3		AT3G54050	Global_LCM17
AT5G12000	Global_MCL3		AT3G54890	Global_LCM17
AT1G23350	Global_MCL3		AT3G56940	Global_LCM17
AT3G21570	Global_MCL3		AT3G63140	Global_LCM17
AT5G39400	Global_MCL3		AT4G01150	Global_LCM17
AT1G24520	Global_MCL3		AT4G02770	Global_LCM17
AT3G06260	Global_MCL3		AT4G04640	Global_LCM17
AT4G11760	Global_MCL3		AT4G05180	Global_LCM17
AT5G19580	Global_MCL3		AT4G09650	Global_LCM17
AT3G16040	Global_MCL3		AT4G10340	Global_LCM17
AT5G12180	Global_MCL3		AT4G12800	Global_LCM17
AT1G55560	Global_MCL3		AT4G21280	Global_LCM17
AT1G55570	Global_MCL3		AT4G28750	Global_LCM17
AT2G27180	Global_MCL3		AT4G32260	Global_LCM17
AT2G31500	Global_MCL3		AT4G38970	Global_LCM17
AT2G36020	Global_MCL3		AT5G01530	Global_LCM17
AT1G66210	Global_MCL3		AT5G04140	Global_LCM17
AT2G26450	Global_MCL3		AT5G09660	Global_LCM17
AT3G19310	Global_MCL3		AT5G19940	Global_LCM17
AT2G02140	Global_MCL3		AT5G23060	Global_LCM17
AT2G13350	Global_MCL3		AT5G46110	Global_LCM17
AT2G16730	Global_MCL3		AT5G54270	Global_LCM17
AT2G02720	Global_MCL3		AT5G64040	Global_LCM17
AT1G04540	Global_MCL3		AT5G66570	Global_LCM17
AT2G23900	Global_MCL3		AT1G22440	Global_LCM170
AT2G05850	Global_MCL3		AT2G28670	Global_LCM170
AT2G07040	Global_MCL3		AT2G36100	Global_LCM170
AT3G10460	Global_MCL3		AT3G25930	Global_LCM170
AT5G18910	Global_MCL3		AT4G13580	Global_LCM170
AT2G19000	Global_MCL3		AT5G66390	Global_LCM170
AT2G19770	Global_MCL3		AT1G02900	Global_LCM171
AT2G45800	Global_MCL3		AT2G28670	Global_LCM171
AT2G47050	Global_MCL3		AT2G36100	Global_LCM171
AT2G33420	Global_MCL3		AT3G25930	Global_LCM171
AT2G43230	Global_MCL3		AT4G13580	Global_LCM171
AT3G56600	Global_MCL3		AT5G66390	Global_LCM171
AT1G02700	Global_MCL4		AT2G28670	Global_LCM172
AT1G27990	Global_MCL4		AT2G36100	Global_LCM172
AT1G29680	Global_MCL4		AT2G48130	Global_LCM172
AT1G32560	Global_MCL4		AT3G25930	Global_LCM172
AT1G48130	Global_MCL4		AT4G13580	Global_LCM172
AT1G72100	Global_MCL4		AT5G66390	Global_LCM172
AT1G73190	Global_MCL4		AT1G14150	Global_LCM173
AT2G33520	Global_MCL4		AT1G19150	Global_LCM173
AT3G01570	Global_MCL4		AT1G26220	Global_LCM173
AT3G12960	Global_MCL4		AT1G27480	Global_LCM173
AT3G15670	Global_MCL4		AT1G64680	Global_LCM173
AT3G19920	Global_MCL4		AT1G64770	Global_LCM173
AT3G22490	Global_MCL4		AT1G65230	Global_LCM173
AT3G50980	Global_MCL4		AT1G70760	Global_LCM173
AT3G51810	Global_MCL4		AT1G74880	Global_LCM173
AT3G53040	Global_MCL4		AT2G01590	Global_LCM173
AT3G54940	Global_MCL4		AT2G04039	Global_LCM173
AT3G56350	Global_MCL4		AT2G04790	Global_LCM173
AT3G58450	Global_MCL4		AT2G28605	Global_LCM173
AT4G09600	Global_MCL4		AT2G39470	Global_LCM173
AT4G10020	Global_MCL4		AT3G16250	Global_LCM173
AT4G21020	Global_MCL4		AT3G19800	Global_LCM173
AT4G25140	Global_MCL4		AT3G22210	Global_LCM173
AT4G26740	Global_MCL4		AT3G56650	Global_LCM173
AT4G27530	Global_MCL4		AT5G20935	Global_LCM173
AT4G31830	Global_MCL4		AT5G27290	Global_LCM173
AT5G01300	Global_MCL4		AT5G58260	Global_LCM173
AT5G07330	Global_MCL4		AT2G21045	Global_LCM174
AT5G16460	Global_MCL4		AT2G28670	Global_LCM174
AT5G22470	Global_MCL4		AT2G36100	Global_LCM174
AT5G42290	Global_MCL4		AT3G25930	Global_LCM174
AT5G43770	Global_MCL4		AT4G13580	Global_LCM174
AT5G44310	Global_MCL4		AT5G66390	Global_LCM174
AT5G45690	Global_MCL4		AT1G30750	Global_LCM175
AT5G55240	Global_MCL4		AT2G01530	Global_LCM175
AT5G62490	Global_MCL4		AT2G28670	Global_LCM175
AT5G66780	Global_MCL4		AT2G36100	Global_LCM175
AT1G03790	Global_MCL4		AT3G25930	Global_LCM175
AT1G03880	Global_MCL4		AT4G13580	Global_LCM175
AT1G03890	Global_MCL4		AT5G66390	Global_LCM175
AT1G04560	Global_MCL4		AT2G18980	Global_LCM176
AT1G05510	Global_MCL4		AT2G28670	Global_LCM176
AT1G14940	Global_MCL4		AT2G36100	Global_LCM176
AT1G14950	Global_MCL4		AT3G25930	Global_LCM176
AT1G17810	Global_MCL4		AT4G13580	Global_LCM176
AT1G27461	Global_MCL4		AT5G66390	Global_LCM176
AT1G47540	Global_MCL4		AT1G01310	Global_LCM177
AT1G65090	Global_MCL4		AT1G11770	Global_LCM177
AT1G77950	Global_MCL4		AT1G18990	Global_LCM177
AT2G28490	Global_MCL4		AT1G76370	Global_LCM177
AT3G22640	Global_MCL4		AT2G31500	Global_LCM177
AT3G27660	Global_MCL4		AT3G02810	Global_LCM177
AT4G27140	Global_MCL4		AT3G02970	Global_LCM177
AT4G27150	Global_MCL4		AT3G26860	Global_LCM177
AT4G27160	Global_MCL4		AT3G54800	Global_LCM177
AT4G27170	Global_MCL4		AT4G03290	Global_LCM177
AT4G28520	Global_MCL4		AT5G16500	Global_LCM177
AT5G40420	Global_MCL4		AT5G28680	Global_LCM177
AT5G54740	Global_MCL4		AT1G01980	Global_LCM178
AT1G80090	Global_MCL4		AT1G11770	Global_LCM178
AT3G60730	Global_MCL4		AT1G49290	Global_LCM178
AT5G55750	Global_MCL4		AT1G76370	Global_LCM178
AT1G03990	Global_MCL4		AT3G02810	Global_LCM178
AT5G65550	Global_MCL4		AT3G09530	Global_LCM178
AT1G54870	Global_MCL4		AT3G20190	Global_LCM178
AT2G21820	Global_MCL4		AT3G20580	Global_LCM178
AT3G21370	Global_MCL4		AT5G28680	Global_LCM178
AT4G16160	Global_MCL4		AT5G42490	Global_LCM178
AT5G44120	Global_MCL4		AT5G58170	Global_LCM178
AT1G14930	Global_MCL4		AT1G11770	Global_LCM179
AT1G22600	Global_MCL4		AT2G46360	Global_LCM179
AT2G23240	Global_MCL4		AT3G02810	Global_LCM179
AT3G05260	Global_MCL4		AT5G28680	Global_LCM179
AT3G21380	Global_MCL4		AT1G03130	Global_LCM18
AT4G09610	Global_MCL4		AT1G08380	Global_LCM18
AT5G18450	Global_MCL4		AT1G09340	Global_LCM18
AT5G57260	Global_MCL4		AT1G12900	Global_LCM18
AT1G08170	Global_MCL4		AT1G15820	Global_LCM18
AT3G22500	Global_MCL4		AT1G18730	Global_LCM18
AT3G61040	Global_MCL4		AT1G20020	Global_LCM18
AT5G54000	Global_MCL4		AT1G29670	Global_LCM18
AT5G54070	Global_MCL4		AT1G32060	Global_LCM18
AT5G66430	Global_MCL4		AT1G32470	Global_LCM18
AT1G12130	Global_MCL4		AT1G42970	Global_LCM18
AT1G17010	Global_MCL4		AT1G52230	Global_LCM18
AT2G33070	Global_MCL4		AT1G55670	Global_LCM18
AT1G70840	Global_MCL4		AT1G72610	Global_LCM18
AT1G16770	Global_MCL4		AT1G76100	Global_LCM18
AT4G22100	Global_MCL4		AT2G20260	Global_LCM18
AT4G02690	Global_MCL4		AT2G35370	Global_LCM18
AT5G60220	Global_MCL4		AT2G42220	Global_LCM18
AT3G03620	Global_MCL4		AT2G43560	Global_LCM18
AT3G24650	Global_MCL4		AT3G01500	Global_LCM18
AT5G24130	Global_MCL4		AT3G08940	Global_LCM18
AT1G23070	Global_MCL4		AT3G16140	Global_LCM18
AT2G40170	Global_MCL4		AT3G21055	Global_LCM18
AT1G26400	Global_MCL4		AT3G46780	Global_LCM18
AT1G67100	Global_MCL4		AT3G63140	Global_LCM18
AT2G27940	Global_MCL4		AT4G02770	Global_LCM18
AT5G10120	Global_MCL4		AT4G09010	Global_LCM18
AT5G50770	Global_MCL4		AT4G12800	Global_LCM18
AT5G62800	Global_MCL4		AT4G21280	Global_LCM18
AT5G51210	Global_MCL4		AT4G28750	Global_LCM18
AT5G51760	Global_MCL4		AT5G01530	Global_LCM18
AT2G03520	Global_MCL4		AT5G53490	Global_LCM18
AT1G66770	Global_MCL4		AT5G64040	Global_LCM18
AT2G25340	Global_MCL4		AT3G23670	Global_LCM180
AT2G15010	Global_MCL4		AT4G02800	Global_LCM180
AT2G27380	Global_MCL4		AT4G26660	Global_LCM180
AT2G28420	Global_MCL4		AT5G51600	Global_LCM180
AT2G36640	Global_MCL4		AT1G01750	Global_LCM181
AT2G19320	Global_MCL4		AT1G30870	Global_LCM181
AT2G42560	Global_MCL4		AT1G48930	Global_LCM181
AT4G18650	Global_MCL4		AT1G62980	Global_LCM181
AT2G19900	Global_MCL4		AT2G34910	Global_LCM181
AT2G23640	Global_MCL4		AT2G47540	Global_LCM181
AT2G25890	Global_MCL4		AT3G49960	Global_LCM181
AT2G35300	Global_MCL4		AT3G62680	Global_LCM181
AT2G34740	Global_MCL4		AT4G00680	Global_LCM181
AT2G41280	Global_MCL4		AT4G02270	Global_LCM181
AT2G42000	Global_MCL4		AT4G25820	Global_LCM181
AT3G14880	Global_MCL4		AT4G26010	Global_LCM181
AT3G01190	Global_MCL5		AT5G04960	Global_LCM181
AT3G23190	Global_MCL5		AT5G05500	Global_LCM181
AT4G30170	Global_MCL5		AT5G17820	Global_LCM181
AT5G17820	Global_MCL5		AT5G67400	Global_LCM181
AT5G40510	Global_MCL5		AT1G13270	Global_LCM182
AT4G21600	Global_MCL5		AT2G37660	Global_LCM182
AT1G02900	Global_MCL5		AT3G08740	Global_LCM182
AT1G18980	Global_MCL5		AT3G52380	Global_LCM182
AT1G29280	Global_MCL5		AT5G11450	Global_LCM182
AT3G21770	Global_MCL5		AT5G14910	Global_LCM182
AT3G22620	Global_MCL5		AT1G01280	Global_LCM183
AT3G25930	Global_MCL5		AT1G02813	Global_LCM183
AT3G54040	Global_MCL5		AT1G61070	Global_LCM183
AT4G13580	Global_MCL5		AT1G62940	Global_LCM183
AT4G13660	Global_MCL5		AT1G67990	Global_LCM183
AT4G17800	Global_MCL5		AT1G68875	Global_LCM183
AT4G22212	Global_MCL5		AT1G69500	Global_LCM183
AT4G30670	Global_MCL5		AT3G11980	Global_LCM183
AT5G59090	Global_MCL5		AT3G42960	Global_LCM183
AT5G63590	Global_MCL5		AT4G14080	Global_LCM183
AT5G63600	Global_MCL5		AT5G07230	Global_LCM183
AT5G64100	Global_MCL5		AT5G16920	Global_LCM183
AT5G66390	Global_MCL5		AT5G62080	Global_LCM183
AT1G05260	Global_MCL5		AT4G37160	Global_LCM184
AT1G22440	Global_MCL5		AT5G04970	Global_LCM184
AT1G30750	Global_MCL5		AT5G60520	Global_LCM184
AT1G72200	Global_MCL5		AT5G60530	Global_LCM184
AT1G77330	Global_MCL5		AT2G23630	Global_LCM185
AT2G28670	Global_MCL5		AT2G43600	Global_LCM185
AT2G36100	Global_MCL5		AT4G37160	Global_LCM185
AT3G05890	Global_MCL5		AT5G60520	Global_LCM185
AT3G05920	Global_MCL5		AT5G60530	Global_LCM185
AT3G11550	Global_MCL5		AT1G33750	Global_LCM186
AT4G02090	Global_MCL5		AT2G23630	Global_LCM186
AT4G17280	Global_MCL5		AT4G37160	Global_LCM186
AT5G42180	Global_MCL5		AT5G10130	Global_LCM186
AT5G53250	Global_MCL5		AT5G60520	Global_LCM186
AT5G56540	Global_MCL5		AT5G60530	Global_LCM186
AT1G08670	Global_MCL5		AT1G35710	Global_LCM187
AT1G08990	Global_MCL5		AT2G14560	Global_LCM187
AT4G28890	Global_MCL5		AT4G14400	Global_LCM187
AT1G13300	Global_MCL5		AT5G10760	Global_LCM187
AT4G12550	Global_MCL5		AT5G54610	Global_LCM187
AT1G15210	Global_MCL5		AT5G60900	Global_LCM187
AT1G50560	Global_MCL5		AT1G08360	Global_LCM188
AT2G43610	Global_MCL5		AT1G14620	Global_LCM188
AT4G19030	Global_MCL5		AT1G27400	Global_LCM188
AT5G66690	Global_MCL5		AT2G19730	Global_LCM188
AT3G14940	Global_MCL5		AT2G37190	Global_LCM188
AT3G23800	Global_MCL5		AT3G07110	Global_LCM188
AT3G50300	Global_MCL5		AT5G27850	Global_LCM188
AT3G53480	Global_MCL5		AT5G58420	Global_LCM188
AT3G62270	Global_MCL5		AT1G18540	Global_LCM189
AT4G15390	Global_MCL5		AT3G07110	Global_LCM189
AT5G17330	Global_MCL5		AT4G25630	Global_LCM189
AT5G23830	Global_MCL5		AT4G31700	Global_LCM189
AT2G41660	Global_MCL5		AT5G58420	Global_LCM189
AT4G05200	Global_MCL5		AT1G01750	Global_LCM19
AT4G12080	Global_MCL5		AT1G30870	Global_LCM19
AT5G26260	Global_MCL5		AT4G00680	Global_LCM19
AT5G26280	Global_MCL5		AT4G02270	Global_LCM19
AT4G35380	Global_MCL5		AT4G26010	Global_LCM19
AT5G44610	Global_MCL5		AT5G05500	Global_LCM19
AT1G30650	Global_MCL5		AT5G40510	Global_LCM19
AT1G43020	Global_MCL5		AT5G67400	Global_LCM19
AT1G71740	Global_MCL5		AT1G02150	Global_LCM190
AT3G18200	Global_MCL5		AT1G03475	Global_LCM190
AT3G22570	Global_MCL5		AT2G37220	Global_LCM190
AT3G45710	Global_MCL5		AT2G47940	Global_LCM190
AT4G17215	Global_MCL5		AT2G27710	Global_LCM191
AT4G20140	Global_MCL5		AT3G11510	Global_LCM191
AT5G06200	Global_MCL5		AT4G00810	Global_LCM191
AT5G47450	Global_MCL5		AT5G47700	Global_LCM191
AT5G57620	Global_MCL5		AT1G54690	Global_LCM192
AT4G05170	Global_MCL5		AT2G32060	Global_LCM192
AT4G21340	Global_MCL5		AT3G10610	Global_LCM192
AT5G06800	Global_MCL5		AT3G44590	Global_LCM192
AT1G53180	Global_MCL5		AT3G47370	Global_LCM192
AT1G61590	Global_MCL5		AT1G56320	Global_LCM193
AT3G19390	Global_MCL5		AT1G68850	Global_LCM193
AT1G67330	Global_MCL5		AT2G23540	Global_LCM193
AT4G29270	Global_MCL5		AT2G35380	Global_LCM193
AT1G70990	Global_MCL5		AT3G44540	Global_LCM193
AT1G80240	Global_MCL5		AT4G20390	Global_LCM193
AT2G01530	Global_MCL5		AT5G37690	Global_LCM193
AT2G21045	Global_MCL5		AT5G49350	Global_LCM193
AT3G09220	Global_MCL5		AT5G58860	Global_LCM193
AT2G01880	Global_MCL5		AT5G63560	Global_LCM193
AT2G18980	Global_MCL5		AT2G18360	Global_LCM194
AT2G25810	Global_MCL5		AT2G18370	Global_LCM194
AT2G29750	Global_MCL5		AT3G44540	Global_LCM194
AT2G32270	Global_MCL5		AT3G58550	Global_LCM194
AT2G46740	Global_MCL5		AT5G63560	Global_LCM194
AT2G21100	Global_MCL5		AT1G06190	Global_LCM195
AT2G26650	Global_MCL5		AT3G28460	Global_LCM195
AT2G27370	Global_MCL5		AT4G20960	Global_LCM195
AT5G23220	Global_MCL5		AT5G11480	Global_LCM195
AT2G30210	Global_MCL5		AT1G03600	Global_LCM196
AT2G32300	Global_MCL5		AT1G03630	Global_LCM196
AT2G39430	Global_MCL5		AT1G05190	Global_LCM196
AT2G39110	Global_MCL5		AT1G06680	Global_LCM196
AT2G44790	Global_MCL5		AT1G08380	Global_LCM196
AT2G46750	Global_MCL5		AT1G09340	Global_LCM196
AT5G15180	Global_MCL5		AT1G12900	Global_LCM196
AT3G01420	Global_MCL5		AT1G15820	Global_LCM196
AT3G21510	Global_MCL5		AT1G20340	Global_LCM196
AT3G45700	Global_MCL5		AT1G29070	Global_LCM196
AT4G11290	Global_MCL5		AT1G30380	Global_LCM196
AT5G40730	Global_MCL5		AT1G31330	Global_LCM196
AT5G51060	Global_MCL5		AT1G32060	Global_LCM196
AT5G60660	Global_MCL5		AT1G32470	Global_LCM196
AT1G03360	Global_MCL6		AT1G35680	Global_LCM196
AT1G52930	Global_MCL6		AT1G42970	Global_LCM196
AT1G56110	Global_MCL6		AT1G44575	Global_LCM196
AT1G80270	Global_MCL6		AT1G52220	Global_LCM196
AT1G80750	Global_MCL6		AT1G52230	Global_LCM196
AT2G28600	Global_MCL6		AT1G54780	Global_LCM196
AT2G40360	Global_MCL6		AT1G55670	Global_LCM196
AT3G05060	Global_MCL6		AT1G60950	Global_LCM196
AT3G07750	Global_MCL6		AT1G64510	Global_LCM196
AT3G12270	Global_MCL6		AT1G67740	Global_LCM196
AT3G18600	Global_MCL6		AT1G68590	Global_LCM196
AT3G20000	Global_MCL6		AT1G72610	Global_LCM196
AT3G44750	Global_MCL6		AT1G74730	Global_LCM196
AT4G30930	Global_MCL6		AT1G75350	Global_LCM196
AT5G14050	Global_MCL6		AT1G76100	Global_LCM196
AT5G15550	Global_MCL6		AT1G78630	Global_LCM196
AT1G04900	Global_MCL6		AT2G06520	Global_LCM196
AT4G31810	Global_MCL6		AT2G20260	Global_LCM196
AT3G06530	Global_MCL6		AT2G21330	Global_LCM196
AT3G11964	Global_MCL6		AT2G24270	Global_LCM196
AT3G21540	Global_MCL6		AT2G26500	Global_LCM196
AT3G57660	Global_MCL6		AT2G30570	Global_LCM196
AT5G16750	Global_MCL6		AT2G35370	Global_LCM196
AT4G30800	Global_MCL6		AT2G37660	Global_LCM196
AT5G08180	Global_MCL6		AT2G38540	Global_LCM196
AT1G13030	Global_MCL6		AT2G42220	Global_LCM196
AT1G14320	Global_MCL6		AT2G43030	Global_LCM196
AT4G25630	Global_MCL6		AT2G43560	Global_LCM196
AT1G16870	Global_MCL6		AT2G46820	Global_LCM196
AT4G15640	Global_MCL6		AT3G16140	Global_LCM196
AT4G35850	Global_MCL6		AT3G21055	Global_LCM196
AT1G15440	Global_MCL6		AT3G25920	Global_LCM196
AT1G53645	Global_MCL6		AT3G26060	Global_LCM196
AT1G60850	Global_MCL6		AT3G26650	Global_LCM196
AT3G16810	Global_MCL6		AT3G47650	Global_LCM196
AT4G05410	Global_MCL6		AT3G54210	Global_LCM196
AT4G31120	Global_MCL6		AT3G55330	Global_LCM196
AT5G23300	Global_MCL6		AT3G55800	Global_LCM196
AT3G51800	Global_MCL6		AT3G61870	Global_LCM196
AT1G18850	Global_MCL6		AT4G01150	Global_LCM196
AT1G31660	Global_MCL6		AT4G02770	Global_LCM196
AT3G13940	Global_MCL6		AT4G03280	Global_LCM196
AT3G23620	Global_MCL6		AT4G04640	Global_LCM196
AT3G27280	Global_MCL6		AT4G09010	Global_LCM196
AT4G28450	Global_MCL6		AT4G09650	Global_LCM196
AT5G06550	Global_MCL6		AT4G10340	Global_LCM196
AT5G11240	Global_MCL6		AT4G12800	Global_LCM196
AT1G48630	Global_MCL6		AT4G17600	Global_LCM196
AT1G23410	Global_MCL6		AT4G18480	Global_LCM196
AT3G16780	Global_MCL6		AT4G21280	Global_LCM196
AT1G26910	Global_MCL6		AT4G25050	Global_LCM196
AT1G29940	Global_MCL6		AT4G28750	Global_LCM196
AT3G49080	Global_MCL6		AT4G34190	Global_LCM196
AT1G49540	Global_MCL6		AT4G38970	Global_LCM196
AT3G57490	Global_MCL6		AT5G01530	Global_LCM196
AT5G02050	Global_MCL6		AT5G14320	Global_LCM196
AT5G14520	Global_MCL6		AT5G14910	Global_LCM196
AT2G33210	Global_MCL6		AT5G30510	Global_LCM196
AT3G03060	Global_MCL6		AT5G46110	Global_LCM196
AT3G13860	Global_MCL6		AT5G54600	Global_LCM196
AT4G02930	Global_MCL6		AT5G64040	Global_LCM196
AT1G55900	Global_MCL6		AT5G66570	Global_LCM196
AT3G18130	Global_MCL6		AT2G04675	Global_LCM197
AT3G55010	Global_MCL6		AT3G03080	Global_LCM197
AT3G55510	Global_MCL6		AT3G17220	Global_LCM197
AT3G57150	Global_MCL6		AT4G35670	Global_LCM197
AT4G01560	Global_MCL6		AT1G35680	Global_LCM198
AT5G22650	Global_MCL6		AT1G48350	Global_LCM198
AT5G57280	Global_MCL6		AT1G78630	Global_LCM198
AT5G61770	Global_MCL6		AT2G29180	Global_LCM198
AT1G63660	Global_MCL6		AT2G33800	Global_LCM198
AT1G77550	Global_MCL6		AT2G38140	Global_LCM198
AT1G63810	Global_MCL6		AT3G15190	Global_LCM198
AT3G57940	Global_MCL6		AT3G25920	Global_LCM198
AT1G69070	Global_MCL6		AT3G56910	Global_LCM198
AT1G79150	Global_MCL6		AT4G12970	Global_LCM198
AT3G13160	Global_MCL6		AT5G47190	Global_LCM198
AT1G80620	Global_MCL6		AT5G52100	Global_LCM198
AT2G17250	Global_MCL6		AT1G19150	Global_LCM199
AT2G18330	Global_MCL6		AT1G64680	Global_LCM199
AT2G18900	Global_MCL6		AT1G64770	Global_LCM199
AT2G37990	Global_MCL6		AT1G67700	Global_LCM199
AT2G19670	Global_MCL6		AT1G70760	Global_LCM199
AT2G20060	Global_MCL6		AT1G74730	Global_LCM199
AT2G27840	Global_MCL6		AT1G75690	Global_LCM199
AT4G28200	Global_MCL6		AT2G01590	Global_LCM199
AT4G32720	Global_MCL6		AT2G04039	Global_LCM199
AT5G41190	Global_MCL6		AT2G28605	Global_LCM199
AT2G34260	Global_MCL6		AT2G39470	Global_LCM199
AT1G23280	Global_MCL6		AT3G47070	Global_LCM199
AT5G15810	Global_MCL6		AT3G51510	Global_LCM199
AT5G64420	Global_MCL6		AT3G55330	Global_LCM199
AT2G40700	Global_MCL6		AT3G59400	Global_LCM199
AT3G22300	Global_MCL6		AT4G27700	Global_LCM199
AT5G60990	Global_MCL6		AT5G07020	Global_LCM199
AT5G40770	Global_MCL6		AT5G38520	Global_LCM199
AT3G59670	Global_MCL6		AT5G42070	Global_LCM199
AT5G08620	Global_MCL6		AT5G45680	Global_LCM199
AT1G01280	Global_MCL7		AT5G55620	Global_LCM199
AT1G30020	Global_MCL7		AT5G58260	Global_LCM199
AT1G61070	Global_MCL7		AT1G80240	Global_LCM2
AT1G67990	Global_MCL7		AT2G28670	Global_LCM2
AT1G69500	Global_MCL7		AT2G36100	Global_LCM2
AT1G71160	Global_MCL7		AT4G13580	Global_LCM2
AT1G74540	Global_MCL7		AT1G01750	Global_LCM20
AT3G07450	Global_MCL7		AT1G30870	Global_LCM20
AT3G11980	Global_MCL7		AT2G32270	Global_LCM20
AT3G13220	Global_MCL7		AT4G02270	Global_LCM20
AT3G23770	Global_MCL7		AT4G26010	Global_LCM20
AT3G42960	Global_MCL7		AT5G05500	Global_LCM20
AT3G52130	Global_MCL7		AT5G67400	Global_LCM20
AT3G52160	Global_MCL7		AT1G03600	Global_LCM200
AT4G14080	Global_MCL7		AT1G68010	Global_LCM200
AT4G34850	Global_MCL7		AT1G76730	Global_LCM200
AT5G07230	Global_MCL7		AT2G01320	Global_LCM200
AT5G13380	Global_MCL7		AT2G26500	Global_LCM200
AT5G16920	Global_MCL7		AT3G55800	Global_LCM200
AT5G52160	Global_MCL7		AT3G63490	Global_LCM200
AT5G62080	Global_MCL7		AT4G03280	Global_LCM200
AT4G08670	Global_MCL7		AT5G23120	Global_LCM200
AT1G02813	Global_MCL7		AT5G58330	Global_LCM200
AT1G26710	Global_MCL7		AT1G04420	Global_LCM201
AT1G33430	Global_MCL7		AT1G14150	Global_LCM201
AT1G62940	Global_MCL7		AT1G15980	Global_LCM201
AT1G68875	Global_MCL7		AT1G18170	Global_LCM201
AT3G51590	Global_MCL7		AT1G18730	Global_LCM201
AT3G57620	Global_MCL7		AT1G45474	Global_LCM201
AT4G20420	Global_MCL7		AT1G49380	Global_LCM201
AT4G28395	Global_MCL7		AT1G55480	Global_LCM201
AT5G48210	Global_MCL7		AT1G65230	Global_LCM201
AT1G23240	Global_MCL7		AT1G76450	Global_LCM201
AT1G28430	Global_MCL7		AT1G76730	Global_LCM201
AT1G30350	Global_MCL7		AT2G39470	Global_LCM201
AT1G06250	Global_MCL7		AT3G01480	Global_LCM201
AT5G07520	Global_MCL7		AT3G19480	Global_LCM201
AT5G07540	Global_MCL7		AT3G23700	Global_LCM201
AT1G06260	Global_MCL7		AT3G48420	Global_LCM201
AT1G06990	Global_MCL7		AT3G56650	Global_LCM201
AT1G23570	Global_MCL7		AT3G61080	Global_LCM201
AT1G66850	Global_MCL7		AT4G33470	Global_LCM201
AT3G15400	Global_MCL7		AT4G34090	Global_LCM201
AT3G25050	Global_MCL7		AT5G07020	Global_LCM201
AT4G14815	Global_MCL7		AT5G08650	Global_LCM201
AT5G07550	Global_MCL7		AT5G27290	Global_LCM201
AT5G07560	Global_MCL7		AT5G27560	Global_LCM201
AT5G61605	Global_MCL7		AT5G42070	Global_LCM201
AT3G52810	Global_MCL7		AT5G44520	Global_LCM201
AT1G07340	Global_MCL7		AT5G48790	Global_LCM201
AT1G56360	Global_MCL7		AT5G53580	Global_LCM201
AT1G13140	Global_MCL7		AT5G58260	Global_LCM201
AT1G22015	Global_MCL7		AT1G01970	Global_LCM202
AT1G28375	Global_MCL7		AT1G06190	Global_LCM202
AT1G44224	Global_MCL7		AT3G28460	Global_LCM202
AT1G74550	Global_MCL7		AT5G66470	Global_LCM202
AT1G75910	Global_MCL7		AT1G06190	Global_LCM203
AT1G75920	Global_MCL7		AT1G69200	Global_LCM203
AT1G75930	Global_MCL7		AT3G28460	Global_LCM203
AT1G75940	Global_MCL7		AT5G66470	Global_LCM203
AT5G49070	Global_MCL7		AT1G06190	Global_LCM204
AT1G13150	Global_MCL7		AT1G74850	Global_LCM204
AT1G18280	Global_MCL7		AT3G28460	Global_LCM204
AT1G20120	Global_MCL7		AT5G66470	Global_LCM204
AT5G07510	Global_MCL7		AT1G06190	Global_LCM205
AT5G07530	Global_MCL7		AT3G28460	Global_LCM205
AT1G23250	Global_MCL7		AT4G02990	Global_LCM205
AT1G23520	Global_MCL7		AT5G66470	Global_LCM205
AT1G23590	Global_MCL7		AT1G06190	Global_LCM206
AT1G23600	Global_MCL7		AT3G28460	Global_LCM206
AT1G23670	Global_MCL7		AT3G59040	Global_LCM206
AT1G23580	Global_MCL7		AT5G66470	Global_LCM206
AT1G61110	Global_MCL7		AT1G29070	Global_LCM207
AT1G75790	Global_MCL7		AT1G48350	Global_LCM207
AT1G06170	Global_MCL7		AT1G64510	Global_LCM207
AT2G03740	Global_MCL7		AT1G78630	Global_LCM207
AT2G19070	Global_MCL7		AT1G79850	Global_LCM207
AT2G23800	Global_MCL7		AT2G33800	Global_LCM207
AT3G59530	Global_MCL7		AT3G13120	Global_LCM207
AT1G02730	Global_MCL8		AT3G25920	Global_LCM207
AT1G18370	Global_MCL8		AT3G44890	Global_LCM207
AT1G44110	Global_MCL8		AT5G20630	Global_LCM207
AT1G76310	Global_MCL8		AT5G47190	Global_LCM207
AT1G76540	Global_MCL8		AT1G56320	Global_LCM208
AT3G02120	Global_MCL8		AT1G68850	Global_LCM208
AT3G02640	Global_MCL8		AT1G74460	Global_LCM208
AT3G12870	Global_MCL8		AT4G20390	Global_LCM208
AT3G14190	Global_MCL8		AT4G36610	Global_LCM208
AT3G23890	Global_MCL8		AT5G09520	Global_LCM208
AT3G25980	Global_MCL8		AT5G13580	Global_LCM208
AT3G53190	Global_MCL8		AT5G58860	Global_LCM208
AT4G02800	Global_MCL8		AT1G54560	Global_LCM209
AT4G03100	Global_MCL8		AT1G80660	Global_LCM209
AT4G05190	Global_MCL8		AT2G28355	Global_LCM209
AT4G15830	Global_MCL8		AT5G09550	Global_LCM209
AT4G23800	Global_MCL8		AT5G66020	Global_LCM209
AT4G31840	Global_MCL8		AT1G01750	Global_LCM21
AT4G32830	Global_MCL8		AT1G30870	Global_LCM21
AT5G16250	Global_MCL8		AT2G29750	Global_LCM21
AT5G25090	Global_MCL8		AT4G26010	Global_LCM21
AT1G05440	Global_MCL8		AT1G22760	Global_LCM210
AT1G34355	Global_MCL8		AT1G30350	Global_LCM210
AT1G72250	Global_MCL8		AT1G50310	Global_LCM210
AT2G16270	Global_MCL8		AT2G23800	Global_LCM210
AT2G28620	Global_MCL8		AT1G26480	Global_LCM211
AT2G33560	Global_MCL8		AT1G54560	Global_LCM211
AT3G20150	Global_MCL8		AT1G63060	Global_LCM211
AT3G23670	Global_MCL8		AT5G66020	Global_LCM211
AT3G51280	Global_MCL8		AT1G04670	Global_LCM212
AT4G21820	Global_MCL8		AT1G54560	Global_LCM212
AT4G26660	Global_MCL8		AT3G21970	Global_LCM212
AT4G35620	Global_MCL8		AT5G66020	Global_LCM212
AT5G01910	Global_MCL8		AT1G22760	Global_LCM213
AT5G51600	Global_MCL8		AT1G50310	Global_LCM213
AT5G55520	Global_MCL8		AT1G54560	Global_LCM213
AT5G60930	Global_MCL8		AT5G66020	Global_LCM213
AT5G67270	Global_MCL8		AT2G28605	Global_LCM214
AT3G15550	Global_MCL8		AT2G48070	Global_LCM214
AT3G27330	Global_MCL8		AT3G05410	Global_LCM214
AT3G44050	Global_MCL8		AT5G55710	Global_LCM214
AT1G08560	Global_MCL8		AT1G49975	Global_LCM215
AT1G20930	Global_MCL8		AT2G28605	Global_LCM215
AT1G50490	Global_MCL8		AT2G34860	Global_LCM215
AT2G25060	Global_MCL8		AT2G35410	Global_LCM215
AT3G06030	Global_MCL8		AT2G48070	Global_LCM215
AT3G51720	Global_MCL8		AT3G15110	Global_LCM215
AT5G13840	Global_MCL8		AT3G51510	Global_LCM215
AT5G17160	Global_MCL8		AT3G55250	Global_LCM215
AT5G44560	Global_MCL8		AT3G56010	Global_LCM215
AT5G62550	Global_MCL8		AT4G13220	Global_LCM215
AT1G10780	Global_MCL8		AT4G16410	Global_LCM215
AT1G59540	Global_MCL8		AT5G51110	Global_LCM215
AT3G03130	Global_MCL8		AT5G55710	Global_LCM215
AT5G37010	Global_MCL8		AT1G02475	Global_LCM216
AT3G10310	Global_MCL8		AT1G03680	Global_LCM216
AT5G15510	Global_MCL8		AT1G19740	Global_LCM216
AT5G45700	Global_MCL8		AT1G20020	Global_LCM216
AT1G49870	Global_MCL8		AT1G32060	Global_LCM216
AT4G14150	Global_MCL8		AT1G32080	Global_LCM216
AT1G15660	Global_MCL8		AT1G32160	Global_LCM216
AT3G17360	Global_MCL8		AT1G52220	Global_LCM216
AT4G37490	Global_MCL8		AT1G67700	Global_LCM216
AT5G23910	Global_MCL8		AT1G71500	Global_LCM216
AT1G63100	Global_MCL8		AT1G73655	Global_LCM216
AT3G51740	Global_MCL8		AT1G76450	Global_LCM216
AT1G72670	Global_MCL8		AT1G76730	Global_LCM216
AT5G66230	Global_MCL8		AT2G01110	Global_LCM216
AT2G17620	Global_MCL8		AT2G04700	Global_LCM216
AT2G22610	Global_MCL8		AT2G26500	Global_LCM216
AT2G25880	Global_MCL8		AT2G27290	Global_LCM216
AT2G26760	Global_MCL8		AT2G30170	Global_LCM216
AT2G27970	Global_MCL8		AT2G34860	Global_LCM216
AT2G37420	Global_MCL8		AT2G35370	Global_LCM216
AT2G42110	Global_MCL8		AT2G35410	Global_LCM216
AT3G57060	Global_MCL8		AT2G44920	Global_LCM216
AT5G03870	Global_MCL8		AT2G46820	Global_LCM216
AT1G06190	Global_MCL9		AT3G02730	Global_LCM216
AT3G59040	Global_MCL9		AT3G06483	Global_LCM216
AT3G02060	Global_MCL9		AT3G15110	Global_LCM216
AT3G03710	Global_MCL9		AT3G15360	Global_LCM216
AT3G04260	Global_MCL9		AT3G15840	Global_LCM216
AT3G06730	Global_MCL9		AT3G21055	Global_LCM216
AT3G18390	Global_MCL9		AT3G22210	Global_LCM216
AT4G02990	Global_MCL9		AT3G23700	Global_LCM216
AT4G20960	Global_MCL9		AT3G51510	Global_LCM216
AT4G34290	Global_MCL9		AT3G54050	Global_LCM216
AT1G13270	Global_MCL9		AT3G55250	Global_LCM216
AT1G69200	Global_MCL9		AT3G55330	Global_LCM216
AT3G13490	Global_MCL9		AT3G56010	Global_LCM216
AT3G17170	Global_MCL9		AT3G56650	Global_LCM216
AT3G53560	Global_MCL9		AT4G32260	Global_LCM216
AT3G54090	Global_MCL9		AT4G33470	Global_LCM216
AT4G09730	Global_MCL9		AT4G34190	Global_LCM216
AT4G16390	Global_MCL9		AT5G01530	Global_LCM216
AT5G16620	Global_MCL9		AT5G02160	Global_LCM216
AT5G50280	Global_MCL9		AT5G03880	Global_LCM216
AT5G51100	Global_MCL9		AT5G08410	Global_LCM216
AT5G52520	Global_MCL9		AT5G09660	Global_LCM216
AT1G06950	Global_MCL9		AT5G23120	Global_LCM216
AT3G48500	Global_MCL9		AT5G46110	Global_LCM216
AT1G70200	Global_MCL9		AT5G53490	Global_LCM216
AT1G10522	Global_MCL9		AT5G61410	Global_LCM216
AT1G56050	Global_MCL9		AT5G66190	Global_LCM216
AT3G03630	Global_MCL9		AT1G02475	Global_LCM217
AT3G57180	Global_MCL9		AT1G03680	Global_LCM217
AT5G63420	Global_MCL9		AT1G19740	Global_LCM217
AT5G01590	Global_MCL9		AT1G75460	Global_LCM217
AT4G30620	Global_MCL9		AT2G01110	Global_LCM217
AT4G39620	Global_MCL9		AT2G26340	Global_LCM217
AT1G55490	Global_MCL9		AT2G27290	Global_LCM217
AT1G79560	Global_MCL9		AT2G37920	Global_LCM217
AT2G31890	Global_MCL9		AT2G44920	Global_LCM217
AT3G16290	Global_MCL9		AT2G46820	Global_LCM217
AT3G49470	Global_MCL9		AT3G02730	Global_LCM217
AT5G18570	Global_MCL9		AT3G15360	Global_LCM217
AT5G22640	Global_MCL9		AT3G15840	Global_LCM217
AT3G02660	Global_MCL9		AT3G56650	Global_LCM217
AT5G64580	Global_MCL9		AT5G07020	Global_LCM217
AT4G39960	Global_MCL9		AT5G08410	Global_LCM217
AT3G49140	Global_MCL9		AT5G09660	Global_LCM217
AT1G63680	Global_MCL9		AT1G18370	Global_LCM218
AT5G48470	Global_MCL9		AT3G20260	Global_LCM218
AT1G70070	Global_MCL9		AT3G22790	Global_LCM218
AT3G04340	Global_MCL9		AT3G23890	Global_LCM218
AT1G80480	Global_MCL9		AT4G36180	Global_LCM218
AT2G04270	Global_MCL9		AT1G03130	Global_LCM219
AT2G04530	Global_MCL9		AT1G08380	Global_LCM219
AT2G31840	Global_MCL9		AT1G09340	Global_LCM219
AT2G20020	Global_MCL9		AT1G15820	Global_LCM219
AT2G31170	Global_MCL9		AT1G20020	Global_LCM219
AT2G34640	Global_MCL9		AT1G23310	Global_LCM219
AT3G23070	Global_MCL9		AT1G32060	Global_LCM219
AT2G39670	Global_MCL9		AT1G49750	Global_LCM219
AT2G41950	Global_MCL9		AT1G52220	Global_LCM219
AT3G14330	Global_MCL9		AT1G52230	Global_LCM219
AT4G21190	Global_MCL9		AT1G65230	Global_LCM219
AT4G30825	Global_MCL9		AT1G70760	Global_LCM219
AT5G55280	Global_MCL9		AT1G75460	Global_LCM219
AT1G07060	Global_MCL10		AT1G76100	Global_LCM219
AT4G04650	Global_MCL10		AT2G20260	Global_LCM219
AT1G15600	Global_MCL10		AT2G21330	Global_LCM219
AT1G28220	Global_MCL10		AT2G35260	Global_LCM219
AT2G33260	Global_MCL10		AT2G46820	Global_LCM219
AT3G49480	Global_MCL10		AT3G02730	Global_LCM219
AT4G17580	Global_MCL10		AT3G10060	Global_LCM219
AT5G08090	Global_MCL10		AT3G15840	Global_LCM219
AT1G24640	Global_MCL10		AT3G16140	Global_LCM219
AT4G10690	Global_MCL10		AT3G22210	Global_LCM219
AT5G46310	Global_MCL10		AT3G46780	Global_LCM219
AT1G31100	Global_MCL10		AT3G50820	Global_LCM219
AT1G78840	Global_MCL10		AT3G54050	Global_LCM219
AT2G04060	Global_MCL10		AT3G54890	Global_LCM219
AT3G26614	Global_MCL10		AT3G63140	Global_LCM219
AT3G42770	Global_MCL10		AT4G02770	Global_LCM219
AT3G43900	Global_MCL10		AT4G05180	Global_LCM219
AT4G04120	Global_MCL10		AT4G12800	Global_LCM219
AT4G05620	Global_MCL10		AT4G21210	Global_LCM219
AT4G17710	Global_MCL10		AT4G22890	Global_LCM219
AT5G05150	Global_MCL10		AT4G32260	Global_LCM219
AT5G18880	Global_MCL10		AT5G01530	Global_LCM219
AT5G25860	Global_MCL10		AT5G04140	Global_LCM219
AT5G51420	Global_MCL10		AT5G66190	Global_LCM219
AT5G54350	Global_MCL10		AT5G66570	Global_LCM219
AT1G35880	Global_MCL10		AT1G01750	Global_LCM22
AT1G37000	Global_MCL10		AT1G30870	Global_LCM22
AT1G42650	Global_MCL10		AT3G01190	Global_LCM22
AT1G48095	Global_MCL10		AT4G26010	Global_LCM22
AT2G05370	Global_MCL10		AT1G35340	Global_LCM220
AT2G05600	Global_MCL10		AT1G45474	Global_LCM220
AT2G05720	Global_MCL10		AT1G65230	Global_LCM220
AT2G15870	Global_MCL10		AT1G76730	Global_LCM220
AT2G16690	Global_MCL10		AT1G77490	Global_LCM220
AT3G19940	Global_MCL10		AT2G21960	Global_LCM220
AT3G44180	Global_MCL10		AT2G30170	Global_LCM220
AT5G44850	Global_MCL10		AT2G39470	Global_LCM220
AT2G07070	Global_MCL10		AT3G01480	Global_LCM220
AT2G25565	Global_MCL10		AT3G23700	Global_LCM220
AT3G21410	Global_MCL10		AT3G61080	Global_LCM220
AT2G13510	Global_MCL10		AT5G08650	Global_LCM220
AT2G15750	Global_MCL10		AT5G13410	Global_LCM220
AT5G28600	Global_MCL10		AT5G27560	Global_LCM220
AT2G24840	Global_MCL10		AT5G35170	Global_LCM220
AT3G22340	Global_MCL10		AT5G48790	Global_LCM220
AT3G55680	Global_MCL10		AT1G34000	Global_LCM221
AT2G16410	Global_MCL10		AT1G50320	Global_LCM221
AT2G18820	Global_MCL10		AT2G25080	Global_LCM221
AT3G15910	Global_MCL10		AT4G02920	Global_LCM221
AT4G04660	Global_MCL10		AT1G30750	Global_LCM222
AT5G06920	Global_MCL10		AT2G28670	Global_LCM222
AT3G31920	Global_MCL10		AT2G32300	Global_LCM222
AT5G24560	Global_MCL10		AT2G36100	Global_LCM222
AT4G20310	Global_MCL10		AT3G05920	Global_LCM222
ATCG00020	Global_MCL11		AT3G25930	Global_LCM222
ATCG00130	Global_MCL11		AT4G13580	Global_LCM222
ATCG00280	Global_MCL11		AT5G59090	Global_LCM222
ATCG00420	Global_MCL11		AT5G66390	Global_LCM222
ATCG00430	Global_MCL11		AT1G30750	Global_LCM223
ATCG00680	Global_MCL11		AT2G27370	Global_LCM223
ATCG00040	Global_MCL11		AT2G28670	Global_LCM223
ATCG00120	Global_MCL11		AT2G32300	Global_LCM223
ATCG00160	Global_MCL11		AT2G36100	Global_LCM223
ATCG00180	Global_MCL11		AT3G05920	Global_LCM223
ATCG00510	Global_MCL11		AT3G11550	Global_LCM223
ATCG00670	Global_MCL11		AT3G25930	Global_LCM223
ATCG01040	Global_MCL11		AT4G13580	Global_LCM223
ATCG01050	Global_MCL11		AT5G53250	Global_LCM223
ATCG00070	Global_MCL11		AT5G66390	Global_LCM223
ATCG00080	Global_MCL11		AT1G30750	Global_LCM224
ATCG00480	Global_MCL11		AT2G27370	Global_LCM224
ATCG00570	Global_MCL11		AT2G28670	Global_LCM224
ATCG00580	Global_MCL11		AT2G32300	Global_LCM224
ATCG00640	Global_MCL11		AT2G36100	Global_LCM224
ATCG00710	Global_MCL11		AT3G05920	Global_LCM224
ATCG00720	Global_MCL11		AT3G11550	Global_LCM224
ATCG01090	Global_MCL11		AT4G02090	Global_LCM224
ATCG01100	Global_MCL11		AT4G13580	Global_LCM224
ATCG00300	Global_MCL11		AT5G47450	Global_LCM224
ATCG00530	Global_MCL11		AT1G30750	Global_LCM225
ATCG00630	Global_MCL11		AT2G28670	Global_LCM225
ATCG00270	Global_MCL11		AT2G36100	Global_LCM225
ATCG00340	Global_MCL11		AT3G05920	Global_LCM225
ATCG00350	Global_MCL11		AT4G13580	Global_LCM225
ATCG00520	Global_MCL11		AT5G44610	Global_LCM225
ATCG00590	Global_MCL11		AT5G66390	Global_LCM225
ATCG00690	Global_MCL11		AT1G30750	Global_LCM226
ATCG01060	Global_MCL11		AT1G77330	Global_LCM226
ATCG01070	Global_MCL11		AT2G28670	Global_LCM226
ATCG01110	Global_MCL11		AT2G32300	Global_LCM226
ATCG00140	Global_MCL11		AT2G36100	Global_LCM226
ATCG00150	Global_MCL11		AT3G05920	Global_LCM226
ATCG00500	Global_MCL11		AT3G25930	Global_LCM226
ATCG01080	Global_MCL11		AT4G13580	Global_LCM226
ATCG00170	Global_MCL11		AT5G66390	Global_LCM226
ATCG00440	Global_MCL11		AT1G30750	Global_LCM227
ATCG00470	Global_MCL11		AT2G28670	Global_LCM227
ATCG00380	Global_MCL11		AT2G36100	Global_LCM227
ATCG00540	Global_MCL11		AT3G05920	Global_LCM227
ATCG00550	Global_MCL11		AT4G13580	Global_LCM227
ATCG00560	Global_MCL11		AT4G28890	Global_LCM227
ATCG00600	Global_MCL11		AT5G66390	Global_LCM227
AT4G31320	Global_MCL12		AT1G30750	Global_LCM228
AT5G66280	Global_MCL12		AT2G28670	Global_LCM228
AT1G02810	Global_MCL12		AT2G32300	Global_LCM228
AT4G00080	Global_MCL12		AT2G36100	Global_LCM228
AT5G10720	Global_MCL12		AT3G05920	Global_LCM228
AT5G57090	Global_MCL12		AT3G11550	Global_LCM228
AT1G14080	Global_MCL12		AT3G25930	Global_LCM228
AT1G14220	Global_MCL12		AT4G13580	Global_LCM228
AT1G74500	Global_MCL12		AT4G30170	Global_LCM228
AT2G30340	Global_MCL12		AT5G66390	Global_LCM228
AT3G16440	Global_MCL12		AT1G30750	Global_LCM229
AT3G62280	Global_MCL12		AT2G28670	Global_LCM229
AT4G37160	Global_MCL12		AT2G32300	Global_LCM229
AT5G04970	Global_MCL12		AT2G36100	Global_LCM229
AT5G10130	Global_MCL12		AT3G05920	Global_LCM229
AT5G54370	Global_MCL12		AT3G25930	Global_LCM229
AT5G60520	Global_MCL12		AT4G13580	Global_LCM229
AT5G60530	Global_MCL12		AT4G21600	Global_LCM229
AT5G62340	Global_MCL12		AT5G66390	Global_LCM229
AT5G63660	Global_MCL12		AT2G39310	Global_LCM23
AT5G14150	Global_MCL12		AT3G09260	Global_LCM23
AT4G29690	Global_MCL12		AT3G15950	Global_LCM23
AT5G19520	Global_MCL12		AT3G16450	Global_LCM23
AT1G31950	Global_MCL12		AT1G30750	Global_LCM230
AT5G14750	Global_MCL12		AT2G36100	Global_LCM230
AT5G48940	Global_MCL12		AT3G01220	Global_LCM230
AT1G33750	Global_MCL12		AT3G05920	Global_LCM230
AT2G23050	Global_MCL12		AT4G13580	Global_LCM230
AT3G15240	Global_MCL12		AT1G30750	Global_LCM231
AT1G50060	Global_MCL12		AT2G28670	Global_LCM231
AT3G19430	Global_MCL12		AT2G36100	Global_LCM231
AT1G50580	Global_MCL12		AT3G01190	Global_LCM231
AT1G52050	Global_MCL12		AT3G05920	Global_LCM231
AT2G43600	Global_MCL12		AT3G25930	Global_LCM231
AT1G52060	Global_MCL12		AT4G13580	Global_LCM231
AT1G52070	Global_MCL12		AT5G66390	Global_LCM231
AT1G73160	Global_MCL12		AT1G30750	Global_LCM232
AT2G25980	Global_MCL12		AT1G50560	Global_LCM232
AT1G56680	Global_MCL12		AT2G28670	Global_LCM232
AT2G23630	Global_MCL12		AT2G32300	Global_LCM232
AT2G24300	Global_MCL12		AT2G36100	Global_LCM232
AT2G24610	Global_MCL12		AT3G05920	Global_LCM232
AT5G14020	Global_MCL12		AT3G25930	Global_LCM232
AT2G33790	Global_MCL12		AT4G13580	Global_LCM232
AT2G34020	Global_MCL12		AT5G66390	Global_LCM232
AT5G42630	Global_MCL12		AT1G05260	Global_LCM233
AT1G04670	Global_MCL13		AT1G30750	Global_LCM233
AT1G22130	Global_MCL13		AT2G28670	Global_LCM233
AT1G26480	Global_MCL13		AT2G32300	Global_LCM233
AT1G63060	Global_MCL13		AT2G36100	Global_LCM233
AT1G71680	Global_MCL13		AT3G05920	Global_LCM233
AT2G04020	Global_MCL13		AT3G11550	Global_LCM233
AT2G04675	Global_MCL13		AT3G25930	Global_LCM233
AT2G30630	Global_MCL13		AT4G13580	Global_LCM233
AT3G03080	Global_MCL13		AT5G66390	Global_LCM233
AT3G05960	Global_MCL13		AT1G30750	Global_LCM234
AT3G08560	Global_MCL13		AT1G61590	Global_LCM234
AT3G09930	Global_MCL13		AT2G27370	Global_LCM234
AT3G21970	Global_MCL13		AT2G28670	Global_LCM234
AT3G51070	Global_MCL13		AT2G32300	Global_LCM234
AT4G02140	Global_MCL13		AT2G36100	Global_LCM234
AT4G13230	Global_MCL13		AT2G39430	Global_LCM234
AT4G25950	Global_MCL13		AT3G05920	Global_LCM234
AT4G35670	Global_MCL13		AT3G11550	Global_LCM234
AT5G03620	Global_MCL13		AT3G25930	Global_LCM234
AT1G07850	Global_MCL13		AT4G02090	Global_LCM234
AT2G30290	Global_MCL13		AT4G13580	Global_LCM234
AT3G29070	Global_MCL13		AT5G66390	Global_LCM234
AT5G25550	Global_MCL13		AT1G30750	Global_LCM235
AT5G35090	Global_MCL13		AT2G27370	Global_LCM235
AT1G22760	Global_MCL13		AT2G28670	Global_LCM235
AT1G50310	Global_MCL13		AT2G30210	Global_LCM235
AT1G52570	Global_MCL13		AT2G32300	Global_LCM235
AT2G13570	Global_MCL13		AT2G36100	Global_LCM235
AT4G10440	Global_MCL13		AT2G39430	Global_LCM235
AT5G25400	Global_MCL13		AT3G05920	Global_LCM235
AT1G68750	Global_MCL13		AT3G11550	Global_LCM235
AT3G53080	Global_MCL13		AT3G25930	Global_LCM235
AT1G54560	Global_MCL13		AT4G02090	Global_LCM235
AT5G66020	Global_MCL13		AT4G13580	Global_LCM235
AT1G62450	Global_MCL13		AT5G66390	Global_LCM235
AT3G01020	Global_MCL13		AT3G08740	Global_LCM236
AT3G46750	Global_MCL13		AT3G52380	Global_LCM236
AT1G77980	Global_MCL13		AT3G63190	Global_LCM236
AT5G46200	Global_MCL13		AT5G17710	Global_LCM236
AT3G17220	Global_MCL13		AT2G02140	Global_LCM237
AT3G23270	Global_MCL13		AT2G36020	Global_LCM237
AT2G28355	Global_MCL13		AT3G05930	Global_LCM237
AT2G15535	Global_MCL13		AT3G20580	Global_LCM237
AT2G29790	Global_MCL13		AT3G26110	Global_LCM237
AT2G32890	Global_MCL13		AT3G52600	Global_LCM237
AT2G33690	Global_MCL13		AT3G61230	Global_LCM237
AT2G48130	Global_MCL14		AT3G62640	Global_LCM237
AT1G24430	Global_MCL14		AT3G62710	Global_LCM237
AT1G49960	Global_MCL14		AT4G18395	Global_LCM237
AT1G56320	Global_MCL14		AT4G36490	Global_LCM237
AT5G63560	Global_MCL14		AT5G07420	Global_LCM237
AT1G34670	Global_MCL14		AT5G50030	Global_LCM237
AT1G68850	Global_MCL14		AT1G15980	Global_LCM238
AT1G74460	Global_MCL14		AT1G18060	Global_LCM238
AT3G06390	Global_MCL14		AT1G45474	Global_LCM238
AT3G44540	Global_MCL14		AT1G55480	Global_LCM238
AT3G50400	Global_MCL14		AT1G64680	Global_LCM238
AT4G20390	Global_MCL14		AT2G01110	Global_LCM238
AT5G37690	Global_MCL14		AT2G21960	Global_LCM238
AT5G44550	Global_MCL14		AT3G61080	Global_LCM238
AT5G58860	Global_MCL14		AT4G36530	Global_LCM238
AT5G13580	Global_MCL14		AT5G07020	Global_LCM238
AT5G19410	Global_MCL14		AT1G29070	Global_LCM239
AT5G49350	Global_MCL14		AT1G48350	Global_LCM239
AT1G54540	Global_MCL14		AT2G14880	Global_LCM239
AT2G48140	Global_MCL14		AT3G44890	Global_LCM239
AT4G36610	Global_MCL14		AT5G11450	Global_LCM239
AT5G09520	Global_MCL14		AT1G18590	Global_LCM24
AT5G13900	Global_MCL14		AT2G20610	Global_LCM24
AT5G41040	Global_MCL14		AT2G46650	Global_LCM24
AT3G58550	Global_MCL14		AT4G39940	Global_LCM24
AT4G38080	Global_MCL14		AT1G71680	Global_LCM240
AT5G09480	Global_MCL14		AT2G32890	Global_LCM240
AT5G09530	Global_MCL14		AT3G05960	Global_LCM240
AT1G64590	Global_MCL14		AT5G25400	Global_LCM240
AT3G18400	Global_MCL14		AT1G71680	Global_LCM241
AT3G44550	Global_MCL14		AT2G32890	Global_LCM241
AT5G14130	Global_MCL14		AT3G05960	Global_LCM241
AT5G23190	Global_MCL14		AT3G53080	Global_LCM241
AT2G18360	Global_MCL14		AT1G68750	Global_LCM242
AT2G18370	Global_MCL14		AT3G03080	Global_LCM242
AT2G22510	Global_MCL14		AT3G09930	Global_LCM242
AT2G47200	Global_MCL14		AT3G17220	Global_LCM242
AT4G29800	Global_MCL14		AT1G23740	Global_LCM243
AT2G23540	Global_MCL14		AT1G42550	Global_LCM243
AT2G35380	Global_MCL14		AT1G68010	Global_LCM243
AT1G78990	Global_MCL14		AT3G23700	Global_LCM243
AT3G11430	Global_MCL14		AT1G71680	Global_LCM244
AT3G53510	Global_MCL14		AT2G04675	Global_LCM244
AT4G28940	Global_MCL14		AT2G32890	Global_LCM244
AT1G01750	Global_MCL15		AT4G35670	Global_LCM244
AT1G12560	Global_MCL15		AT1G12250	Global_LCM245
AT1G48930	Global_MCL15		AT1G14150	Global_LCM245
AT1G62980	Global_MCL15		AT1G15980	Global_LCM245
AT2G47540	Global_MCL15		AT1G23740	Global_LCM245
AT3G10710	Global_MCL15		AT1G26220	Global_LCM245
AT3G49960	Global_MCL15		AT1G45474	Global_LCM245
AT3G62680	Global_MCL15		AT1G55480	Global_LCM245
AT4G00680	Global_MCL15		AT1G64680	Global_LCM245
AT4G02270	Global_MCL15		AT1G65230	Global_LCM245
AT4G25790	Global_MCL15		AT1G73110	Global_LCM245
AT4G25820	Global_MCL15		AT2G04039	Global_LCM245
AT4G26010	Global_MCL15		AT2G39470	Global_LCM245
AT4G30320	Global_MCL15		AT3G19480	Global_LCM245
AT4G34580	Global_MCL15		AT3G19800	Global_LCM245
AT4G40090	Global_MCL15		AT3G23700	Global_LCM245
AT5G04960	Global_MCL15		AT3G25690	Global_LCM245
AT5G05500	Global_MCL15		AT3G48200	Global_LCM245
AT5G35190	Global_MCL15		AT3G61080	Global_LCM245
AT5G57530	Global_MCL15		AT4G35250	Global_LCM245
AT5G67400	Global_MCL15		AT5G08650	Global_LCM245
AT3G12540	Global_MCL15		AT5G09660	Global_LCM245
AT4G33730	Global_MCL15		AT5G27290	Global_LCM245
AT5G19790	Global_MCL15		AT5G48790	Global_LCM245
AT5G19800	Global_MCL15		AT5G59750	Global_LCM245
AT5G22410	Global_MCL15		AT1G03600	Global_LCM246
AT5G24313	Global_MCL15		AT1G06680	Global_LCM246
AT5G57540	Global_MCL15		AT1G08380	Global_LCM246
AT5G58010	Global_MCL15		AT1G12900	Global_LCM246
AT1G30870	Global_MCL15		AT1G20340	Global_LCM246
AT1G34510	Global_MCL15		AT1G32060	Global_LCM246
AT1G54970	Global_MCL15		AT1G44575	Global_LCM246
AT4G19680	Global_MCL15		AT1G52230	Global_LCM246
AT3G60330	Global_MCL15		AT1G55670	Global_LCM246
AT2G03720	Global_MCL15		AT1G68530	Global_LCM246
AT2G20520	Global_MCL15		AT2G24270	Global_LCM246
AT4G25220	Global_MCL15		AT2G26500	Global_LCM246
AT2G25240	Global_MCL15		AT2G30570	Global_LCM246
AT2G34910	Global_MCL15		AT2G35370	Global_LCM246
AT2G44110	Global_MCL15		AT3G21055	Global_LCM246
AT2G41970	Global_MCL15		AT3G26650	Global_LCM246
AT5G13990	Global_MCL15		AT3G55800	Global_LCM246
AT4G29180	Global_MCL15		AT4G12800	Global_LCM246
AT1G29670	Global_MCL16		AT4G28750	Global_LCM246
AT1G68530	Global_MCL16		AT4G38970	Global_LCM246
AT3G20820	Global_MCL16		AT5G01530	Global_LCM246
AT4G25960	Global_MCL16		AT5G66570	Global_LCM246
AT5G25610	Global_MCL16		AT1G01080	Global_LCM247
AT1G07720	Global_MCL16		AT1G03680	Global_LCM247
AT1G51500	Global_MCL16		AT1G05190	Global_LCM247
AT1G17840	Global_MCL16		AT1G14270	Global_LCM247
AT1G55260	Global_MCL16		AT1G22700	Global_LCM247
AT3G16370	Global_MCL16		AT1G32550	Global_LCM247
AT4G24510	Global_MCL16		AT1G44920	Global_LCM247
AT4G33220	Global_MCL16		AT1G45230	Global_LCM247
AT4G38770	Global_MCL16		AT1G45474	Global_LCM247
AT4G39330	Global_MCL16		AT1G49380	Global_LCM247
AT1G12860	Global_MCL16		AT1G49975	Global_LCM247
AT4G04890	Global_MCL16		AT1G50900	Global_LCM247
AT4G21750	Global_MCL16		AT1G62780	Global_LCM247
[truncated: 238,586+ more rows]
