# Supplementary material for: Maximizing capture of gene co-expression relationships through pre-clustering of input expression samples: an Arabidopsis case study
Source: BMC Syst Biol. 2013 Jun 5;7:44. doi: 10.1186/1752-0509-7-44 (PMC3679940; doi:10.1186/1752-0509-7-44)
Supplement: Additional file 6: Table S4 — Functional Enrichment Results for Global, K90 GIL Modules. [file 1752-0509-7-44-S6.xlsx]

## Sheet: TableS4_ModuleFuncEnrichment
Supplemental Table S4. Functional Enrichment Results for Global, K90 GIL Modules (Bonferroni P < 0.001).
ModuleID	P_Fisher	P_bonferroni	FDR	TermType	TermACC	TermDefinition
K90GIL90.MCL.99	0.000284864	0.000854593	0.000427296	IPR	IPR002673	Ribosomal protein L29e
K90GIL90.MCL.92	0.000158278	0.000158278	0.000158278	IPR	IPR008797	Photosystem II PsbQ, oxygen evolving complex
K90GIL90.MCL.90	0.000189921	0.000379843	0.000189921	IPR	IPR006148	Glucosamine/galactosamine-6-phosphate isomerase
K90GIL90.MCL.90	0.000379825	0.00075965	0	IPR	IPR005900	6-phosphogluconolactonase, DevB-type
K90GIL90.MCL.86	0.000253225	0.000506449	0.000253225	IPR	IPR020548	Fructose-1,6-bisphosphatase, active site
K90GIL90.MCL.86	0.000316526	0.000633052	0.000633052	IPR	IPR000146	Fructose-1,6-bisphosphatase class 1/Sedoheputulose-1,7-bisphosphatase
K90GIL90.MCL.83	0.000339717	0.000679434	0.000339717	KEGG	K01103	6-phosphofructo-2-kinase / fructose-2,6-bisphosphatase [EC:2.7.1.105 3.1.3.46]
K90GIL90.MCL.80	2.86737e-06	2.2939e-05	2.86737e-06	GO	GO:0009522	photosystem I
K90GIL90.MCL.80	0.000189915	0.000569746	0	IPR	IPR003359	Photosystem I Ycf4, assembly
K90GIL90.MCL.80	0.000189915	0.000569746	0.000569746	IPR	IPR001302	Photosystem I PsaI, reaction centre subunit VIII
K90GIL90.MCL.80	7.69822e-05	0.000615858	8.79797e-05	GO	GO:0015979	photosynthesis
K90GIL90.MCL.80	0.000339717	0.000679434	0	KEGG	K02696	photosystem I subunit VIII
K90GIL90.MCL.80	0.000284864	0.000854593	0	IPR	IPR004282	Chloroplast envelope membrane protein, CemA
K90GIL90.MCL.78	8.24454e-06	0.000131913	8.24454e-06	GO	GO:0016651	oxidoreductase activity, acting on NADH or NADPH
K90GIL90.MCL.78	1.30093e-05	0.000208149	1.38766e-05	GO	GO:0008137	NADH dehydrogenase (ubiquinone) activity
K90GIL90.MCL.76	8.52095e-06	4.26047e-05	8.52095e-06	KEGG	ko00195	Photosynthesis
K90GIL90.MCL.76	9.71507e-05	9.71507e-05	0	AraCyc	PWY-101	photosynthesis light reactions
K90GIL90.MCL.76	1.33399e-05	0.000386857	1.38163e-05	GO	GO:0015979	photosynthesis
K90GIL90.MCL.76	2.58638e-05	0.000750049	2.77796e-05	GO	GO:0009773	photosynthetic electron transport in photosystem I
K90GIL90.MCL.74	2.33395e-05	0.000233395	2.33395e-05	GO	GO:0005840	ribosome
K90GIL90.MCL.74	2.52079e-05	0.000252079	2.80088e-05	GO	GO:0003735	structural constituent of ribosome
K90GIL90.MCL.74	2.81911e-05	0.000281911	3.52389e-05	GO	GO:0006412	translation
K90GIL90.MCL.69	9.41864e-05	0.000188373	9.41864e-05	IPR	IPR001471	AP2/ERF domain
K90GIL90.MCL.69	0.000109748	0.000219496	0.000219496	IPR	IPR016177	DNA-binding, integrase-type
K90GIL90.MCL.66	3.47227e-05	0.000729176	3.47227e-05	GO	GO:0009817	defense response to fungus, incompatible interaction
K90GIL90.MCL.63	0.000189921	0.000379843	0.000189921	IPR	IPR000789	Cyclin-dependent kinase, regulatory subunit
K90GIL90.MCL.63	0.000253225	0.000506449	0.000506449	IPR	IPR003719	Phenazine biosynthesis PhzC/PhzF protein
K90GIL90.MCL.6	1.8777e-05	0.000168993	1.8777e-05	IPR	IPR014400	Cyclin A/B/D/E
K90GIL90.MCL.6	3.18043e-05	0.000413456	3.44547e-05	KEGG	ko04914	Progesterone-mediated oocyte maturation
K90GIL90.MCL.6	9.87049e-05	0.000888344	0.000148057	IPR	IPR004367	Cyclin, C-terminal
K90GIL90.MCL.58	0.000189921	0.000379843	0.000189921	IPR	IPR002146	ATPase, F0 complex, subunit B/B', bacterial/chloroplast
K90GIL90.MCL.57	0.000339717	0.000679434	0.000339717	KEGG	K15787	flavonol-3-O-rhamnosyltransferase [EC:2.4.1.-]
K90GIL90.MCL.50	0.00014378	0.000575121	0.00014378	PO	PO:0001040	dry seed stage
K90GIL90.MCL.5	1.21637e-05	6.08185e-05	1.21637e-05	KEGG	ko03010	Ribosome
K90GIL90.MCL.48	0.000169773	0.000679093	0.000679093	KEGG	ko03010	Ribosome
K90GIL90.MCL.47	3.77759e-05	0.000415534	3.77759e-05	GO	GO:0005840	ribosome
K90GIL90.MCL.47	4.07925e-05	0.000448718	4.48718e-05	GO	GO:0003735	structural constituent of ribosome
K90GIL90.MCL.47	4.56075e-05	0.000501682	5.57425e-05	GO	GO:0006412	translation
K90GIL90.MCL.47	0.000169773	0.000679093	0.000679093	KEGG	ko03010	Ribosome
K90GIL90.MCL.45	5.73465e-14	5.73465e-14	5.73465e-14	IPR	IPR006706	Extensin repeat
K90GIL90.MCL.45	2.20956e-12	6.62868e-12	3.31434e-12	GO	GO:0005199	structural constituent of cell wall
K90GIL90.MCL.45	1.14317e-11	3.42952e-11	3.42952e-11	GO	GO:0009664	plant-type cell wall organization
K90GIL90.MCL.42	0.000443066	0.000443066	0	AraCyc	PWY-4101	sorbitol degradation I
K90GIL90.MCL.42	0.000339717	0.000679434	0.000339717	KEGG	K00008	L-iditol 2-dehydrogenase [EC:1.1.1.14]
K90GIL90.MCL.36	0.000189921	0.000379843	0.000189921	IPR	IPR010720	Alpha-L-arabinofuranosidase, C-terminal
K90GIL90.MCL.36	0.000339717	0.000679434	0.000679434	KEGG	K01209	alpha-N-arabinofuranosidase [EC:3.2.1.55]
K90GIL90.MCL.34	5.44731e-05	0.000326839	5.44731e-05	IPR	IPR016040	NAD(P)-binding domain
K90GIL90.MCL.27	0.000189915	0.000569746	0.000189915	IPR	IPR020526	Ribosomal protein L6, chloroplast
K90GIL90.MCL.27	0.000284864	0.000854593	0.000427296	IPR	IPR002675	Ribosomal protein L38e
K90GIL90.MCL.24	2.66169e-06	8.78359e-05	2.66169e-06	GO	GO:0009534	chloroplast thylakoid
K90GIL90.MCL.23	0.000316526	0.000633052	0.000633052	IPR	IPR001972	Stomatin
K90GIL90.MCL.21	0.000169773	0.000679093	0.000226364	KEGG	ko03010	Ribosome
K90GIL90.MCL.21	3.1391e-05	0.000721992	3.1391e-05	GO	GO:0022626	cytosolic ribosome
K90GIL90.MCL.20	4.68818e-07	9.37637e-07	4.68818e-07	IPR	IPR002683	Photosystem II PsbP, oxygen evolving complex
K90GIL90.MCL.20	2.85563e-06	9.13802e-05	2.94775e-06	GO	GO:0031977	thylakoid lumen
K90GIL90.MCL.20	7.97508e-06	0.000255203	8.50675e-06	GO	GO:0009543	chloroplast thylakoid lumen
K90GIL90.MCL.20	0.000189915	0.000379831	0	IPR	IPR003451	LytB protein
K90GIL90.MCL.19	2.0545e-06	1.43815e-05	2.39691e-06	AraCyc	PWY-101	photosynthesis light reactions
K90GIL90.MCL.19	1.52177e-06	1.67394e-05	1.52177e-06	KEGG	ko00195	Photosynthesis
K90GIL90.MCL.19	1.52685e-05	0.000717619	1.59471e-05	GO	GO:0009579	thylakoid
K90GIL90.MCL.154	0.000316526	0.000633052	0.000316526	IPR	IPR004695	C4-dicarboxylate transporter/malic acid transport protein
K90GIL90.MCL.151	0.000949668	0.000949668	0.000949668	IPR	IPR013216	Methyltransferase type 11
K90GIL90.MCL.149	0.000339717	0.000679434	0.000679434	KEGG	K13577	solute carrier family 25 (mitochondrial dicarboxylate transporter), member 10
K90GIL90.MCL.147	2.73212e-06	8.19636e-06	2.73212e-06	IPR	IPR000164	Histone H3
K90GIL90.MCL.147	8.59535e-06	3.43814e-05	1.14605e-05	GO	GO:0000786	nucleosome
K90GIL90.MCL.147	1.13005e-05	4.5202e-05	2.2601e-05	GO	GO:0006334	nucleosome assembly
K90GIL90.MCL.147	2.33668e-05	7.01004e-05	0	IPR	IPR007125	Histone core
K90GIL90.MCL.147	3.65768e-05	0.000146307	0	KEGG	K11253	histone H3
K90GIL90.MCL.147	7.63646e-05	0.000229094	0	IPR	IPR009072	Histone-fold
K90GIL90.MCL.147	0.00011056	0.000442239	0	KEGG	ko05202	Transcriptional misregulation in cancers
K90GIL90.MCL.143	0.000339717	0.000679434	0.000679434	KEGG	K00559	sterol 24-C-methyltransferase [EC:2.1.1.41]
K90GIL90.MCL.140	0.000101776	0.00050888	0.000101776	GO	GO:0004474	malate synthase activity
K90GIL90.MCL.140	0.000152661	0.000763304	0.000190826	GO	GO:0006097	glyoxylate cycle
K90GIL90.MCL.139	0.000158278	0.000158278	0.000158278	IPR	IPR013990	Water stress and hypersensitive response domain
K90GIL90.MCL.137	0.000759734	0.000759734	0.000759734	IPR	IPR002022	Pectate lyase/Amb allergen
K90GIL90.MCL.134	6.33112e-05	6.33112e-05	6.33112e-05	IPR	IPR002817	Thiamine biosynthesis protein ThiC
K90GIL90.MCL.134	0.000339717	0.000679434	0	KEGG	K03147	thiamine biosynthesis protein ThiC
K90GIL90.MCL.132	0.000474834	0.000474834	0.000474834	IPR	IPR000136	Oleosin
K90GIL90.MCL.130	2.10429e-07	2.10429e-07	2.10429e-07	IPR	IPR006706	Extensin repeat
K90GIL90.MCL.130	5.7781e-07	1.15562e-06	1.15562e-06	GO	GO:0005199	structural constituent of cell wall
K90GIL90.MCL.130	1.34296e-06	2.68592e-06	0	GO	GO:0009664	plant-type cell wall organization
K90GIL90.MCL.129	0.000339717	0.000679434	0.000679434	KEGG	K09757	serine carboxypeptidase-like 8 [EC:3.4.16.- 2.3.1.92]
K90GIL90.MCL.127	0.000379825	0.00075965	0.000379825	IPR	IPR000617	Napin/ Bra allergen
K90GIL90.MCL.124	0.000126622	0.000126622	0.000126622	IPR	IPR000456	Ribosomal protein L17
K90GIL90.MCL.121	0.000886132	0.000886132	0	AraCyc	PWY-5474	hydroxycinnamic acid tyramine amides biosynthesis
K90GIL90.MCL.12	1.02967e-08	1.02967e-08	1.02967e-08	AraCyc	PWY-101	photosynthesis light reactions
K90GIL90.MCL.12	1.99512e-08	1.99512e-07	2.2168e-08	KEGG	ko00195	Photosynthesis
K90GIL90.MCL.12	2.84629e-08	1.05313e-06	3.00894e-08	GO	GO:0009523	photosystem II
K90GIL90.MCL.12	1.92253e-07	7.11335e-06	2.09216e-07	GO	GO:0009539	photosystem II reaction center
K90GIL90.MCL.12	1.09285e-06	1.4207e-05	2.02958e-06	IPR	IPR000932	Photosystem antenna protein-like
K90GIL90.MCL.12	4.55435e-07	1.68511e-05	5.10639e-07	GO	GO:0019684	photosynthesis, light reaction
K90GIL90.MCL.12	8.88052e-07	3.28579e-05	1.02681e-06	GO	GO:0016168	chlorophyll binding
K90GIL90.MCL.12	1.23844e-06	4.58223e-05	1.52741e-06	GO	GO:0015979	photosynthesis
K90GIL90.MCL.12	2.01503e-06	7.4556e-05	2.5709e-06	GO	GO:0009535	chloroplast thylakoid membrane
K90GIL90.MCL.12	2.99527e-06	0.000110825	3.95804e-06	GO	GO:0009521	photosystem
K90GIL90.MCL.12	1.14869e-05	0.000425016	1.57413e-05	GO	GO:0010287	plastoglobule
K90GIL90.MCL.12	1.29243e-05	0.000478198	1.83922e-05	GO	GO:0009579	thylakoid
K90GIL90.MCL.12	1.31837e-05	0.000487797	1.95119e-05	GO	GO:0009534	chloroplast thylakoid
K90GIL90.MCL.12	1.79302e-05	0.000663419	2.76425e-05	GO	GO:0045156	electron transporter, transferring electrons within the cyclic electron transport pathway of photosynthesis activity
K90GIL90.MCL.119	0.000221589	0.000221589	0.000221589	IPR	IPR009044	ssDNA-binding transcriptional regulator
K90GIL90.MCL.115	0.000506489	0.000506489	0	IPR	IPR000863	Sulfotransferase domain
K90GIL90.MCL.114	2.34178e-05	0.000327849	2.34178e-05	GO	GO:0016036	cellular response to phosphate starvation
K90GIL90.MCL.114	0.000664599	0.000664599	0	AraCyc	PWYQT-4427	sulfolipid biosynthesis
K90GIL90.MCL.114	0.000339717	0.000679434	0	KEGG	K06119	sulfoquinovosyltransferase [EC:2.4.1.-]
K90GIL90.MCL.113	0.000126616	0.000253233	0.000126616	IPR	IPR002624	Deoxynucleoside kinase
K90GIL90.MCL.113	0.000253225	0.000506449	0.000506449	IPR	IPR000456	Ribosomal protein L17
K90GIL90.MCL.112	0.000339717	0.000679434	0.000339717	KEGG	K02994	small subunit ribosomal protein S8
K90GIL90.MCL.11	1.77097e-08	7.08386e-07	1.77097e-08	GO	GO:0009098	leucine biosynthetic process
K90GIL90.MCL.11	3.37498e-07	1.34999e-05	3.46152e-07	GO	GO:0019761	glucosinolate biosynthetic process
K90GIL90.MCL.11	3.3965e-06	6.793e-05	4.24562e-06	AraCyc	LEUSYN-PWY	leucine biosynthesis
K90GIL90.MCL.11	6.58394e-06	7.24233e-05	1.20706e-05	KEGG	ko00290	Valine, leucine and isoleucine biosynthesis
K90GIL90.MCL.11	2.84916e-06	0.000113966	3.08017e-06	GO	GO:0003861	3-isopropylmalate dehydratase activity
K90GIL90.MCL.11	2.84916e-06	0.000113966	2.99912e-06	GO	GO:0009316	3-isopropylmalate dehydratase complex
K90GIL90.MCL.11	1.7232e-05	0.000189552	9.4776e-05	KEGG	K01704	3-isopropylmalate/(R)-2-methylmalate dehydratase small subunit [EC:4.2.1.33 4.2.1.35]
K90GIL90.MCL.11	1.5423e-05	0.000323884	2.49142e-05	IPR	IPR000573	Aconitase A/isopropylmalate dehydratase small subunit, swivel
K90GIL90.MCL.11	1.5423e-05	0.000323884	2.31346e-05	IPR	IPR015928	Aconitase/3-isopropylmalate dehydratase, swivel
K90GIL90.MCL.11	1.27991e-05	0.000511963	1.50577e-05	GO	GO:0016836	hydro-lyase activity
K90GIL90.MCL.11	2.47641e-05	0.000520045	4.72768e-05	IPR	IPR015937	Aconitase/isopropylmalate dehydratase
K90GIL90.MCL.11	4.81351e-05	0.000529486	0	KEGG	ko00660	C5-Branched dibasic acid metabolism
K90GIL90.MCL.108	0.000253225	0.000506449	0.000253225	IPR	IPR009716	Ferroporti-1
K90GIL90.MCL.107	4.08943e-07	5.7252e-06	4.08943e-07	PO	PO:0001040	dry seed stage
K90GIL90.MCL.107	0.000126622	0.000126622	0	IPR	IPR005513	Late embryogenesis abundant protein, LEA-25/LEA-D113
K90GIL90.MCL.106	6.33112e-05	6.33112e-05	6.33112e-05	IPR	IPR006700	Ribosomal RNA small subunit methyltransferase E
K90GIL90.MCL.104	0.000316526	0.000633052	0	IPR	IPR001898	Sodium/sulphate symporter
K90GIL90.MCL.10	1.86538e-14	5.40961e-13	1.86538e-14	GO	GO:0015979	photosynthesis
K90GIL90.MCL.10	1.24913e-12	3.62247e-11	1.29374e-12	GO	GO:0009539	photosystem II reaction center
K90GIL90.MCL.10	1.56111e-10	4.52723e-09	1.67675e-10	GO	GO:0009523	photosystem II
K90GIL90.MCL.10	1.99512e-08	1.79561e-07	2.99268e-08	KEGG	ko00195	Photosynthesis
K90GIL90.MCL.10	1.09285e-06	1.31142e-05	1.63927e-06	IPR	IPR013081	Photosystem II cytochrome b559, N-terminal
K90GIL90.MCL.10	1.09285e-06	1.31142e-05	1.87345e-06	IPR	IPR006216	Photosystem II cytochrome b559, conserved site
K90GIL90.MCL.10	1.87561e-06	5.43926e-05	2.3649e-06	GO	GO:0009535	chloroplast thylakoid membrane
K90GIL90.MCL.10	1.22053e-05	0.000353955	1.60888e-05	GO	GO:0009579	thylakoid
K90GIL90.MCL.1	1.09023e-08	1.80978e-06	1.09023e-08	GO	GO:0005777	peroxisome
K90GIL90.MCL.1	9.00862e-06	0.000621595	9.1411e-06	IPR	IPR002213	UDP-glucuronosyl/UDP-glucosyltransferase
K90GIL9.MCL.99	8.23131e-06	0.000205783	8.23131e-06	GO	GO:0015979	photosynthesis
K90GIL9.MCL.99	0.000231846	0.000695538	0.000695538	KEGG	ko00195	Photosynthesis
K90GIL9.MCL.98	0.000156531	0.000782656	0.000156531	IPR	IPR002213	UDP-glucuronosyl/UDP-glucosyltransferase
K90GIL9.MCL.97	1.30344e-07	7.82064e-07	1.30344e-07	GO	GO:0008289	lipid binding
K90GIL9.MCL.97	1.34681e-07	8.08084e-07	1.61617e-07	GO	GO:0006869	lipid transport
K90GIL9.MCL.94	0.000339717	0.000679434	0.000339717	KEGG	K00938	phosphomevalonate kinase [EC:2.7.4.2]
K90GIL9.MCL.93	0.000189915	0.000569746	0.000189915	IPR	IPR003834	Cytochrome c assembly protein, transmembrane domain
K90GIL9.MCL.90	1.36627e-11	9.5639e-11	1.36627e-11	PO	PO:0000262	trichoblast
K90GIL9.MCL.90	3.35871e-11	2.3511e-10	3.91849e-11	PO	PO:0000256	root hair cell
K90GIL9.MCL.9	2.10873e-05	0.000168699	2.40998e-05	AraCyc	PWY-5992	thalianol and derivatives biosynthesis
K90GIL9.MCL.88	2.13999e-09	1.71199e-08	2.13999e-09	GO	GO:0009061	anaerobic respiration
K90GIL9.MCL.88	1.26236e-07	2.52473e-07	2.52473e-07	IPR	IPR012864	Cysteamine dioxygenase
K90GIL9.MCL.88	2.8701e-07	2.29608e-06	3.8268e-07	GO	GO:0047800	cysteamine dioxygenase activity
K90GIL9.MCL.8	3.38478e-07	1.52315e-05	3.38478e-07	GO	GO:0043531	ADP binding
K90GIL9.MCL.8	6.60523e-07	1.71736e-05	6.86944e-07	IPR	IPR000157	Toll/interleukin-1 receptor homology (TIR) domain
K90GIL9.MCL.8	1.07585e-06	2.79722e-05	1.16551e-06	IPR	IPR000767	Disease resistance protein
K90GIL9.MCL.8	1.34908e-06	3.5076e-05	1.52504e-06	IPR	IPR002182	NB-ARC
K90GIL9.MCL.77	1.07433e-05	0.000365273	1.07433e-05	GO	GO:0010120	camalexin biosynthetic process
K90GIL9.MCL.74	1.57461e-05	0.000425146	1.57461e-05	GO	GO:0009508	plastid chromosome
K90GIL9.MCL.73	1.22892e-06	3.44097e-05	1.22892e-06	GO	GO:0042754	negative regulation of circadian rhythm
K90GIL9.MCL.73	3.75261e-05	0.000112578	0	KEGG	ko04712	Circadian rhythm - plant
K90GIL9.MCL.73	4.29745e-06	0.000120328	4.45661e-06	GO	GO:0048574	long-day photoperiodism, flowering
K90GIL9.MCL.73	5.91597e-06	0.000165647	6.37104e-06	GO	GO:0007623	circadian rhythm
K90GIL9.MCL.73	0.000274109	0.000548218	0	IPR	IPR001005	SANT/Myb domain
K90GIL9.MCL.70	0.000443122	0.000886244	0.000443122	IPR	IPR005571	RNA polymerase, Rpb5, N-terminal
K90GIL9.MCL.70	0.000443122	0.000886244	0.000886244	IPR	IPR000783	RNA polymerase, subunit H/Rpb5 C-terminal
K90GIL9.MCL.56	4.83767e-06	9.67534e-05	4.83767e-06	GO	GO:0009638	phototropism
K90GIL9.MCL.5	2.72684e-15	2.29055e-13	2.72684e-15	GO	GO:0009733	response to auxin stimulus
K90GIL9.MCL.5	2.23718e-08	2.4609e-07	2.4609e-08	KEGG	K14487	auxin responsive GH3 gene family
K90GIL9.MCL.5	2.50645e-08	6.51676e-07	2.71532e-08	IPR	IPR011525	Aux/IAA-ARF-dimerisation
K90GIL9.MCL.5	2.50645e-08	6.51676e-07	2.83338e-08	IPR	IPR003311	AUX/IAA protein
K90GIL9.MCL.5	8.18476e-07	4.91086e-06	0	AraCyc	PWY-2021	IAA degradation IV
K90GIL9.MCL.5	8.18476e-07	4.91086e-06	4.91086e-06	AraCyc	PWY-6219	indole-3-acetyl-amino acid biosynthesis
K90GIL9.MCL.5	8.18476e-07	4.91086e-06	0	AraCyc	PWY-5788	IAA degradation V
K90GIL9.MCL.5	9.97466e-07	1.09721e-05	3.65738e-06	KEGG	ko04075	Plant hormone signal transduction
K90GIL9.MCL.5	2.58184e-07	2.16874e-05	2.71093e-07	GO	GO:0010279	indole-3-acetic acid amido synthetase activity
K90GIL9.MCL.5	4.94405e-06	0.0004153	5.53734e-06	GO	GO:0010252	auxin homeostasis
K90GIL9.MCL.45	1.28824e-17	3.86471e-17	1.28824e-17	PO	PO:0000262	trichoblast
K90GIL9.MCL.45	4.92965e-17	1.47889e-16	7.39447e-17	PO	PO:0000256	root hair cell
K90GIL9.MCL.45	9.78675e-05	0.000293602	0.000293602	PO	PO:0009005	root
K90GIL9.MCL.43	1.96476e-20	1.96476e-20	1.96476e-20	IPR	IPR006706	Extensin repeat
K90GIL9.MCL.43	3.89155e-18	1.16747e-17	5.83733e-18	GO	GO:0005199	structural constituent of cell wall
K90GIL9.MCL.43	4.31298e-17	1.29389e-16	1.29389e-16	GO	GO:0009664	plant-type cell wall organization
K90GIL9.MCL.40	0.000316526	0.000633052	0.000316526	IPR	IPR001075	NIF system FeS cluster assembly, NifU, C-terminal
K90GIL9.MCL.4	5.55721e-17	2.44517e-15	5.55721e-17	PO	PO:0001040	dry seed stage
K90GIL9.MCL.4	1.46576e-13	6.44936e-12	1.49985e-13	PO	PO:0001170	seed development stage
K90GIL9.MCL.4	5.43628e-10	4.34902e-08	5.57567e-10	GO	GO:0009793	embryo development ending in seed dormancy
K90GIL9.MCL.4	9.81844e-09	3.1419e-07	1.08341e-08	IPR	IPR000136	Oleosin
K90GIL9.MCL.4	4.6789e-08	3.74312e-06	4.92515e-08	GO	GO:0012511	monolayer-surrounded lipid storage body
K90GIL9.MCL.4	5.83998e-08	4.67198e-06	6.22931e-08	GO	GO:0019915	lipid storage
K90GIL9.MCL.4	1.65139e-07	5.28445e-06	2.11378e-07	IPR	IPR006045	Cupin 1
K90GIL9.MCL.4	7.35353e-08	5.88282e-06	7.94976e-08	GO	GO:0045735	nutrient reservoir activity
K90GIL9.MCL.4	2.3106e-07	1.84848e-05	2.56733e-07	GO	GO:0010344	seed oilbody biogenesis
K90GIL9.MCL.4	1.63003e-06	0.000130402	1.83665e-06	GO	GO:0009737	response to abscisic acid stimulus
K90GIL9.MCL.4	1.87236e-06	0.000149789	2.13984e-06	GO	GO:0050826	response to freezing
K90GIL9.MCL.4	6.56798e-06	0.000288991	8.7573e-06	PO	PO:0007632	seed maturation stage
K90GIL9.MCL.4	1.88582e-05	0.000603463	3.01731e-05	IPR	IPR005513	Late embryogenesis abundant protein, LEA-25/LEA-D113
K90GIL9.MCL.35	7.41557e-05	0.00051909	7.41557e-05	IPR	IPR002219	Protein kinase C-like, phorbol ester/diacylglycerol binding
K90GIL9.MCL.34	2.66068e-05	0.000292674	4.18106e-05	IPR	IPR001638	Extracellular solute-binding protein, family 3
K90GIL9.MCL.34	2.66068e-05	0.000292674	3.65843e-05	IPR	IPR001320	Ionotropic glutamate receptor
K90GIL9.MCL.34	2.10173e-05	0.000546449	2.18579e-05	GO	GO:0005234	extracellular-glutamate-gated ion channel activity
K90GIL9.MCL.34	2.10173e-05	0.000546449	2.10173e-05	GO	GO:0004970	ionotropic glutamate receptor activity
K90GIL9.MCL.34	2.60875e-05	0.000678274	2.82614e-05	GO	GO:0005217	intracellular ligand-gated ion channel activity
K90GIL9.MCL.334	0.000379825	0.00075965	0.00075965	IPR	IPR015876	Fatty acid desaturase, type 1, core
K90GIL9.MCL.333	4.71452e-06	5.18598e-05	4.71452e-06	GO	GO:0016651	oxidoreductase activity, acting on NADH or NADPH
K90GIL9.MCL.332	5.81356e-07	5.81356e-06	5.81356e-07	GO	GO:0003959	NADPH dehydrogenase activity
K90GIL9.MCL.332	0.000126616	0.000253233	0.000253233	IPR	IPR001457	NADH:ubiquinone/plastoquinone oxidoreductase, chain 6
K90GIL9.MCL.332	0.000189921	0.000379843	0	IPR	IPR001133	NADH-ubiquinone oxidoreductase chain 4L/K
K90GIL9.MCL.331	2.52382e-07	1.26191e-06	2.52382e-07	IPR	IPR013081	Photosystem II cytochrome b559, N-terminal
K90GIL9.MCL.331	2.52382e-07	1.26191e-06	3.15478e-07	IPR	IPR006216	Photosystem II cytochrome b559, conserved site
K90GIL9.MCL.331	8.20021e-06	0.000139404	9.29357e-06	GO	GO:0009539	photosystem II reaction center
K90GIL9.MCL.331	1.48254e-05	0.000252032	1.80023e-05	GO	GO:0019684	photosynthesis, light reaction
K90GIL9.MCL.331	0.000231846	0.000695538	0	KEGG	ko00195	Photosynthesis
K90GIL9.MCL.330	2.59447e-06	2.07557e-05	2.59447e-06	GO	GO:0016651	oxidoreductase activity, acting on NADH or NADPH
K90GIL9.MCL.330	4.09514e-06	3.27611e-05	4.68016e-06	GO	GO:0008137	NADH dehydrogenase (ubiquinone) activity
K90GIL9.MCL.329	0.000852523	0.000852523	0	PO	PO:0009005	root
K90GIL9.MCL.328	0.000189921	0.000379843	0.000379843	IPR	IPR003369	Twin-arginine translocation protein TatA/B/E
K90GIL9.MCL.328	0.000189921	0.000379843	0.000189921	IPR	IPR006312	Twin-arginine translocation protein TatA/E
K90GIL9.MCL.327	0.000100289	0.000601733	0.000100289	GO	GO:0046872	metal ion binding
K90GIL9.MCL.327	0.000664767	0.000664767	0	IPR	IPR001478	PDZ domain
K90GIL9.MCL.325	0.000142482	0.000997374	0.000142482	GO	GO:0051670	inulinase activity
K90GIL9.MCL.321	0.000283583	0.000283583	0.000283583	PO	PO:0000191	synergid
K90GIL9.MCL.32	2.42529e-05	0.000630575	2.42529e-05	GO	GO:0050832	defense response to fungus
K90GIL9.MCL.319	0.000189921	0.000379843	0.000189921	IPR	IPR018325	Rad4/PNGase transglutaminase-like fold
K90GIL9.MCL.317	0.0002849	0.0002849	0.0002849	IPR	IPR008901	Ceramidase
K90GIL9.MCL.317	0.000339717	0.000679434	0.000679434	KEGG	K04711	dihydroceramidase [EC:3.5.1.-]
K90GIL9.MCL.306	6.9307e-06	2.07921e-05	6.9307e-06	IPR	IPR012269	Aquaporin
K90GIL9.MCL.306	9.74769e-06	2.92431e-05	1.46215e-05	IPR	IPR022357	Major intrinsic protein, conserved site
K90GIL9.MCL.306	1.39408e-05	4.18224e-05	4.18224e-05	IPR	IPR000425	Major intrinsic protein
K90GIL9.MCL.306	2.07288e-05	0.000373118	2.48745e-05	GO	GO:0006833	water transport
K90GIL9.MCL.306	3.89754e-05	0.000701558	5.01113e-05	GO	GO:0015250	water channel activity
K90GIL9.MCL.298	0.000221589	0.000221589	0.000221589	IPR	IPR003675	CAAX amino terminal protease
K90GIL9.MCL.297	6.77746e-05	0.000135549	6.77746e-05	AraCyc	GLYOXYLATE-BYPASS	glyoxylate cycle
K90GIL9.MCL.297	0.000135453	0.000541811	0.000180604	KEGG	ko00630	Glyoxylate and dicarboxylate metabolism
K90GIL9.MCL.293	0.000189915	0.000569746	0.000284873	IPR	IPR004538	Haemolysin A
K90GIL9.MCL.293	0.000142482	0.000997374	0.000142482	GO	GO:0019836	hemolysis by symbiont of host erythrocytes
K90GIL9.MCL.291	0.000852523	0.000852523	0.000852523	PO	PO:0009005	root
K90GIL9.MCL.29	3.33777e-11	3.33777e-10	3.70863e-11	KEGG	ko00195	Photosynthesis
K90GIL9.MCL.29	3.12968e-11	1.75262e-09	3.12968e-11	GO	GO:0009534	chloroplast thylakoid
K90GIL9.MCL.29	5.06511e-10	2.83646e-08	5.2527e-10	GO	GO:0009535	chloroplast thylakoid membrane
K90GIL9.MCL.29	1.98699e-08	1.11271e-06	2.09946e-08	GO	GO:0015986	ATP synthesis coupled proton transport
K90GIL9.MCL.29	3.14578e-08	1.76163e-06	3.38776e-08	GO	GO:0045263	proton-transporting ATP synthase complex, coupling factor F(o)
K90GIL9.MCL.29	1.82358e-06	1.82358e-05	6.07859e-06	KEGG	ko00190	Oxidative phosphorylation
K90GIL9.MCL.29	1.5738e-06	8.8133e-05	1.7281e-06	GO	GO:0015078	hydrogen ion transmembrane transporter activity
K90GIL9.MCL.29	1.6564e-06	9.27582e-05	1.85516e-06	GO	GO:0009579	thylakoid
K90GIL9.MCL.29	9.71507e-05	9.71507e-05	0	AraCyc	PWY-101	photosynthesis light reactions
K90GIL9.MCL.29	5.65069e-06	0.000316438	6.59247e-06	GO	GO:0006176	dATP biosynthetic process from ADP
K90GIL9.MCL.288	1.07326e-05	0.000118059	1.07326e-05	GO	GO:0009817	defense response to fungus, incompatible interaction
K90GIL9.MCL.28	1.34524e-05	0.000349762	1.34524e-05	GO	GO:0010200	response to chitin
K90GIL9.MCL.279	9.01212e-07	2.70364e-06	9.01212e-07	IPR	IPR018502	Annexin repeat
K90GIL9.MCL.279	9.01212e-07	2.70364e-06	1.35182e-06	IPR	IPR001464	Annexin
K90GIL9.MCL.279	2.08926e-06	2.29818e-05	2.87273e-06	GO	GO:0009986	cell surface
K90GIL9.MCL.279	2.08926e-06	2.29818e-05	2.55354e-06	GO	GO:0005544	calcium-dependent phospholipid binding
K90GIL9.MCL.277	0.000474834	0.000474834	0.000474834	IPR	IPR004274	NLI interacting factor
K90GIL9.MCL.276	0.000126616	0.000253233	0.000126616	IPR	IPR004552	1-acyl-sn-glycerol-3-phosphate acyltransferase
K90GIL9.MCL.272	0.000189921	0.000379843	0.000189921	IPR	IPR006255	Dihydrolipoamide succinyltransferase
K90GIL9.MCL.270	0.000126616	0.000253233	0.000126616	IPR	IPR005807	SecE subunit of protein translocation complex
K90GIL9.MCL.270	0.000253225	0.000506449	0.000506449	IPR	IPR001901	Protein translocase complex, SecE/Sec61-gamma subunit
K90GIL9.MCL.269	0.000474834	0.000474834	0.000474834	IPR	IPR001173	Glycosyl transferase, family 2
K90GIL9.MCL.260	0.000339717	0.000679434	0.000339717	KEGG	K05607	methylglutaconyl-CoA hydratase [EC:4.2.1.18]
K90GIL9.MCL.259	0.000506489	0.000506489	0	IPR	IPR000863	Sulfotransferase domain
K90GIL9.MCL.258	4.67351e-05	0.000607557	4.67351e-05	GO	GO:0046658	anchored to plasma membrane
K90GIL9.MCL.257	9.49668e-05	9.49668e-05	9.49668e-05	IPR	IPR001733	Peptidase S26B, eukaryotic signal peptidase
K90GIL9.MCL.255	0.000189915	0.000569746	0.000189915	IPR	IPR020672	Ribose-5-phosphate isomerase, type A, subgroup
K90GIL9.MCL.250	0.000189921	0.000379843	0.000379843	IPR	IPR003369	Twin-arginine translocation protein TatA/B/E
K90GIL9.MCL.250	0.000189921	0.000379843	0.000189921	IPR	IPR006312	Twin-arginine translocation protein TatA/E
K90GIL9.MCL.246	0.000189915	0.000569746	0.000284873	IPR	IPR017178	4-hydroxy-3-methylbut-2-en-1-yl diphosphate synthase, atypical
K90GIL9.MCL.246	0.000189915	0.000569746	0.000189915	IPR	IPR004588	4-hydroxy-3-methylbut-2-en-1-yl diphosphate synthase, bacterial-type
K90GIL9.MCL.246	0.000339717	0.000679434	0	KEGG	K03526	(E)-4-hydroxy-3-methylbut-2-enyl-diphosphate synthase [EC:1.17.7.1]
K90GIL9.MCL.245	0.000886132	0.000886132	0	AraCyc	PWY-5947	lutein biosynthesis
K90GIL9.MCL.244	0.000886356	0.000886356	0.000886356	IPR	IPR000916	Bet v I domain
K90GIL9.MCL.242	0.000696423	0.000696423	0.000696423	IPR	IPR011016	Zinc finger, RING-CH-type
K90GIL9.MCL.240	2.25513e-05	0.000811845	2.25513e-05	PO	PO:0005679	epidermis
K90GIL9.MCL.239	0.000284864	0.000854593	0.000284864	IPR	IPR021792	Beta-fructofuranosidase
K90GIL9.MCL.232	0.000253225	0.000506449	0.000253225	IPR	IPR001857	Ribosomal protein L19
K90GIL9.MCL.231	0.000126616	0.000253233	0.000126616	IPR	IPR000440	NADH:ubiquinone/plastoquinone oxidoreductase, chain 3
K90GIL9.MCL.231	0.000339717	0.000679434	0.000679434	KEGG	K05574	NAD(P)H-quinone oxidoreductase subunit 3 [EC:1.6.5.3]
K90GIL9.MCL.226	0.000949668	0.000949668	0.000949668	IPR	IPR001849	Pleckstrin homology domain
K90GIL9.MCL.224	0.000379825	0.00075965	0.000379825	IPR	IPR012908	GPI inositol-deacylase PGAP1-like
K90GIL9.MCL.210	7.18913e-05	0.000647022	7.18913e-05	PO	PO:0005028	inflorescence vascular system
K90GIL9.MCL.210	8.98634e-05	0.000808771	0.000101096	PO	PO:0008003	fruit vascular system
K90GIL9.MCL.207	0.000158278	0.000158278	0.000158278	IPR	IPR002160	Proteinase inhibitor I3, Kunitz legume
K90GIL9.MCL.203	0.000339717	0.000679434	0.000679434	KEGG	K05291	phosphatidylinositol glycan, class S
K90GIL9.MCL.20	2.48273e-06	0.000116688	2.48273e-06	GO	GO:0009535	chloroplast thylakoid membrane
K90GIL9.MCL.20	1.55746e-05	0.000732005	1.59131e-05	GO	GO:0009534	chloroplast thylakoid
K90GIL9.MCL.2	1.06113e-22	1.76147e-20	1.06113e-22	GO	GO:0010200	response to chitin
K90GIL9.MCL.2	7.82809e-19	3.99233e-17	7.98465e-19	IPR	IPR001471	AP2/ERF domain
K90GIL9.MCL.2	2.28158e-18	1.16361e-16	2.37471e-18	IPR	IPR016177	DNA-binding, integrase-type
K90GIL9.MCL.2	3.1861e-08	5.28892e-06	3.24474e-08	GO	GO:0009611	response to wounding
K90GIL9.MCL.2	6.23783e-08	1.03548e-05	6.39185e-08	GO	GO:0003700	sequence-specific DNA binding transcription factor activity
K90GIL9.MCL.2	5.45728e-07	9.05908e-05	5.62676e-07	GO	GO:0009414	response to water deprivation
K90GIL9.MCL.2	2.57927e-06	0.000428158	2.67599e-06	GO	GO:0005634	nucleus
K90GIL9.MCL.2	3.84214e-06	0.000637795	4.01129e-06	GO	GO:0006355	regulation of transcription, DNA-dependent
K90GIL9.MCL.2	5.49583e-06	0.000912308	5.7741e-06	GO	GO:0009631	cold acclimation
K90GIL9.MCL.198	0.000316526	0.000633052	0.000316526	IPR	IPR000407	Nucleoside phosphatase GDA1/CD39
K90GIL9.MCL.191	3.19853e-06	3.19853e-06	3.19853e-06	IPR	IPR006121	Heavy metal-associated domain, HMA
K90GIL9.MCL.191	2.87808e-05	8.63424e-05	4.31712e-05	GO	GO:0046872	metal ion binding
K90GIL9.MCL.19	2.57328e-23	4.63191e-22	2.57328e-23	PO	PO:0000262	trichoblast
K90GIL9.MCL.19	1.89194e-22	3.40549e-21	2.00323e-22	PO	PO:0000256	root hair cell
K90GIL9.MCL.19	4.50244e-07	8.10439e-06	5.06524e-07	PO	PO:0009005	root
K90GIL9.MCL.19	3.96154e-05	0.000237692	0	KEGG	K00430	peroxidase [EC:1.11.1.7]
K90GIL9.MCL.19	2.3836e-05	0.000452883	3.01922e-05	IPR	IPR000823	Plant peroxidase
K90GIL9.MCL.19	3.41442e-05	0.000648739	4.9903e-05	IPR	IPR002016	Haem peroxidase, plant/fungal/bacterial
K90GIL9.MCL.19	0.000115914	0.000695483	0	KEGG	ko00360	Phenylalanine metabolism
K90GIL9.MCL.19	3.71116e-05	0.000705121	6.41019e-05	IPR	IPR010255	Haem peroxidase
K90GIL9.MCL.19	2.35464e-05	0.000988948	2.53576e-05	GO	GO:0004601	peroxidase activity
K90GIL9.MCL.187	0.000339717	0.000679434	0.000339717	KEGG	K15747	cytochrome P450, family 97, subfamily A (beta-ring hydroxylase) [EC:1.14.-.-]
K90GIL9.MCL.187	0.000886132	0.000886132	0	AraCyc	PWY-5947	lutein biosynthesis
K90GIL9.MCL.179	0.000126622	0.000126622	0.000126622	IPR	IPR000996	Clathrin light chain
K90GIL9.MCL.178	0.000253225	0.000506449	0.000253225	IPR	IPR003719	Phenazine biosynthesis PhzC/PhzF protein
K90GIL9.MCL.176	0.000126616	0.000253233	0.000126616	IPR	IPR000802	Arsenical pump membrane protein, ArsB
K90GIL9.MCL.176	0.000253225	0.000506449	0.000506449	IPR	IPR004680	Divalent ion symporter
K90GIL9.MCL.175	1.00843e-05	0.000151264	1.00843e-05	GO	GO:0000312	plastid small ribosomal subunit
K90GIL9.MCL.175	0.000169773	0.000679093	0	KEGG	ko03010	Ribosome
K90GIL9.MCL.175	5.05303e-05	0.000757954	5.41396e-05	GO	GO:0015935	small ribosomal subunit
K90GIL9.MCL.174	5.99005e-06	5.99005e-05	5.99005e-06	GO	GO:0000312	plastid small ribosomal subunit
K90GIL9.MCL.174	5.70868e-05	0.000570868	6.34298e-05	GO	GO:0005840	ribosome
K90GIL9.MCL.174	6.16343e-05	0.000616343	7.70429e-05	GO	GO:0003735	structural constituent of ribosome
K90GIL9.MCL.174	6.88906e-05	0.000688906	9.84151e-05	GO	GO:0006412	translation
K90GIL9.MCL.172	0.000230509	0.000922035	0.000307345	IPR	IPR000767	Disease resistance protein
K90GIL9.MCL.169	4.72044e-09	4.72044e-09	4.72044e-09	IPR	IPR013770	Plant lipid transfer protein/hydrophobic protein helical domain
K90GIL9.MCL.169	1.73669e-07	1.21568e-06	2.02613e-07	GO	GO:0008289	lipid binding
K90GIL9.MCL.169	1.79445e-07	1.25612e-06	2.51223e-07	GO	GO:0006869	lipid transport
K90GIL9.MCL.169	9.52306e-05	0.000666614	0.000166653	GO	GO:0050832	defense response to fungus
K90GIL9.MCL.168	0.000339717	0.000679434	0.000339717	KEGG	K02986	small subunit ribosomal protein S4
K90GIL9.MCL.166	9.98486e-05	0.000399395	9.98486e-05	PO	PO:0000290	tracheary element
K90GIL9.MCL.165	0.000284864	0.000854593	0.000284864	IPR	IPR002469	Peptidase S9B, dipeptidylpeptidase IV N-terminal
K90GIL9.MCL.161	8.91234e-08	3.11932e-06	8.91234e-08	GO	GO:0000162	tryptophan biosynthetic process
K90GIL9.MCL.161	6.43951e-05	0.00025758	0.00012879	AraCyc	TRPSYN-PWY	tryptophan biosynthesis
K90GIL9.MCL.161	2.58638e-05	0.000905232	2.66245e-05	GO	GO:0052544	defense response by callose deposition in cell wall
K90GIL9.MCL.156	0.000169866	0.000339732	0.000339732	KEGG	K10590	E3 ubiquitin-protein ligase TRIP12 [EC:6.3.2.19]
K90GIL9.MCL.156	2.99929e-05	0.000869794	2.99929e-05	GO	GO:0010091	trichome branching
K90GIL9.MCL.151	2.31108e-05	0.000577771	2.31108e-05	GO	GO:0001666	response to hypoxia
K90GIL9.MCL.150	0.000126616	0.000253233	0.000126616	IPR	IPR010043	Protein-PII uridylyltransferase
K90GIL9.MCL.145	6.33112e-05	6.33112e-05	6.33112e-05	IPR	IPR003769	Adaptor protein ClpS, core
K90GIL9.MCL.142	1.00305e-06	3.71127e-05	1.00305e-06	PO	PO:0000289	sieve tube element
K90GIL9.MCL.141	0.000339717	0.000679434	0.000339717	KEGG	K12832	splicing factor 3B subunit 5
K90GIL9.MCL.14	1.51368e-10	1.28663e-08	1.51368e-10	GO	GO:0019761	glucosinolate biosynthetic process
K90GIL9.MCL.14	3.25465e-06	6.50929e-05	3.42594e-06	AraCyc	PWYQT-4472	glucosinolate biosynthesis from trihomomethionine
K90GIL9.MCL.14	3.25465e-06	6.50929e-05	3.61627e-06	AraCyc	PWYQT-4473	glucosinolate biosynthesis from tetrahomomethionine
K90GIL9.MCL.14	4.12378e-06	8.24757e-05	4.85151e-06	AraCyc	PWYQT-4475	glucosinolate biosynthesis from hexahomomethionine
K90GIL9.MCL.14	4.12378e-06	8.24757e-05	5.15473e-06	AraCyc	PWYQT-4474	glucosinolate biosynthesis from pentahomomethionine
K90GIL9.MCL.14	5.16524e-06	0.000103305	6.88698e-06	AraCyc	PWY-1187	glucosinolate biosynthesis from homomethionine
K90GIL9.MCL.14	6.40232e-06	0.000128046	9.14617e-06	AraCyc	PWYQT-4471	glucosinolate biosynthesis from dihomomethionine
K90GIL9.MCL.14	1.13297e-05	0.000169946	2.12432e-05	KEGG	ko00290	Valine, leucine and isoleucine biosynthesis
K90GIL9.MCL.14	2.45306e-05	0.000367959	0.000367959	KEGG	K01704	3-isopropylmalate/(R)-2-methylmalate dehydratase small subunit [EC:4.2.1.33 4.2.1.35]
K90GIL9.MCL.14	2.42804e-05	0.000631291	4.85608e-05	IPR	IPR000573	Aconitase A/isopropylmalate dehydratase small subunit, swivel
K90GIL9.MCL.14	2.42804e-05	0.000631291	4.50922e-05	IPR	IPR015928	Aconitase/3-isopropylmalate dehydratase, swivel
K90GIL9.MCL.14	4.73888e-05	0.000947775	0.000236944	AraCyc	PWY-2821	glucosinolate biosynthesis from phenylalanine
K90GIL9.MCL.138	2.48944e-05	2.48944e-05	2.48944e-05	PO	PO:0009005	root
K90GIL9.MCL.138	0.000145221	0.000290443	0.000290443	GO	GO:0012505	endomembrane system
K90GIL9.MCL.136	2.48944e-05	2.48944e-05	2.48944e-05	PO	PO:0009005	root
K90GIL9.MCL.129	0.000284864	0.000854593	0.000284864	IPR	IPR010158	Amidase, hydantoinase/carbamoylase
K90GIL9.MCL.129	0.000886132	0.000886132	0	AraCyc	PWY-5698	allantoin degradation to ureidoglycolate II (ammonia producing)
K90GIL9.MCL.127	6.9307e-06	2.07921e-05	6.9307e-06	IPR	IPR012269	Aquaporin
K90GIL9.MCL.127	9.74769e-06	2.92431e-05	1.46215e-05	IPR	IPR022357	Major intrinsic protein, conserved site
K90GIL9.MCL.127	1.39408e-05	4.18224e-05	4.18224e-05	IPR	IPR000425	Major intrinsic protein
K90GIL9.MCL.127	1.43068e-05	0.000257523	1.71682e-05	GO	GO:0006833	water transport
K90GIL9.MCL.127	2.69079e-05	0.000484342	3.45958e-05	GO	GO:0015250	water channel activity
K90GIL9.MCL.125	3.91399e-06	3.91399e-06	3.91399e-06	IPR	IPR003657	DNA-binding WRKY
K90GIL9.MCL.12	2.52905e-14	1.39098e-12	2.52905e-14	GO	GO:0009733	response to auxin stimulus
K90GIL9.MCL.12	1.21405e-09	4.8562e-09	1.61873e-09	KEGG	ko04075	Plant hormone signal transduction
K90GIL9.MCL.12	1.41185e-09	5.64741e-09	2.82371e-09	KEGG	K14488	SAUR family protein
K90GIL9.MCL.12	8.46684e-05	0.000677347	0.000135469	IPR	IPR011525	Aux/IAA-ARF-dimerisation
K90GIL9.MCL.12	8.46684e-05	0.000677347	0.000169337	IPR	IPR003311	AUX/IAA protein
K90GIL9.MCL.118	3.05731e-06	9.17193e-05	3.05731e-06	GO	GO:0048437	floral organ development
K90GIL9.MCL.118	1.86283e-05	0.000558849	1.92706e-05	GO	GO:0010075	regulation of meristem growth
K90GIL9.MCL.113	0.000443066	0.000443066	0	AraCyc	PWY-5980	xylogalacturonan biosynthesis
K90GIL9.MCL.110	0.000253225	0.000506449	0.000253225	IPR	IPR019479	Peroxiredoxin, C-terminal
K90GIL9.MCL.11	4.48094e-07	3.13666e-05	4.48094e-07	GO	GO:0009733	response to auxin stimulus
K90GIL9.MCL.11	1.42277e-05	0.000113821	1.89702e-05	KEGG	K05282	gibberellin 20-oxidase [EC:1.14.11.12]
K90GIL9.MCL.11	5.23887e-06	0.000366721	5.3148e-06	GO	GO:0009826	unidimensional cell growth
K90GIL9.MCL.11	9.90876e-05	0.000792701	0.000198175	KEGG	ko00904	Diterpenoid biosynthesis
K90GIL9.MCL.107	2.5243e-07	7.5729e-07	3.78645e-07	IPR	IPR000617	Napin/ Bra allergen
K90GIL9.MCL.107	8.25491e-08	8.25491e-07	8.25491e-08	GO	GO:0045735	nutrient reservoir activity
K90GIL9.MCL.107	0.000657033	0.000657033	0	PO	PO:0001170	seed development stage
K90GIL9.MCL.101	0.000339717	0.000679434	0.000339717	KEGG	K02904	large subunit ribosomal protein L29
K90GIL9.MCL.101	0.000443122	0.000886244	0.000886244	IPR	IPR001854	Ribosomal protein L29
K90GIL9.MCL.101	0.000443122	0.000886244	0	IPR	IPR003675	CAAX amino terminal protease
K90GIL9.MCL.100	1.09812e-07	5.49062e-07	1.37265e-07	KEGG	ko00195	Photosynthesis
K90GIL9.MCL.100	2.97513e-08	5.65275e-07	2.97513e-08	GO	GO:0009539	photosystem II reaction center
K90GIL9.MCL.100	1.80292e-07	9.01459e-07	4.5073e-07	IPR	IPR000932	Photosystem antenna protein-like
K90GIL9.MCL.100	9.89577e-07	9.89577e-07	0	AraCyc	PWY-101	photosynthesis light reactions
K90GIL9.MCL.100	1.37763e-07	2.61749e-06	1.5397e-07	GO	GO:0016168	chlorophyll binding
K90GIL9.MCL.100	6.05682e-07	1.1508e-05	7.67197e-07	GO	GO:0009523	photosystem II
K90GIL9.MCL.100	8.72862e-07	1.65844e-05	1.1846e-06	GO	GO:0009521	photosystem
K90GIL9.MCL.100	1.05831e-05	0.000201079	1.67566e-05	GO	GO:0015979	photosynthesis
K90GIL9.MCL.100	2.75329e-05	0.000523124	4.75567e-05	GO	GO:0019684	photosynthesis, light reaction
K90GIL9.MCL.1	2.47006e-95	1.32642e-92	2.47006e-95	GO	GO:0009507	chloroplast
K90GIL9.MCL.1	4.91942e-94	2.64173e-91	4.92859e-94	GO	GO:0009535	chloroplast thylakoid membrane
K90GIL9.MCL.1	2.43776e-78	1.30907e-75	2.44687e-78	GO	GO:0009534	chloroplast thylakoid
K90GIL9.MCL.1	1.79553e-64	9.64198e-62	1.80561e-64	GO	GO:0009579	thylakoid
K90GIL9.MCL.1	3.84673e-58	2.06569e-55	3.8756e-58	GO	GO:0009941	chloroplast envelope
K90GIL9.MCL.1	3.6479e-52	1.95892e-49	3.68219e-52	GO	GO:0009570	chloroplast stroma
K90GIL9.MCL.1	1.7136e-37	9.20203e-35	1.73296e-37	GO	GO:0015979	photosynthesis
K90GIL9.MCL.1	4.2145e-32	6.53247e-30	4.41383e-32	KEGG	ko00195	Photosynthesis
K90GIL9.MCL.1	5.34346e-28	2.86944e-25	5.42427e-28	GO	GO:0009543	chloroplast thylakoid lumen
K90GIL9.MCL.1	3.64448e-26	1.95708e-23	3.7066e-26	GO	GO:0031977	thylakoid lumen
K90GIL9.MCL.1	1.39092e-24	9.45828e-23	1.63074e-24	AraCyc	PWY-101	photosynthesis light reactions
K90GIL9.MCL.1	1.28171e-20	9.74098e-19	1.49861e-20	PO	PO:0000293	guard cell
K90GIL9.MCL.1	2.9042e-16	1.55956e-13	2.97058e-16	GO	GO:0010287	plastoglobule
K90GIL9.MCL.1	5.82735e-15	3.12929e-12	5.97192e-15	GO	GO:0030095	chloroplast photosystem II
K90GIL9.MCL.1	1.23946e-14	6.65591e-12	1.27264e-14	GO	GO:0009523	photosystem II
K90GIL9.MCL.1	1.40026e-12	7.51941e-10	1.4405e-12	GO	GO:0009522	photosystem I
K90GIL9.MCL.1	2.17053e-12	1.16558e-09	2.23719e-12	GO	GO:0015995	chlorophyll biosynthetic process
K90GIL9.MCL.1	4.75224e-12	2.55195e-09	4.9076e-12	GO	GO:0009765	photosynthesis, light harvesting
K90GIL9.MCL.1	7.25211e-12	2.9226e-09	7.61093e-12	IPR	IPR001344	Chlorophyll A-B binding protein, plant
K90GIL9.MCL.1	5.50038e-12	2.95371e-09	5.69115e-12	GO	GO:0009654	oxygen evolving complex
K90GIL9.MCL.1	8.56487e-11	1.32756e-08	9.98162e-11	KEGG	ko00196	Photosynthesis - antenna proteins
K90GIL9.MCL.1	3.80966e-11	2.04579e-08	3.95703e-11	GO	GO:0048046	apoplast
K90GIL9.MCL.1	7.29531e-11	3.91758e-08	7.59221e-11	GO	GO:0009773	photosynthetic electron transport in photosystem I
K90GIL9.MCL.1	1.08587e-10	5.8311e-08	1.13445e-10	GO	GO:0019898	extrinsic to membrane
K90GIL9.MCL.1	2.63412e-09	4.08288e-07	3.14068e-09	KEGG	ko00860	Porphyrin and chlorophyll metabolism
K90GIL9.MCL.1	1.06485e-09	5.71825e-07	1.11467e-09	GO	GO:0008266	poly(U) RNA binding
K90GIL9.MCL.1	7.71799e-08	5.24824e-06	1.38111e-07	AraCyc	CHLOROPHYLL-SYN	chlorophyllide <i>a</i> biosynthesis I
K90GIL9.MCL.1	1.55024e-08	8.32479e-06	1.62912e-08	GO	GO:0016168	chlorophyll binding
K90GIL9.MCL.1	2.20832e-08	1.18587e-05	2.32523e-08	GO	GO:0009538	photosystem I reaction center
K90GIL9.MCL.1	1.86701e-07	1.26957e-05	3.62733e-07	AraCyc	CALVIN-PWY	Calvin-Benson-Bassham cycle
K90GIL9.MCL.1	3.56452e-08	1.91415e-05	3.76061e-08	GO	GO:0010319	stromule
K90GIL9.MCL.1	6.50018e-08	3.4906e-05	6.87126e-08	GO	GO:0042651	thylakoid membrane
K90GIL9.MCL.1	8.66441e-08	4.65279e-05	9.19524e-08	GO	GO:0030076	light-harvesting complex
K90GIL9.MCL.1	1.25819e-07	6.75649e-05	1.33792e-07	GO	GO:0010206	photosystem II repair
K90GIL9.MCL.1	2.08664e-07	0.000112053	2.22769e-07	GO	GO:0010598	NAD(P)H dehydrogenase complex (plastoquinone)
K90GIL9.MCL.1	7.7837e-07	0.000120647	1.02243e-06	KEGG	ko00710	Carbon fixation in photosynthetic organisms
K90GIL9.MCL.1	3.44496e-07	0.000184994	3.68514e-07	GO	GO:0009658	chloroplast organization
K90GIL9.MCL.1	5.77745e-07	0.000232831	6.34417e-07	IPR	IPR002683	Photosystem II PsbP, oxygen evolving complex
K90GIL9.MCL.1	6.54394e-06	0.000497339	1.55418e-05	PO	PO:0005645	leaf mesophyll
K90GIL9.MCL.1	1.50142e-06	0.000605071	1.66228e-06	IPR	IPR001179	Peptidyl-prolyl cis-trans isomerase, FKBP-type, domain
K90GIL9.MCL.1	1.29754e-06	0.00069678	1.39635e-06	GO	GO:0010027	thylakoid membrane organization
K90GIL9.MCL.1	1.6171e-06	0.000868383	1.74725e-06	GO	GO:0018119	peptidyl-cysteine S-nitrosylation
K90GIL89.MCL.98	5.80045e-08	1.04408e-06	5.80045e-08	GO	GO:0009295	nucleoid
K90GIL89.MCL.94	0.000339717	0.000679434	0.000339717	KEGG	K08914	light-harvesting complex II chlorophyll a/b binding protein 3
K90GIL89.MCL.93	0.000316526	0.000633052	0.000316526	IPR	IPR007524	Pectate lyase, N-terminal
K90GIL89.MCL.9	3.62975e-30	1.63339e-28	3.62975e-30	GO	GO:0003735	structural constituent of ribosome
K90GIL89.MCL.9	9.11183e-30	4.10032e-28	9.31892e-30	GO	GO:0006412	translation
K90GIL89.MCL.9	6.49846e-29	2.92431e-27	6.80072e-29	GO	GO:0005840	ribosome
K90GIL89.MCL.9	3.40147e-26	1.08847e-24	3.75335e-26	KEGG	ko03010	Ribosome
K90GIL89.MCL.9	6.44792e-20	2.90156e-18	7.07698e-20	GO	GO:0022626	cytosolic ribosome
K90GIL89.MCL.9	1.09303e-16	4.91864e-15	1.22966e-16	GO	GO:0005622	intracellular
K90GIL89.MCL.9	5.8331e-12	2.6249e-10	6.73051e-12	GO	GO:0005730	nucleolus
K90GIL89.MCL.9	1.53427e-10	6.90423e-09	1.8169e-10	GO	GO:0015934	large ribosomal subunit
K90GIL89.MCL.9	1.30233e-09	5.8605e-08	1.58392e-09	GO	GO:0042254	ribosome biogenesis
K90GIL89.MCL.9	3.22688e-07	1.45209e-05	4.0336e-07	GO	GO:0005829	cytosol
K90GIL89.MCL.9	6.25853e-07	3.19185e-05	7.785e-07	IPR	IPR016094	Ribosomal protein L1, 2-layer alpha/beta-sandwich
K90GIL89.MCL.9	8.92804e-07	4.5533e-05	1.16751e-06	IPR	IPR002143	Ribosomal protein L1
K90GIL89.MCL.9	8.92804e-07	4.5533e-05	1.13833e-06	IPR	IPR023674	Ribosomal protein L1, superfamily
K90GIL89.MCL.9	2.33129e-06	7.46014e-05	4.14452e-06	KEGG	K02865	large subunit ribosomal protein L10Ae
K90GIL89.MCL.9	2.11879e-06	0.000108058	2.84364e-06	IPR	IPR011332	Ribosomal protein, zinc-binding domain
K90GIL89.MCL.83	0.000339717	0.000679434	0.000679434	KEGG	K08967	1,2-dihydroxy-3-keto-5-methylthiopentene dioxygenase [EC:1.13.11.53 1.13.11.54]
K90GIL89.MCL.82	0.000339717	0.000679434	0.000339717	KEGG	K08333	phosphoinositide-3-kinase, regulatory subunit 4, p150 [EC:2.7.11.1]
K90GIL89.MCL.80	2.38816e-05	0.000382106	2.38816e-05	GO	GO:0022626	cytosolic ribosome
K90GIL89.MCL.80	0.000169773	0.000679093	0	KEGG	ko03010	Ribosome
K90GIL89.MCL.79	2.00333e-07	6.00998e-07	3.00499e-07	IPR	IPR000054	Ribosomal protein L31e
K90GIL89.MCL.79	2.00333e-07	6.00998e-07	2.00333e-07	IPR	IPR020052	Ribosomal protein L31e, conserved site
K90GIL89.MCL.79	2.16132e-06	6.48397e-06	6.48397e-06	KEGG	K02910	large subunit ribosomal protein L31e
K90GIL89.MCL.79	2.76511e-05	0.00024886	4.14766e-05	GO	GO:0005840	ribosome
K90GIL89.MCL.79	2.98628e-05	0.000268766	5.37531e-05	GO	GO:0003735	structural constituent of ribosome
K90GIL89.MCL.79	3.33938e-05	0.000300545	7.51361e-05	GO	GO:0006412	translation
K90GIL89.MCL.79	0.000169773	0.000509319	0	KEGG	ko03010	Ribosome
K90GIL89.MCL.72	1.42321e-05	0.000256177	1.42321e-05	PO	PO:0020090	central cell
K90GIL89.MCL.70	1.58319e-06	4.11631e-05	1.58319e-06	GO	GO:0022626	cytosolic ribosome
K90GIL89.MCL.70	1.21637e-05	6.08185e-05	1.52046e-05	KEGG	ko03010	Ribosome
K90GIL89.MCL.70	1.60838e-05	0.000418178	1.74241e-05	GO	GO:0005840	ribosome
K90GIL89.MCL.70	1.77909e-05	0.000462563	2.01114e-05	GO	GO:0003735	structural constituent of ribosome
K90GIL89.MCL.70	2.05965e-05	0.00053551	2.43414e-05	GO	GO:0006412	translation
K90GIL89.MCL.65	0.000316556	0.000316556	0.000316556	IPR	IPR002472	Palmitoyl protein thioesterase
K90GIL89.MCL.63	1.21637e-05	6.08185e-05	2.02728e-05	KEGG	ko03010	Ribosome
K90GIL89.MCL.63	9.4265e-06	0.000179104	9.4265e-06	GO	GO:0003735	structural constituent of ribosome
K90GIL89.MCL.63	1.09205e-05	0.000207489	1.15272e-05	GO	GO:0006412	translation
K90GIL89.MCL.63	1.65232e-05	0.00031394	1.96212e-05	GO	GO:0042254	ribosome biogenesis
K90GIL89.MCL.63	5.07318e-05	0.000963903	6.42602e-05	GO	GO:0022626	cytosolic ribosome
K90GIL89.MCL.61	1.21637e-05	6.08185e-05	2.02728e-05	KEGG	ko03010	Ribosome
K90GIL89.MCL.61	8.51813e-06	0.000195917	8.51813e-06	GO	GO:0005840	ribosome
K90GIL89.MCL.61	9.4265e-06	0.00021681	9.85498e-06	GO	GO:0003735	structural constituent of ribosome
K90GIL89.MCL.6	4.70182e-14	6.67659e-12	4.70182e-14	GO	GO:0009507	chloroplast
K90GIL89.MCL.6	2.57423e-10	3.65541e-08	2.59249e-10	GO	GO:0009570	chloroplast stroma
K90GIL89.MCL.6	2.92649e-08	4.15561e-06	2.96829e-08	GO	GO:0009535	chloroplast thylakoid membrane
K90GIL89.MCL.6	1.46656e-07	2.08252e-05	1.49822e-07	GO	GO:0009543	chloroplast thylakoid lumen
K90GIL89.MCL.6	4.25366e-07	6.04019e-05	4.37695e-07	GO	GO:0009941	chloroplast envelope
K90GIL89.MCL.6	1.24155e-06	0.0001763	1.28686e-06	GO	GO:0009654	oxygen evolving complex
K90GIL89.MCL.6	1.38796e-06	0.00019709	1.44919e-06	GO	GO:0015979	photosynthesis
K90GIL89.MCL.6	3.24384e-06	0.000201118	3.72441e-06	IPR	IPR002683	Photosystem II PsbP, oxygen evolving complex
K90GIL89.MCL.6	1.45394e-06	0.00020646	1.52933e-06	GO	GO:0019898	extrinsic to membrane
K90GIL89.MCL.6	3.44602e-06	0.000489335	3.67921e-06	GO	GO:0009534	chloroplast thylakoid
K90GIL89.MCL.59	1.30543e-06	1.69707e-05	1.30543e-06	GO	GO:0005840	ribosome
K90GIL89.MCL.59	1.44605e-06	1.87987e-05	1.56656e-06	GO	GO:0003735	structural constituent of ribosome
K90GIL89.MCL.59	1.67768e-06	2.18099e-05	1.98272e-06	GO	GO:0006412	translation
K90GIL89.MCL.59	1.21637e-05	6.08185e-05	3.04093e-05	KEGG	ko03010	Ribosome
K90GIL89.MCL.56	5.40853e-07	1.62256e-06	5.40853e-07	IPR	IPR008195	Ribosomal protein L34Ae
K90GIL89.MCL.56	4.03173e-06	1.61269e-05	1.61269e-05	KEGG	K02915	large subunit ribosomal protein L34e
K90GIL89.MCL.56	1.21637e-05	4.86548e-05	0	KEGG	ko03010	Ribosome
K90GIL89.MCL.56	3.51126e-06	5.61801e-05	3.74534e-06	GO	GO:0005840	ribosome
K90GIL89.MCL.56	3.88771e-06	6.22034e-05	4.4431e-06	GO	GO:0003735	structural constituent of ribosome
K90GIL89.MCL.56	4.50738e-06	7.2118e-05	6.00983e-06	GO	GO:0006412	translation
K90GIL89.MCL.56	2.62358e-05	0.000419773	4.19773e-05	GO	GO:0022626	cytosolic ribosome
K90GIL89.MCL.55	0.000339717	0.000679434	0.000679434	KEGG	K02888	large subunit ribosomal protein L21
K90GIL89.MCL.52	1.77897e-06	2.49056e-05	1.77897e-06	GO	GO:0005840	ribosome
K90GIL89.MCL.52	1.97034e-06	2.75848e-05	2.12191e-06	GO	GO:0003735	structural constituent of ribosome
K90GIL89.MCL.52	2.28551e-06	3.19971e-05	2.66643e-06	GO	GO:0006412	translation
K90GIL89.MCL.52	1.21637e-05	6.08185e-05	3.04093e-05	KEGG	ko03010	Ribosome
K90GIL89.MCL.51	0.000339717	0.000679434	0.000339717	KEGG	K14506	jasmonic acid-amino synthetase
K90GIL89.MCL.5	3.98943e-30	2.0745e-28	3.98943e-30	PO	PO:0001016	L mature pollen stage
K90GIL89.MCL.5	6.5531e-27	3.40761e-25	6.68159e-27	PO	PO:0001017	M germinated pollen stage
K90GIL89.MCL.5	6.52816e-26	3.39464e-24	6.78929e-26	PO	PO:0025195	pollen tube cell
K90GIL89.MCL.5	3.6897e-09	2.21382e-08	7.37941e-09	AraCyc	PWY-1081	homogalacturonan degradation
K90GIL89.MCL.5	1.04551e-08	5.43665e-07	1.13264e-08	PO	PO:0025281	pollen
K90GIL89.MCL.5	4.46432e-08	3.70539e-06	4.7505e-08	GO	GO:0030599	pectinesterase activity
K90GIL89.MCL.5	3.44646e-07	1.51644e-05	3.99064e-07	IPR	IPR007524	Pectate lyase, N-terminal
K90GIL89.MCL.5	6.62172e-07	3.44329e-05	7.65176e-07	PO	PO:0001185	C globular stage
K90GIL89.MCL.5	9.74445e-07	5.06711e-05	1.15162e-06	PO	PO:0009030	carpel
K90GIL89.MCL.5	3.39629e-06	5.43406e-05	7.76294e-06	KEGG	ko00040	Pentose and glucuronate interconversions
K90GIL89.MCL.5	1.23245e-05	0.000197193	0	KEGG	K01728	pectate lyase [EC:4.2.2.2]
K90GIL89.MCL.5	4.1136e-06	0.000213907	5.09303e-06	PO	PO:0009032	petal
K90GIL89.MCL.5	5.41127e-06	0.000281386	6.86307e-06	PO	PO:0009009	plant embryo
K90GIL89.MCL.5	8.2509e-06	0.000429047	1.12907e-05	PO	PO:0009031	sepal
K90GIL89.MCL.5	9.87636e-06	0.000513571	1.38803e-05	PO	PO:0009029	stamen
K90GIL89.MCL.5	6.50959e-06	0.000540296	7.6098e-06	GO	GO:0042545	cell wall modification
K90GIL89.MCL.5	1.26543e-05	0.000556791	2.14151e-05	IPR	IPR000070	Pectinesterase, catalytic
K90GIL89.MCL.5	7.6848e-06	0.000637838	9.11198e-06	GO	GO:0005975	carbohydrate metabolic process
K90GIL89.MCL.5	1.08692e-05	0.000902147	1.34649e-05	GO	GO:0030570	pectate lyase activity
K90GIL89.MCL.49	0.000339717	0.000679434	0.000339717	KEGG	K14538	nuclear GTP-binding protein
K90GIL89.MCL.47	0.000443066	0.000443066	0	AraCyc	PWY-4101	sorbitol degradation I
K90GIL89.MCL.47	0.000339717	0.000679434	0.000339717	KEGG	K00008	L-iditol 2-dehydrogenase [EC:1.1.1.14]
K90GIL89.MCL.45	9.89577e-07	9.89577e-07	0	AraCyc	PWY-101	photosynthesis light reactions
K90GIL89.MCL.45	1.35718e-07	4.88585e-06	1.35718e-07	GO	GO:0009534	chloroplast thylakoid
K90GIL89.MCL.45	5.79235e-07	2.08525e-05	5.95784e-07	GO	GO:0015979	photosynthesis
K90GIL89.MCL.45	1.35676e-05	8.14058e-05	4.07029e-05	KEGG	ko00195	Photosynthesis
K90GIL89.MCL.45	6.09676e-06	0.000219484	6.65102e-06	GO	GO:0009579	thylakoid
K90GIL89.MCL.45	2.52384e-05	0.000908584	2.93092e-05	GO	GO:0009535	chloroplast thylakoid membrane
K90GIL89.MCL.34	0.000664599	0.000664599	0.000664599	AraCyc	PWY-6137	copper transport II
K90GIL89.MCL.32	1.09258e-06	3.27775e-05	1.09258e-06	GO	GO:0046654	tetrahydrofolate biosynthetic process
K90GIL89.MCL.3	1.17144e-05	0.000866869	1.17144e-05	PO	PO:0020090	central cell
K90GIL89.MCL.3	1.17577e-05	0.000870069	1.19188e-05	PO	PO:0009089	endosperm
K90GIL89.MCL.281	0.000664767	0.000664767	0.000664767	IPR	IPR006073	GTP binding domain
K90GIL89.MCL.279	0.000189921	0.000379843	0.000189921	IPR	IPR005485	Ribosomal protein L5 eukaryotic/L18 archaeal
K90GIL89.MCL.279	0.000443122	0.000886244	0.000886244	IPR	IPR005484	Ribosomal protein L18/L5
K90GIL89.MCL.278	1.43427e-06	1.14742e-05	1.43427e-06	GO	GO:0009539	photosystem II reaction center
K90GIL89.MCL.278	1.11812e-05	8.94498e-05	1.27785e-05	GO	GO:0009523	photosystem II
K90GIL89.MCL.278	0.000126616	0.000253233	0	IPR	IPR003372	Photosystem II PsbL
K90GIL89.MCL.278	0.000126616	0.000253233	0	IPR	IPR002682	Photosystem II PsbJ
K90GIL89.MCL.278	7.69822e-05	0.000615858	0.000102643	GO	GO:0015979	photosynthesis
K90GIL89.MCL.278	0.000339717	0.000679434	0	KEGG	K02713	photosystem II PsbL protein
K90GIL89.MCL.273	3.72607e-06	5.5891e-05	3.72607e-06	GO	GO:0016132	brassinosteroid biosynthetic process
K90GIL89.MCL.273	0.00010009	0.00030027	0.000150135	AraCyc	PWY-5271	phaseic acid biosynthesis
K90GIL89.MCL.273	0.000339717	0.000679434	0	KEGG	K09588	cytochrome P450, family 90, subfamily A, polypeptide 1 [EC:1.14.-.-]
K90GIL89.MCL.27	8.38737e-06	0.000327107	8.38737e-06	GO	GO:0010388	cullin deneddylation
K90GIL89.MCL.27	3.26598e-05	0.000391918	3.91918e-05	IPR	IPR000717	Proteasome component (PCI) domain
K90GIL89.MCL.27	0.000339717	0.000679434	0	KEGG	K10686	ubiquitin-activating enzyme E1 C [EC:6.3.2.19]
K90GIL89.MCL.27	2.44174e-05	0.000952279	2.506e-05	GO	GO:0008180	signalosome
K90GIL89.MCL.26	1.3812e-05	0.000303865	1.3812e-05	GO	GO:0009941	chloroplast envelope
K90GIL89.MCL.26	0.000339717	0.000679434	0.000679434	KEGG	K02895	large subunit ribosomal protein L24
K90GIL89.MCL.256	0.000253225	0.000506449	0.000506449	IPR	IPR000289	Ribosomal protein S28e
K90GIL89.MCL.256	0.000379825	0.00075965	0	IPR	IPR004037	Ribosomal protein L7Ae conserved site
K90GIL89.MCL.255	0.000316526	0.000633052	0.000316526	IPR	IPR001564	Nucleoside diphosphate kinase
K90GIL89.MCL.255	0.000316526	0.000633052	0.000633052	IPR	IPR000231	Ribosomal protein L30e
K90GIL89.MCL.252	0.000253225	0.000506449	0.000506449	IPR	IPR011234	Fumarylacetoacetase, C-terminal-related
K90GIL89.MCL.252	0.000253225	0.000506449	0.000253225	IPR	IPR002529	Fumarylacetoacetase, C-terminal
K90GIL89.MCL.251	0.000949668	0.000949668	0.000949668	IPR	IPR002130	Cyclophilin-like peptidyl-prolyl cis-trans isomerase domain
K90GIL89.MCL.250	0.000189915	0.000569746	0.000189915	IPR	IPR002583	Ribosomal protein S20
K90GIL89.MCL.250	0.000339717	0.000679434	0.000679434	KEGG	K02968	small subunit ribosomal protein S20
K90GIL89.MCL.25	4.57362e-05	0.000137209	0	AraCyc	PWY-6556	pyrimidine ribonucleosides degradation II
K90GIL89.MCL.25	7.98757e-06	0.000215664	7.98757e-06	GO	GO:0009972	cytidine deamination
K90GIL89.MCL.25	7.98757e-06	0.000215664	8.29478e-06	GO	GO:0004126	cytidine deaminase activity
K90GIL89.MCL.25	1.81726e-05	0.000272588	2.09683e-05	IPR	IPR016192	APOBEC/CMP deaminase, zinc-binding
K90GIL89.MCL.25	2.77391e-05	0.000416086	3.46738e-05	IPR	IPR006263	Cytidine deaminase, homodimeric
K90GIL89.MCL.25	2.77391e-05	0.000416086	3.7826e-05	IPR	IPR013171	Cytidine/deoxycytidylate deaminase, zinc-binding domain
K90GIL89.MCL.25	4.58346e-05	0.000687519	7.6391e-05	IPR	IPR002125	CMP/dCMP deaminase, zinc-binding
K90GIL89.MCL.25	6.03877e-05	0.000905816	0.000129402	IPR	IPR016193	Cytidine deaminase-like
K90GIL89.MCL.248	0.000126616	0.000253233	0.000126616	IPR	IPR011610	S-adenosyl-L-methionine-dependent methyltransferase, putative
K90GIL89.MCL.248	0.000189921	0.000379843	0.000379843	IPR	IPR007213	Leucine carboxyl methyltransferase
K90GIL89.MCL.247	0.000284864	0.000854593	0.000284864	IPR	IPR018279	Ribosomal protein S21e, conserved site
K90GIL89.MCL.247	0.000284864	0.000854593	0.000427296	IPR	IPR001931	Ribosomal protein S21e
K90GIL89.MCL.245	0.000443122	0.000886244	0.000443122	IPR	IPR003231	Acyl carrier protein (ACP)
K90GIL89.MCL.229	0.000189915	0.000569746	0.000189915	IPR	IPR000271	Ribosomal protein L34
K90GIL89.MCL.228	0.000424701	0.000424701	0.000424701	KEGG	K01792	glucose-6-phosphate 1-epimerase [EC:5.1.3.15]
K90GIL89.MCL.227	0.000339717	0.000679434	0.000339717	KEGG	K02988	small subunit ribosomal protein S5
K90GIL89.MCL.226	2.39647e-05	2.39647e-05	2.39647e-05	PO	PO:0007632	seed maturation stage
K90GIL89.MCL.217	0.000284864	0.000854593	0.000284864	IPR	IPR018503	Tetraspanin, conserved site
K90GIL89.MCL.216	0.000253225	0.000506449	0.000253225	IPR	IPR019987	GTP-binding protein, ribosome biogenesis, YsxC
K90GIL89.MCL.211	0.000253225	0.000506449	0.000506449	IPR	IPR000054	Ribosomal protein L31e
K90GIL89.MCL.211	0.000253225	0.000506449	0.000253225	IPR	IPR020052	Ribosomal protein L31e, conserved site
K90GIL89.MCL.210	6.33112e-05	6.33112e-05	6.33112e-05	IPR	IPR011541	Nickel/cobalt transporter, high-affinity
K90GIL89.MCL.205	0.000158278	0.000158278	0	IPR	IPR002415	H/ACA ribonucleoprotein complex, subunit Nhp2, eukaryote
K90GIL89.MCL.205	9.45459e-05	0.000378184	9.45459e-05	GO	GO:0005730	nucleolus
K90GIL89.MCL.205	0.00024458	0.00073374	0.00073374	KEGG	ko03008	Ribosome biogenesis in eukaryotes
K90GIL89.MCL.203	0.000253225	0.000506449	0.000253225	IPR	IPR000554	Ribosomal protein S7e
K90GIL89.MCL.203	0.000253225	0.000506449	0.000506449	IPR	IPR006846	Ribosomal protein S30
K90GIL89.MCL.202	0.000142482	0.000997374	0.000142482	GO	GO:0006792	regulation of sulfur utilization
K90GIL89.MCL.20	5.474e-06	0.000202538	5.474e-06	GO	GO:0008643	carbohydrate transport
K90GIL89.MCL.2	6.10493e-07	9.5237e-05	6.10493e-07	GO	GO:0012505	endomembrane system
K90GIL89.MCL.2	9.59199e-05	0.00028776	0.00028776	AraCyc	PWY-1081	homogalacturonan degradation
K90GIL89.MCL.2	1.25499e-05	0.000752991	1.27626e-05	PO	PO:0000191	synergid
K90GIL89.MCL.196	0.000284864	0.000854593	0.000284864	IPR	IPR001975	Ribosomal protein L40e
K90GIL89.MCL.19	7.12049e-07	2.8482e-05	7.12049e-07	GO	GO:0009579	thylakoid
K90GIL89.MCL.19	6.0459e-06	0.000241836	6.20092e-06	GO	GO:0009570	chloroplast stroma
K90GIL89.MCL.189	0.000126616	0.000253233	0.000126616	IPR	IPR006645	Transcription antitermination protein, NusG, N-terminal
K90GIL89.MCL.189	0.000253225	0.000506449	0	IPR	IPR001857	Ribosomal protein L19
K90GIL89.MCL.185	0.000284864	0.000854593	0.000854593	IPR	IPR020082	S-adenosyl-L-homocysteine hydrolase, conserved site
K90GIL89.MCL.185	0.000284864	0.000854593	0.000427296	IPR	IPR000043	Adenosylhomocysteinase
K90GIL89.MCL.183	9.49668e-05	9.49668e-05	9.49668e-05	IPR	IPR003685	Photosystem I PsaD
K90GIL89.MCL.180	0.000316526	0.000633052	0.000316526	IPR	IPR008797	Photosystem II PsbQ, oxygen evolving complex
K90GIL89.MCL.18	9.77026e-06	0.000547134	9.77026e-06	GO	GO:0009570	chloroplast stroma
K90GIL89.MCL.179	1.171e-05	0.000199069	1.171e-05	PO	PO:0020090	central cell
K90GIL89.MCL.179	0.000126616	0.000253233	0	IPR	IPR010682	Plant self-incompatibility response
K90GIL89.MCL.178	9.49668e-05	9.49668e-05	0	IPR	IPR004928	Photosystem I PsaH, reaction centre subunit VI
K90GIL89.MCL.178	4.79189e-05	0.000527108	4.79189e-05	GO	GO:0010287	plastoglobule
K90GIL89.MCL.177	0.000981323	0.000981323	0.000981323	IPR	IPR004263	Exostosin-like
K90GIL89.MCL.172	0.000339717	0.000679434	0	KEGG	K00253	isovaleryl-CoA dehydrogenase [EC:1.3.99.10]
K90GIL89.MCL.170	0.000474834	0.000474834	0.000474834	IPR	IPR001023	Heat shock protein Hsp70
K90GIL89.MCL.165	0.000339717	0.000679434	0.000339717	KEGG	K12199	vacuolar protein sorting-associated protein VTA1
K90GIL89.MCL.162	0.000886356	0.000886356	0.000886356	IPR	IPR000916	Bet v I domain
K90GIL89.MCL.157	0.000253225	0.000506449	0.000253225	IPR	IPR000876	Ribosomal protein S4e
K90GIL89.MCL.152	0.000189915	0.000569746	0.000569746	IPR	IPR004404	Dihydroxy-acid dehydratase
K90GIL89.MCL.152	0.000189915	0.000569746	0	IPR	IPR020558	Dihydroxy-acid/6-phosphogluconate dehydratase, conserved site
K90GIL89.MCL.152	0.000189915	0.000569746	0.000284873	IPR	IPR000581	Dihydroxy-acid/6-phosphogluconate dehydratase
K90GIL89.MCL.149	0.000189915	0.000569746	0.000189915	IPR	IPR002676	RimM protein
K90GIL89.MCL.149	0.000189915	0.000569746	0.000284873	IPR	IPR011961	16S rRNA processing protein RimM
K90GIL89.MCL.148	0.000759734	0.000759734	0.000759734	IPR	IPR001179	Peptidyl-prolyl cis-trans isomerase, FKBP-type, domain
K90GIL89.MCL.140	0.000411523	0.000411523	0	IPR	IPR002108	Actin-binding, cofilin/tropomyosin type
K90GIL89.MCL.138	0.000189915	0.000569746	0.000189915	IPR	IPR007062	Protein phosphatase inhibitor 2 (IPP-2)
K90GIL89.MCL.133	0.000284864	0.000854593	0	IPR	IPR020605	Octanoyltransferase, conserved site
K90GIL89.MCL.133	0.000284864	0.000854593	0	IPR	IPR000544	Octanoyltransferase
K90GIL89.MCL.132	0.000339717	0.000679434	0.000339717	KEGG	K08902	photosystem II Psb27 protein
K90GIL89.MCL.131	0.000189921	0.000379843	0.000189921	IPR	IPR003685	Photosystem I PsaD
K90GIL89.MCL.125	1.9599e-05	0.000352781	1.9599e-05	GO	GO:0022626	cytosolic ribosome
K90GIL89.MCL.125	0.000169773	0.000679093	0	KEGG	ko03010	Ribosome
K90GIL89.MCL.119	1.10909e-05	0.000177455	1.10909e-05	GO	GO:0008266	poly(U) RNA binding
K90GIL89.MCL.119	0.000264026	0.000528052	0.000528052	IPR	IPR012677	Nucleotide-binding, alpha-beta plait
K90GIL89.MCL.119	0.000271571	0.000543142	0	IPR	IPR000504	RNA recognition motif domain
K90GIL89.MCL.118	0.000339717	0.000679434	0.000339717	KEGG	K05279	flavonol 3-O-methyltransferase [EC:2.1.1.76]
K90GIL89.MCL.116	0.000284864	0.000854593	0.000284864	IPR	IPR004639	Tetrapyrrole biosynthesis, glutamate-1-semialdehyde aminotransferase
K90GIL89.MCL.110	0.000339717	0.000679434	0.000339717	KEGG	K14504	xyloglucan:xyloglucosyl transferase TCH4 [EC:2.4.1.207]
K90GIL89.MCL.11	1.39055e-05	0.000639654	1.39055e-05	PO	PO:0020090	central cell
K90GIL89.MCL.106	0.000339717	0.000679434	0.000679434	KEGG	K05019	chloride channel, nucleotide-sensitive, 1A
K90GIL89.MCL.1	6.4922e-06	0.000292149	6.4922e-06	KEGG	ko04120	Ubiquitin mediated proteolysis
K90GIL88.MCL.97	2.46809e-05	0.000839149	2.46809e-05	GO	GO:0000162	tryptophan biosynthetic process
K90GIL88.MCL.95	0.000339717	0.000679434	0.000339717	KEGG	K14011	UBX domain-containing protein 6
K90GIL88.MCL.94	5.20802e-05	0.000520802	8.68004e-05	IPR	IPR001638	Extracellular solute-binding protein, family 3
K90GIL88.MCL.94	5.20802e-05	0.000520802	7.44003e-05	IPR	IPR001320	Ionotropic glutamate receptor
K90GIL88.MCL.94	3.26241e-05	0.000978723	3.37491e-05	GO	GO:0005234	extracellular-glutamate-gated ion channel activity
K90GIL88.MCL.94	3.26241e-05	0.000978723	3.26241e-05	GO	GO:0004970	ionotropic glutamate receptor activity
K90GIL88.MCL.90	5.74452e-07	5.17007e-06	5.74452e-07	IPR	IPR007125	Histone core
K90GIL88.MCL.90	7.03675e-07	1.19625e-05	7.47655e-07	GO	GO:0000786	nucleosome
K90GIL88.MCL.90	1.0559e-06	1.79504e-05	1.19669e-06	GO	GO:0006334	nucleosome assembly
K90GIL88.MCL.90	3.32628e-06	2.99365e-05	4.98942e-06	IPR	IPR009072	Histone-fold
K90GIL88.MCL.86	0.000155749	0.000622995	0.000155749	GO	GO:0003674	molecular_function
K90GIL88.MCL.84	0.000169773	0.000679093	0.000679093	KEGG	ko03010	Ribosome
K90GIL88.MCL.80	2.29346e-06	6.19235e-05	2.29346e-06	GO	GO:0006552	leucine catabolic process
K90GIL88.MCL.8	1.37823e-05	0.000730463	1.37823e-05	PO	PO:0009089	endosperm
K90GIL88.MCL.78	1.00219e-07	2.00439e-06	1.00219e-07	GO	GO:0005840	ribosome
K90GIL88.MCL.78	1.13831e-07	2.27663e-06	1.19823e-07	GO	GO:0003735	structural constituent of ribosome
K90GIL88.MCL.78	1.36958e-07	2.73916e-06	1.52176e-07	GO	GO:0006412	translation
K90GIL88.MCL.78	1.21637e-05	6.08185e-05	3.04093e-05	KEGG	ko03010	Ribosome
K90GIL88.MCL.75	1.70329e-05	0.000102197	1.70329e-05	IPR	IPR000644	Cystathionine beta-synthase, core
K90GIL88.MCL.71	4.09607e-05	0.000245764	6.14411e-05	AraCyc	PWY-6051	2,4,6-trinitrotoluene degradation
K90GIL88.MCL.71	0.000156531	0.000782656	0.000391328	IPR	IPR002213	UDP-glucuronosyl/UDP-glucosyltransferase
K90GIL88.MCL.71	3.20634e-05	0.000993964	3.20634e-05	GO	GO:0080043	quercetin 3-O-glucosyltransferase activity
K90GIL88.MCL.71	3.20634e-05	0.000993964	3.31321e-05	GO	GO:0035251	UDP-glucosyltransferase activity
K90GIL88.MCL.70	0.000339717	0.000679434	0.000679434	KEGG	K01637	isocitrate lyase [EC:4.1.3.1]
K90GIL88.MCL.7	1.41431e-10	5.51582e-09	1.41431e-10	PO	PO:0000084	plant sperm cell
K90GIL88.MCL.7	4.21427e-06	6.74283e-05	4.49522e-06	GO	GO:0005575	cellular_component
K90GIL88.MCL.7	5.80982e-06	9.29572e-05	6.6398e-06	GO	GO:0003674	molecular_function
K90GIL88.MCL.68	2.65645e-07	9.56323e-06	2.65645e-07	GO	GO:0019761	glucosinolate biosynthetic process
K90GIL88.MCL.68	1.65118e-06	1.65118e-05	1.83464e-06	IPR	IPR002891	Adenylylsulphate kinase
K90GIL88.MCL.68	1.42277e-05	9.95936e-05	4.97968e-05	KEGG	K00860	adenylylsulfate kinase [EC:2.7.1.25]
K90GIL88.MCL.68	3.64669e-06	0.000131281	3.8612e-06	GO	GO:0004020	adenylylsulfate kinase activity
K90GIL88.MCL.68	8.74369e-06	0.000314773	9.83665e-06	GO	GO:0048232	male gamete generation
K90GIL88.MCL.68	8.74369e-06	0.000314773	9.53857e-06	GO	GO:0010439	regulation of glucosinolate biosynthetic process
K90GIL88.MCL.68	6.23895e-05	0.000436726	0	KEGG	ko00966	Glucosinolate biosynthesis
K90GIL88.MCL.68	2.54537e-05	0.000916333	3.05444e-05	GO	GO:0000103	sulfate assimilation
K90GIL88.MCL.67	7.79132e-08	2.10366e-06	7.79132e-08	GO	GO:0009543	chloroplast thylakoid lumen
K90GIL88.MCL.67	1.5618e-06	6.24722e-06	6.24722e-06	IPR	IPR002683	Photosystem II PsbP, oxygen evolving complex
K90GIL88.MCL.67	3.18458e-07	8.59836e-06	3.30706e-07	GO	GO:0009654	oxygen evolving complex
K90GIL88.MCL.67	3.59861e-07	9.71625e-06	3.8865e-07	GO	GO:0019898	extrinsic to membrane
K90GIL88.MCL.67	1.57945e-06	4.26452e-05	1.85414e-06	GO	GO:0009523	photosystem II
K90GIL88.MCL.67	1.80527e-05	0.000487423	2.21556e-05	GO	GO:0010598	NAD(P)H dehydrogenase complex (plastoquinone)
K90GIL88.MCL.67	2.74045e-05	0.000739921	3.52343e-05	GO	GO:0015979	photosynthesis
K90GIL88.MCL.669	0.000348211	0.000348211	0.000348211	IPR	IPR003822	Paired amphipathic helix
K90GIL88.MCL.663	0.000189915	0.000569746	0.000189915	IPR	IPR019981	Ribosomal protein S11, bacterial-type
K90GIL88.MCL.663	0.000339717	0.000679434	0	KEGG	K02948	small subunit ribosomal protein S11
K90GIL88.MCL.663	0.000284864	0.000854593	0.000427296	IPR	IPR000473	Ribosomal protein L36
K90GIL88.MCL.661	6.40467e-06	0.000217759	6.40467e-06	GO	GO:0045261	proton-transporting ATP synthase complex, catalytic core F(1)
K90GIL88.MCL.660	0.000126616	0.000253233	0.000126616	IPR	IPR007826	Photosystem II PsbM
K90GIL88.MCL.660	0.000189921	0.000379843	0.000379843	IPR	IPR002677	Ribosomal protein L32p
K90GIL88.MCL.66	1.32342e-09	5.29368e-09	1.32342e-09	IPR	IPR007125	Histone core
K90GIL88.MCL.66	1.50525e-09	2.25788e-08	1.61277e-09	GO	GO:0000786	nucleosome
K90GIL88.MCL.66	2.57628e-09	3.86442e-08	2.97263e-09	GO	GO:0006334	nucleosome assembly
K90GIL88.MCL.66	1.35166e-08	5.40664e-08	5.40664e-08	IPR	IPR009072	Histone-fold
K90GIL88.MCL.66	2.15782e-07	1.07891e-06	1.07891e-06	KEGG	ko05322	Systemic lupus erythematosus
K90GIL88.MCL.66	1.15641e-06	5.78205e-06	0	KEGG	ko05034	Alcoholism
K90GIL88.MCL.66	1.19985e-05	4.79941e-05	0	IPR	IPR000164	Histone H3
K90GIL88.MCL.66	1.38415e-05	5.53661e-05	0	IPR	IPR002119	Histone H2A
K90GIL88.MCL.66	0.000118271	0.000591355	0	KEGG	K11253	histone H3
K90GIL88.MCL.66	0.000136374	0.000681869	0	KEGG	K11251	histone H2A
K90GIL88.MCL.659	1.43427e-06	1.29084e-05	1.43427e-06	GO	GO:0009539	photosystem II reaction center
K90GIL88.MCL.659	1.11812e-05	0.000100631	1.25789e-05	GO	GO:0009523	photosystem II
K90GIL88.MCL.659	0.000126616	0.000253233	0	IPR	IPR003687	Photosystem II PsbK
K90GIL88.MCL.659	0.000126616	0.000253233	0	IPR	IPR003686	Photosystem II PsbI
K90GIL88.MCL.659	7.69822e-05	0.00069284	9.89772e-05	GO	GO:0015979	photosynthesis
K90GIL88.MCL.659	0.000231846	0.000695538	0	KEGG	ko00195	Photosynthesis
K90GIL88.MCL.656	0.000126622	0.000126622	0.000126622	IPR	IPR001857	Ribosomal protein L19
K90GIL88.MCL.654	0.000126616	0.000253233	0.000126616	IPR	IPR006806	ETC complex I subunit
K90GIL88.MCL.652	1.76507e-06	3.53014e-06	3.53014e-06	AraCyc	PWY-5992	thalianol and derivatives biosynthesis
K90GIL88.MCL.652	2.12455e-07	3.61173e-06	2.12455e-07	GO	GO:0080003	thalianol metabolic process
K90GIL88.MCL.652	0.000339717	0.000679434	0	KEGG	K15821	thalianol synthase [EC:5.4.99.31]
K90GIL88.MCL.651	1.44161e-07	4.75733e-06	1.44161e-07	PO	PO:0003000	transition zone
K90GIL88.MCL.651	6.9307e-06	2.07921e-05	0	IPR	IPR012269	Aquaporin
K90GIL88.MCL.651	1.73796e-06	2.60693e-05	1.8621e-06	GO	GO:0042807	central vacuole
K90GIL88.MCL.651	9.74769e-06	2.92431e-05	0	IPR	IPR022357	Major intrinsic protein, conserved site
K90GIL88.MCL.651	1.39408e-05	4.18224e-05	0	IPR	IPR000425	Major intrinsic protein
K90GIL88.MCL.651	5.07818e-06	0.00016758	5.4058e-06	PO	PO:0000258	root cortex
K90GIL88.MCL.651	1.43068e-05	0.000214603	3.57671e-05	GO	GO:0006833	water transport
K90GIL88.MCL.651	7.72664e-06	0.000254979	9.1064e-06	PO	PO:0020121	lateral root
K90GIL88.MCL.651	7.72664e-06	0.000254979	9.44367e-06	PO	PO:0006203	pericycle
K90GIL88.MCL.651	7.72664e-06	0.000254979	8.79238e-06	PO	PO:0006036	root epidermis
K90GIL88.MCL.651	2.69079e-05	0.000403618	8.07236e-05	GO	GO:0015250	water channel activity
K90GIL88.MCL.645	0.000339717	0.000679434	0	KEGG	K03403	magnesium chelatase subunit H [EC:6.6.1.1]
K90GIL88.MCL.643	5.57549e-05	0.00011151	5.57549e-05	IPR	IPR003439	ABC transporter-like
K90GIL88.MCL.643	0.000451014	0.000902028	0	IPR	IPR003593	AAA+ ATPase domain
K90GIL88.MCL.641	8.00316e-05	0.000560221	8.00316e-05	GO	GO:0043531	ADP binding
K90GIL88.MCL.641	0.000230509	0.000922035	0.000461017	IPR	IPR000767	Disease resistance protein
K90GIL88.MCL.640	0.000443122	0.000886244	0.000443122	IPR	IPR011531	Bicarbonate transporter, C-terminal
K90GIL88.MCL.640	0.000443122	0.000886244	0.000886244	IPR	IPR003020	Bicarbonate transporter, eukaryotic
K90GIL88.MCL.64	2.53386e-10	6.33466e-09	2.53386e-10	GO	GO:0006779	porphyrin biosynthetic process
K90GIL88.MCL.64	6.41522e-08	4.49065e-07	8.9813e-08	KEGG	ko00860	Porphyrin and chlorophyll metabolism
K90GIL88.MCL.64	3.28881e-08	8.22202e-07	3.42584e-08	GO	GO:0033014	tetrapyrrole biosynthetic process
K90GIL88.MCL.64	3.47098e-06	8.67745e-05	3.9443e-06	GO	GO:0009570	chloroplast stroma
K90GIL88.MCL.64	6.58101e-05	0.00019743	0	AraCyc	HEME-BIOSYNTHESIS-II	heme biosynthesis from uroporphyrinogen-III I
K90GIL88.MCL.64	0.000113869	0.000341606	0	AraCyc	PWY-5188	tetrapyrrole biosynthesis I
K90GIL88.MCL.64	0.000222699	0.000668096	0	AraCyc	CHLOROPHYLL-SYN	chlorophyllide <i>a</i> biosynthesis I
K90GIL88.MCL.639	0.000169866	0.000339732	0.000169866	KEGG	K12607	CCR4-NOT transcription complex subunit 10
K90GIL88.MCL.638	0.000339717	0.000679434	0.000679434	KEGG	K00215	dihydrodipicolinate reductase [EC:1.3.1.26]
K90GIL88.MCL.637	0.000339717	0.000679434	0.000679434	KEGG	K13577	solute carrier family 25 (mitochondrial dicarboxylate transporter), member 10
K90GIL88.MCL.636	0.000339717	0.000679434	0.000339717	KEGG	K12492	ADP-ribosylation factor GTPase-activating protein 1
K90GIL88.MCL.635	1.398e-07	6.99001e-07	1.398e-07	GO	GO:0008420	CTD phosphatase activity
K90GIL88.MCL.635	4.32701e-07	8.65401e-07	8.65401e-07	IPR	IPR011948	Dullard phosphatase domain, eukaryotic
K90GIL88.MCL.635	1.44191e-06	2.88382e-06	0	IPR	IPR004274	NLI interacting factor
K90GIL88.MCL.635	9.6253e-06	4.81265e-05	2.40632e-05	GO	GO:0016791	phosphatase activity
K90GIL88.MCL.635	2.37368e-05	0.000118684	0.000118684	GO	GO:0006470	protein dephosphorylation
K90GIL88.MCL.634	0.0002849	0.0002849	0.0002849	IPR	IPR000010	Proteinase inhibitor I25, cystatin
K90GIL88.MCL.63	4.74577e-06	0.000161356	4.74577e-06	GO	GO:0051555	flavonol biosynthetic process
K90GIL88.MCL.629	0.000253245	0.000253245	0	IPR	IPR006162	Phosphopantetheine attachment site
K90GIL88.MCL.629	0.000162844	0.000325688	0.000162844	GO	GO:0031177	phosphopantetheine binding
K90GIL88.MCL.626	3.00461e-07	9.01383e-07	3.00461e-07	IPR	IPR004508	Thioredoxin-independent 5'-adenylylsulphate reductase
K90GIL88.MCL.626	4.50654e-07	1.35196e-06	1.35196e-06	IPR	IPR002500	Phosphoadenosine phosphosulphate reductase
K90GIL88.MCL.626	3.93373e-07	4.3271e-06	4.3271e-07	GO	GO:0009973	adenylyl-sulfate reductase activity
K90GIL88.MCL.626	4.41594e-06	4.41594e-06	0	AraCyc	SULFMETII-PWY	sulfate reduction II (assimilatory)
K90GIL88.MCL.626	5.89988e-07	6.48986e-06	8.11233e-07	GO	GO:0019419	sulfate reduction
K90GIL88.MCL.626	4.12538e-06	4.53791e-05	6.48273e-06	GO	GO:0000103	sulfate assimilation
K90GIL88.MCL.626	1.37704e-05	0.000151474	3.02948e-05	GO	GO:0016671	oxidoreductase activity, acting on a sulfur group of donors, disulfide as acceptor
K90GIL88.MCL.626	7.21642e-05	0.000216492	0	IPR	IPR013766	Thioredoxin domain
K90GIL88.MCL.623	1.17721e-06	5.88606e-06	1.17721e-06	IPR	IPR018525	Mini-chromosome maintenance, conserved site
K90GIL88.MCL.623	1.56942e-06	7.84708e-06	1.96177e-06	IPR	IPR001208	Mini-chromosome maintenance, DNA-dependent ATPase
K90GIL88.MCL.623	2.79227e-06	3.90918e-05	3.25765e-06	GO	GO:0006268	DNA unwinding involved in replication
K90GIL88.MCL.623	3.41224e-06	4.77714e-05	4.34286e-06	GO	GO:0000790	nuclear chromatin
K90GIL88.MCL.623	4.09405e-06	5.73168e-05	5.73168e-06	GO	GO:0006270	DNA-dependent DNA replication initiation
K90GIL88.MCL.623	2.01161e-05	0.000281626	3.52032e-05	GO	GO:0008094	DNA-dependent ATPase activity
K90GIL88.MCL.623	7.96498e-06	0.000318599	9.10283e-06	PO	PO:0007006	IL.00 inflorescence just visible stage
K90GIL88.MCL.623	6.10955e-05	0.000855337	0.000122191	GO	GO:0008283	cell proliferation
K90GIL88.MCL.619	0.000316526	0.000633052	0.000316526	IPR	IPR006575	RWD domain
K90GIL88.MCL.616	3.42851e-07	7.54272e-06	3.42851e-07	GO	GO:0009923	fatty acid elongase complex
K90GIL88.MCL.616	1.50142e-05	1.50142e-05	0	AraCyc	PWY-5080	very long chain fatty acid biosynthesis
K90GIL88.MCL.616	0.000221589	0.000221589	0	IPR	IPR001104	3-oxo-5-alpha-steroid 4-dehydrogenase, C-terminal
K90GIL88.MCL.616	7.54853e-05	0.000301941	0.000150971	KEGG	ko00062	Fatty acid elongation
K90GIL88.MCL.616	9.34865e-05	0.000373946	0.000373946	KEGG	ko01040	Biosynthesis of unsaturated fatty acids
K90GIL88.MCL.614	9.07345e-06	2.72203e-05	9.07345e-06	KEGG	ko00941	Flavonoid biosynthesis
K90GIL88.MCL.614	1.5217e-05	0.000273906	1.61121e-05	GO	GO:0009813	flavonoid biosynthetic process
K90GIL88.MCL.611	0.000339717	0.000679434	0.000679434	KEGG	K10643	CCR4-NOT transcription complex subunit 4 [EC:6.3.2.19]
K90GIL88.MCL.610	2.73212e-06	8.19636e-06	2.73212e-06	IPR	IPR000164	Histone H3
K90GIL88.MCL.610	8.59535e-06	3.43814e-05	1.14605e-05	GO	GO:0000786	nucleosome
K90GIL88.MCL.610	1.13005e-05	4.5202e-05	2.2601e-05	GO	GO:0006334	nucleosome assembly
K90GIL88.MCL.610	2.33668e-05	7.01004e-05	0	IPR	IPR007125	Histone core
K90GIL88.MCL.610	3.65768e-05	0.000146307	0	KEGG	K11253	histone H3
K90GIL88.MCL.610	7.63646e-05	0.000229094	0	IPR	IPR009072	Histone-fold
K90GIL88.MCL.610	0.00011056	0.000442239	0	KEGG	ko05202	Transcriptional misregulation in cancers
K90GIL88.MCL.608	0.000126616	0.000253233	0.000126616	IPR	IPR009349	Zinc finger, C2HC5-type
K90GIL88.MCL.607	1.23113e-05	7.38679e-05	1.23113e-05	GO	GO:0009873	ethylene mediated signaling pathway
K90GIL88.MCL.607	9.41864e-05	0.000188373	0	IPR	IPR001471	AP2/ERF domain
K90GIL88.MCL.607	0.000109748	0.000219496	0	IPR	IPR016177	DNA-binding, integrase-type
K90GIL88.MCL.607	9.04881e-05	0.000542929	0.000108586	GO	GO:0010200	response to chitin
K90GIL88.MCL.605	0.000339717	0.000679434	0.000679434	KEGG	K00475	naringenin 3-dioxygenase [EC:1.14.11.9]
K90GIL88.MCL.602	0.000339717	0.000679434	0.000339717	KEGG	K14502	protein brassinosteroid insensitive 2 [EC:2.7.11.1]
K90GIL88.MCL.6	1.80391e-41	2.65174e-39	1.80391e-41	GO	GO:0009579	thylakoid
K90GIL88.MCL.6	1.5744e-37	2.31437e-35	1.58518e-37	GO	GO:0009535	chloroplast thylakoid membrane
K90GIL88.MCL.6	3.43531e-35	5.04991e-33	3.48269e-35	GO	GO:0015979	photosynthesis
K90GIL88.MCL.6	3.58481e-34	5.26967e-32	3.65949e-34	GO	GO:0009534	chloroplast thylakoid
K90GIL88.MCL.6	1.75281e-30	2.10337e-29	2.62921e-30	AraCyc	PWY-101	photosynthesis light reactions
K90GIL88.MCL.6	4.35463e-27	2.22086e-25	4.82796e-27	KEGG	ko00195	Photosynthesis
K90GIL88.MCL.6	9.98758e-22	4.49441e-20	1.15241e-21	IPR	IPR001344	Chlorophyll A-B binding protein, plant
K90GIL88.MCL.6	5.44314e-21	8.00141e-19	5.71529e-21	GO	GO:0010287	plastoglobule
K90GIL88.MCL.6	1.71359e-19	2.51898e-17	1.81222e-19	GO	GO:0009522	photosystem I
K90GIL88.MCL.6	5.00355e-16	2.55181e-14	6.22393e-16	PO	PO:0000293	guard cell
K90GIL88.MCL.6	2.00979e-16	2.95439e-14	2.14086e-16	GO	GO:0009765	photosynthesis, light harvesting
K90GIL88.MCL.6	6.25979e-16	3.19249e-14	7.98123e-16	KEGG	ko00196	Photosynthesis - antenna proteins
K90GIL88.MCL.6	6.35086e-16	9.33576e-14	6.91538e-16	GO	GO:0009941	chloroplast envelope
K90GIL88.MCL.6	8.94041e-14	1.31424e-11	9.80776e-14	GO	GO:0009538	photosystem I reaction center
K90GIL88.MCL.6	1.78827e-13	2.62876e-11	1.97651e-13	GO	GO:0016168	chlorophyll binding
K90GIL88.MCL.6	3.72494e-13	5.47566e-11	4.14823e-13	GO	GO:0030076	light-harvesting complex
K90GIL88.MCL.6	2.21046e-12	3.24938e-10	2.48044e-12	GO	GO:0009507	chloroplast
K90GIL88.MCL.6	4.70364e-11	6.91435e-09	5.31873e-11	GO	GO:0009543	chloroplast thylakoid lumen
K90GIL88.MCL.6	6.58834e-10	3.36005e-08	1.0182e-09	PO	PO:0005645	leaf mesophyll
K90GIL88.MCL.6	3.18516e-09	1.62443e-07	5.2401e-09	PO	PO:0000223	shoot axis cortex
K90GIL88.MCL.6	1.60993e-09	2.3666e-07	1.84891e-09	GO	GO:0031977	thylakoid lumen
K90GIL88.MCL.6	6.09517e-09	8.9599e-07	7.11103e-09	GO	GO:0030095	chloroplast photosystem II
K90GIL88.MCL.6	3.01285e-08	4.42889e-06	3.54311e-08	GO	GO:0009637	response to blue light
K90GIL88.MCL.6	1.22677e-07	1.80336e-05	1.45432e-07	GO	GO:0010218	response to far red light
K90GIL88.MCL.6	1.22677e-07	1.80336e-05	1.46614e-07	GO	GO:0010319	stromule
K90GIL88.MCL.6	1.23485e-07	1.81523e-05	1.48789e-07	GO	GO:0009773	photosynthetic electron transport in photosystem I
K90GIL88.MCL.6	2.53982e-07	3.73354e-05	3.08557e-07	GO	GO:0009523	photosystem II
K90GIL88.MCL.6	2.90644e-07	4.27246e-05	3.56038e-07	GO	GO:0010114	response to red light
K90GIL88.MCL.6	9.15799e-07	0.000134622	1.13128e-06	GO	GO:0048046	apoplast
K90GIL88.MCL.6	1.27211e-06	0.000187	1.58474e-06	GO	GO:0016020	membrane
K90GIL88.MCL.6	2.90955e-06	0.000427704	3.65559e-06	GO	GO:0042742	defense response to bacterium
K90GIL88.MCL.6	3.86845e-06	0.000568662	4.90226e-06	GO	GO:0030093	chloroplast photosystem I
K90GIL88.MCL.6	4.10171e-06	0.000602951	5.24305e-06	GO	GO:0018119	peptidyl-cysteine S-nitrosylation
K90GIL88.MCL.6	5.40488e-06	0.000794518	6.96945e-06	GO	GO:0009570	chloroplast stroma
K90GIL88.MCL.6	1.68198e-05	0.000857808	5.71872e-05	PO	PO:0000039	shoot axis vascular system
K90GIL88.MCL.596	0.000284864	0.000854593	0	IPR	IPR006157	Dihydroneopterin aldolase/epimerase domain
K90GIL88.MCL.596	0.000284864	0.000854593	0.000854593	IPR	IPR006156	Dihydroneopterin aldolase
K90GIL88.MCL.596	0.000284864	0.000854593	0	IPR	IPR003697	Maf-like protein
K90GIL88.MCL.593	0.000122131	0.000488525	0.000122131	GO	GO:0009745	sucrose mediated signaling
K90GIL88.MCL.593	0.000203546	0.000814183	0.000271394	GO	GO:0006109	regulation of carbohydrate metabolic process
K90GIL88.MCL.592	0.000664599	0.000664599	0	AraCyc	PWY-4	UDP-D-galacturonate biosynthesis II (from D-galacturonate)
K90GIL88.MCL.59	3.99125e-07	1.79606e-05	3.99125e-07	GO	GO:0019761	glucosinolate biosynthetic process
K90GIL88.MCL.59	6.58394e-06	7.90073e-05	8.77858e-06	KEGG	ko00290	Valine, leucine and isoleucine biosynthesis
K90GIL88.MCL.59	6.71586e-06	8.73062e-05	1.09133e-05	IPR	IPR000573	Aconitase A/isopropylmalate dehydratase small subunit, swivel
K90GIL88.MCL.59	6.71586e-06	8.73062e-05	9.70069e-06	IPR	IPR015928	Aconitase/3-isopropylmalate dehydratase, swivel
K90GIL88.MCL.59	1.0787e-05	0.000140231	2.0033e-05	IPR	IPR015937	Aconitase/isopropylmalate dehydratase
K90GIL88.MCL.59	3.18372e-06	0.000143268	3.33181e-06	GO	GO:0003861	3-isopropylmalate dehydratase activity
K90GIL88.MCL.59	3.18372e-06	0.000143268	3.25608e-06	GO	GO:0009316	3-isopropylmalate dehydratase complex
K90GIL88.MCL.59	1.7232e-05	0.000206784	6.8928e-05	KEGG	K01704	3-isopropylmalate/(R)-2-methylmalate dehydratase small subunit [EC:4.2.1.33 4.2.1.35]
K90GIL88.MCL.59	1.14446e-05	0.000515008	1.35529e-05	GO	GO:0009098	leucine biosynthetic process
K90GIL88.MCL.59	4.81351e-05	0.000577621	0.00028881	KEGG	ko00660	C5-Branched dibasic acid metabolism
K90GIL88.MCL.59	1.43006e-05	0.000643525	1.73926e-05	GO	GO:0016836	hydro-lyase activity
K90GIL88.MCL.583	0.00025482	0.00025482	0.00025482	KEGG	K01568	pyruvate decarboxylase [EC:4.1.1.1]
K90GIL88.MCL.58	1.89868e-05	0.000683525	1.89868e-05	GO	GO:0009535	chloroplast thylakoid membrane
K90GIL88.MCL.579	0.000379825	0.00075965	0.000379825	IPR	IPR000286	Histone deacetylase superfamily
K90GIL88.MCL.578	0.000316526	0.000633052	0.000316526	IPR	IPR001972	Stomatin
K90GIL88.MCL.578	0.000339717	0.000679434	0.000679434	KEGG	K13425	WRKY transcription factor 22
K90GIL88.MCL.577	0.000189915	0.000569746	0.000189915	IPR	IPR017408	Arginine N-methyltransferase 2
K90GIL88.MCL.576	0.000339717	0.000679434	0.000679434	KEGG	K14549	U3 small nucleolar RNA-associated protein 15
K90GIL88.MCL.575	0.000189921	0.000379843	0.000189921	IPR	IPR008432	Cytochrome c oxidase subunit Vc
K90GIL88.MCL.572	0.000339717	0.000679434	0	KEGG	K12613	mRNA-decapping enzyme subunit 2 [EC:3.-.-.-]
K90GIL88.MCL.569	0.000253225	0.000506449	0.000253225	IPR	IPR023442	Ribosomal protein L24e, conserved site
K90GIL88.MCL.568	0.000316526	0.000633052	0.000633052	IPR	IPR006816	Engulfment/cell motility, ELMO
K90GIL88.MCL.566	0.000169866	0.000339732	0.000169866	KEGG	K10590	E3 ubiquitin-protein ligase TRIP12 [EC:6.3.2.19]
K90GIL88.MCL.56	5.59705e-08	1.62314e-06	5.59705e-08	GO	GO:0005730	nucleolus
K90GIL88.MCL.56	3.62159e-07	2.53511e-06	4.22518e-07	KEGG	ko03008	Ribosome biogenesis in eukaryotes
K90GIL88.MCL.558	1.52889e-05	0.000504532	1.52889e-05	PO	PO:0000035	cotyledon vascular system
K90GIL88.MCL.550	0.000379867	0.000379867	0.000379867	IPR	IPR003440	Glycosyl transferase, family 48
K90GIL88.MCL.548	2.00409e-08	2.00409e-08	2.00409e-08	IPR	IPR000782	FAS1 domain
K90GIL88.MCL.548	3.48037e-08	6.96074e-08	6.96074e-08	GO	GO:0007155	cell adhesion
K90GIL88.MCL.544	0.000126622	0.000126622	0.000126622	IPR	IPR000529	Ribosomal protein S6
K90GIL88.MCL.543	0.000339717	0.000679434	0.000679434	KEGG	K15741	methylthioalkylmalate synthase 1 [EC:2.3.3.-]
K90GIL88.MCL.54	1.50837e-09	3.3184e-08	1.50837e-09	GO	GO:0005840	ribosome
K90GIL88.MCL.54	5.22504e-09	3.65753e-08	9.14382e-09	KEGG	ko03010	Ribosome
K90GIL88.MCL.54	1.79972e-09	3.95937e-08	1.88542e-09	GO	GO:0003735	structural constituent of ribosome
K90GIL88.MCL.54	2.32583e-09	5.11683e-08	2.55842e-09	GO	GO:0006412	translation
K90GIL88.MCL.54	1.82095e-06	2.36724e-05	3.38177e-06	IPR	IPR000509	Ribosomal protein L36e
K90GIL88.MCL.54	1.14532e-06	2.5197e-05	1.39983e-06	GO	GO:0042254	ribosome biogenesis
K90GIL88.MCL.54	1.19068e-06	2.61949e-05	1.54088e-06	GO	GO:0005622	intracellular
K90GIL88.MCL.54	1.30765e-05	9.15353e-05	0	KEGG	K02920	large subunit ribosomal protein L36e
K90GIL88.MCL.538	0.000316526	0.000633052	0.000316526	IPR	IPR017782	Hydroxyacylglutathione hydrolase
K90GIL88.MCL.530	0.000443122	0.000886244	0.000443122	IPR	IPR001708	Membrane insertion protein, OxaA/YidC
K90GIL88.MCL.53	0.000339717	0.000679434	0.000339717	KEGG	K09562	hsp70-interacting protein
K90GIL88.MCL.529	4.50654e-07	1.80261e-06	4.50654e-07	IPR	IPR001424	Superoxide dismutase, copper/zinc binding domain
K90GIL88.MCL.529	4.50654e-07	1.80261e-06	6.00872e-07	IPR	IPR024134	Superoxide dismutase (Cu/Zn) / chaperones
K90GIL88.MCL.529	1.17758e-05	1.17758e-05	0	AraCyc	DETOX1-PWY	superoxide radicals degradation
K90GIL88.MCL.529	4.29838e-06	9.02659e-05	4.75084e-06	GO	GO:0006801	superoxide metabolic process
K90GIL88.MCL.529	5.15714e-06	0.0001083	6.01667e-06	GO	GO:0019430	removal of superoxide radicals
K90GIL88.MCL.527	0.000253225	0.000506449	0.000506449	IPR	IPR018262	Ribosomal protein L27e, conserved site
K90GIL88.MCL.527	0.000253225	0.000506449	0.000253225	IPR	IPR001141	Ribosomal protein L27e
K90GIL88.MCL.52	6.98583e-05	0.000489008	6.98583e-05	IPR	IPR011707	Multicopper oxidase, type 3
K90GIL88.MCL.52	7.34284e-05	0.000513999	8.56665e-05	IPR	IPR011706	Multicopper oxidase, type 2
K90GIL88.MCL.52	7.34284e-05	0.000513999	0.0001028	IPR	IPR001117	Multicopper oxidase, type 1
K90GIL88.MCL.513	0.000759734	0.000759734	0.000759734	IPR	IPR001179	Peptidyl-prolyl cis-trans isomerase, FKBP-type, domain
K90GIL88.MCL.512	0.000316526	0.000633052	0.000316526	IPR	IPR005016	TMS membrane protein/tumour differentially expressed protein
K90GIL88.MCL.510	1.48273e-06	5.93092e-06	1.48273e-06	PO	PO:0000262	trichoblast
K90GIL88.MCL.510	2.33101e-06	9.32403e-06	3.10801e-06	PO	PO:0000256	root hair cell
K90GIL88.MCL.51	1.13812e-06	6.3735e-05	1.13812e-06	GO	GO:0009579	thylakoid
K90GIL88.MCL.51	5.47298e-06	0.000306487	5.57249e-06	GO	GO:0009941	chloroplast envelope
K90GIL88.MCL.51	1.04276e-05	0.000583948	1.08138e-05	GO	GO:0009570	chloroplast stroma
K90GIL88.MCL.50	3.75261e-05	0.000112578	0.000112578	KEGG	ko04712	Circadian rhythm - plant
K90GIL88.MCL.50	2.58022e-06	0.000113529	2.58022e-06	GO	GO:0042754	negative regulation of circadian rhythm
K90GIL88.MCL.50	9.01919e-06	0.000396844	9.22893e-06	GO	GO:0048574	long-day photoperiodism, flowering
K90GIL88.MCL.5	6.20282e-13	2.91533e-11	6.20282e-13	GO	GO:0003674	molecular_function
K90GIL88.MCL.5	1.07081e-11	5.03281e-10	1.09409e-11	GO	GO:0005575	cellular_component
K90GIL88.MCL.491	0.000443122	0.000886244	0.000443122	IPR	IPR001525	C-5 cytosine methyltransferase
K90GIL88.MCL.49	4.47204e-22	1.34161e-21	4.47204e-22	IPR	IPR006706	Extensin repeat
K90GIL88.MCL.49	3.67418e-20	2.57192e-19	4.28654e-20	GO	GO:0005199	structural constituent of cell wall
K90GIL88.MCL.49	5.87754e-19	4.11428e-18	8.22855e-19	GO	GO:0009664	plant-type cell wall organization
K90GIL88.MCL.49	4.9637e-06	0.000213439	5.33597e-06	PO	PO:0000256	root hair cell
K90GIL88.MCL.488	0.000189921	0.000379843	0.000189921	IPR	IPR002994	Surfeit locus 1
K90GIL88.MCL.483	0.000189915	0.000569746	0.000284873	IPR	IPR016093	MIR motif
K90GIL88.MCL.483	0.000189915	0.000569746	0.000189915	IPR	IPR003608	MIR
K90GIL88.MCL.48	1.86841e-10	3.54998e-09	1.86841e-10	GO	GO:0005840	ribosome
K90GIL88.MCL.48	2.23185e-10	4.24051e-09	2.35584e-10	GO	GO:0003735	structural constituent of ribosome
K90GIL88.MCL.48	2.88921e-10	5.48951e-09	3.22912e-10	GO	GO:0006412	translation
K90GIL88.MCL.48	5.22504e-09	4.18003e-08	8.36006e-09	KEGG	ko03010	Ribosome
K90GIL88.MCL.48	1.58745e-07	3.01616e-06	2.01077e-07	GO	GO:0005622	intracellular
K90GIL88.MCL.48	3.56169e-07	6.76722e-06	4.83373e-07	GO	GO:0042254	ribosome biogenesis
K90GIL88.MCL.48	7.25691e-06	7.25691e-05	1.81423e-05	IPR	IPR011332	Ribosomal protein, zinc-binding domain
K90GIL88.MCL.479	8.69309e-05	0.000347724	8.69309e-05	IPR	IPR000225	Armadillo
K90GIL88.MCL.476	0.000949668	0.000949668	0.000949668	IPR	IPR013216	Methyltransferase type 11
K90GIL88.MCL.474	0.000189915	0.000569746	0.000284873	IPR	IPR007517	Rad50 zinc hook
K90GIL88.MCL.474	0.000189915	0.000569746	0.000189915	IPR	IPR004584	Recombination/repair protein Rad50
K90GIL88.MCL.470	0.000506489	0.000506489	0	IPR	IPR000863	Sulfotransferase domain
K90GIL88.MCL.47	1.76328e-07	1.23429e-06	1.76328e-07	IPR	IPR010402	CCT domain
K90GIL88.MCL.47	7.66339e-06	0.000237565	7.91884e-06	GO	GO:0007623	circadian rhythm
K90GIL88.MCL.47	5.96785e-05	0.000417749	8.35499e-05	IPR	IPR001789	Signal transduction response regulator, receiver domain
K90GIL88.MCL.469	0.000443122	0.000886244	0.000443122	IPR	IPR001708	Membrane insertion protein, OxaA/YidC
K90GIL88.MCL.467	8.77231e-05	0.000526339	8.77231e-05	GO	GO:0005507	copper ion binding
K90GIL88.MCL.465	0.000305312	0.000610625	0.000305312	GO	GO:0005749	mitochondrial respiratory chain complex II
K90GIL88.MCL.462	8.1366e-07	8.1366e-07	8.1366e-07	IPR	IPR000916	Bet v I domain
K90GIL88.MCL.462	3.44673e-06	1.72337e-05	4.30842e-06	GO	GO:0009607	response to biotic stimulus
K90GIL88.MCL.446	0.00024458	0.00073374	0.00024458	KEGG	ko03008	Ribosome biogenesis in eukaryotes
K90GIL88.MCL.444	0.000126622	0.000126622	0.000126622	IPR	IPR000406	RHO protein GDP dissociation inhibitor
K90GIL88.MCL.444	0.000162839	0.000651356	0.000217119	GO	GO:0005094	Rho GDP-dissociation inhibitor activity
K90GIL88.MCL.443	0.000474834	0.000474834	0.000474834	IPR	IPR000300	Inositol polyphosphate-related phosphatase
K90GIL88.MCL.440	0.000189915	0.000569746	0.000189915	IPR	IPR007240	Autophagy-related protein 17
K90GIL88.MCL.438	2.65742e-06	2.65742e-06	2.65742e-06	IPR	IPR000743	Glycoside hydrolase, family 28
K90GIL88.MCL.438	3.18703e-06	9.56109e-06	4.78054e-06	GO	GO:0004650	polygalacturonase activity
K90GIL88.MCL.438	0.000456903	0.000456903	0	AraCyc	PWY-1081	homogalacturonan degradation
K90GIL88.MCL.438	0.000183333	0.000549998	0.000549998	GO	GO:0005975	carbohydrate metabolic process
K90GIL88.MCL.436	0.000443178	0.000443178	0.000443178	IPR	IPR003855	K+ potassium transporter
K90GIL88.MCL.435	0.000126616	0.000253233	0.000253233	IPR	IPR001684	Ribosomal protein L27
K90GIL88.MCL.435	0.000126616	0.000253233	0.000126616	IPR	IPR018261	Ribosomal protein L27, conserved site
K90GIL88.MCL.435	0.000339717	0.000679434	0	KEGG	K02899	large subunit ribosomal protein L27
K90GIL88.MCL.433	2.59668e-05	7.79005e-05	2.59668e-05	GO	GO:0080167	response to karrikin
K90GIL88.MCL.430	6.33112e-05	6.33112e-05	0	IPR	IPR018527	Rubredoxin, iron-binding site
K90GIL88.MCL.430	2.87808e-05	8.63424e-05	2.87808e-05	GO	GO:0046872	metal ion binding
K90GIL88.MCL.428	0.0002849	0.0002849	0.0002849	IPR	IPR021138	Ribosomal protein L18a
K90GIL88.MCL.425	0.000852523	0.000852523	0.000852523	PO	PO:0009005	root
K90GIL88.MCL.42	6.02585e-06	0.000162698	6.02585e-06	GO	GO:0008289	lipid binding
K90GIL88.MCL.42	6.1933e-06	0.000167219	6.4315e-06	GO	GO:0010345	suberin biosynthetic process
K90GIL88.MCL.42	6.2251e-06	0.000168078	6.72311e-06	GO	GO:0006869	lipid transport
K90GIL88.MCL.42	1.44799e-05	0.000593677	1.56231e-05	PO	PO:0009088	seed coat
K90GIL88.MCL.419	0.000126622	0.000126622	0.000126622	IPR	IPR005377	Vacuolar protein sorting-associated protein 26
K90GIL88.MCL.418	0.000247635	0.000247635	0.000247635	PO	PO:0020090	central cell
K90GIL88.MCL.41	7.08342e-08	7.79177e-07	7.08342e-08	IPR	IPR013770	Plant lipid transfer protein/hydrophobic protein helical domain
K90GIL88.MCL.41	1.53938e-07	3.54058e-06	1.60936e-07	GO	GO:0008289	lipid binding
K90GIL88.MCL.41	1.60721e-07	3.69659e-06	1.76028e-07	GO	GO:0006869	lipid transport
K90GIL88.MCL.41	3.13736e-05	0.000721594	3.60797e-05	GO	GO:0050832	defense response to fungus
K90GIL88.MCL.403	0.000339717	0.000679434	0.000339717	KEGG	K03128	transcription initiation factor TFIID subunit 2
K90GIL88.MCL.402	0.000339717	0.000679434	0.000339717	KEGG	K08333	phosphoinositide-3-kinase, regulatory subunit 4, p150 [EC:2.7.11.1]
K90GIL88.MCL.401	2.07538e-06	8.30152e-06	2.07538e-06	PO	PO:0000262	trichoblast
K90GIL88.MCL.401	3.26255e-06	1.30502e-05	4.35006e-06	PO	PO:0000256	root hair cell
K90GIL88.MCL.401	3.31301e-05	0.00016565	5.52168e-05	GO	GO:0004601	peroxidase activity
K90GIL88.MCL.401	0.000118519	0.000592594	0.000296297	IPR	IPR019794	Peroxidase, active site
K90GIL88.MCL.401	0.000168734	0.000843669	0	IPR	IPR000823	Plant peroxidase
K90GIL88.MCL.401	0.000168734	0.000843669	0.000843669	IPR	IPR019793	Peroxidases heam-ligand binding site
K90GIL88.MCL.400	6.33112e-05	6.33112e-05	6.33112e-05	IPR	IPR007015	DNA polymerase V
K90GIL88.MCL.400	0.000339717	0.000679434	0	KEGG	K14303	nuclear pore complex protein Nup160
K90GIL88.MCL.40	0.000339717	0.000679434	0.000339717	KEGG	K02935	large subunit ribosomal protein L7/L12
K90GIL88.MCL.4	5.38176e-65	3.28288e-63	5.38176e-65	GO	GO:0003735	structural constituent of ribosome
K90GIL88.MCL.4	4.46811e-63	2.05533e-61	4.5674e-63	KEGG	ko03010	Ribosome
K90GIL88.MCL.4	3.23965e-61	1.97618e-59	3.34947e-61	GO	GO:0006412	translation
K90GIL88.MCL.4	3.72865e-61	2.27448e-59	3.92151e-61	GO	GO:0005840	ribosome
K90GIL88.MCL.4	3.32057e-54	2.02555e-52	3.5536e-54	GO	GO:0022626	cytosolic ribosome
K90GIL88.MCL.4	3.94342e-31	2.40549e-29	4.29552e-31	GO	GO:0042254	ribosome biogenesis
K90GIL88.MCL.4	4.83959e-31	2.95215e-29	5.36755e-31	GO	GO:0005622	intracellular
K90GIL88.MCL.4	8.10875e-26	4.94634e-24	9.15988e-26	GO	GO:0005730	nucleolus
K90GIL88.MCL.4	2.21276e-15	1.34979e-13	2.54677e-15	GO	GO:0015934	large ribosomal subunit
K90GIL88.MCL.4	1.12295e-13	6.85e-12	1.31731e-13	GO	GO:0009506	plasmodesma
K90GIL88.MCL.4	2.15936e-11	1.31721e-09	2.58276e-11	GO	GO:0005829	cytosol
K90GIL88.MCL.4	1.05813e-10	5.5023e-09	1.34202e-10	PO	PO:0000293	guard cell
K90GIL88.MCL.4	2.94652e-08	2.6224e-06	3.40571e-08	IPR	IPR012678	Ribosomal protein L23/L15e core domain
K90GIL88.MCL.4	5.85439e-07	3.57117e-05	7.43995e-07	GO	GO:0016020	membrane
K90GIL88.MCL.4	6.1819e-07	3.77096e-05	8.02331e-07	GO	GO:0005774	vacuolar membrane
K90GIL88.MCL.4	1.86458e-06	0.000113739	2.47259e-06	GO	GO:0005618	cell wall
K90GIL88.MCL.4	7.27836e-06	0.00044398	9.86622e-06	GO	GO:0005886	plasma membrane
K90GIL88.MCL.397	0.000189934	0.000189934	0.000189934	IPR	IPR001943	UVR domain
K90GIL88.MCL.395	6.33112e-05	6.33112e-05	6.33112e-05	IPR	IPR019145	Mediator complex, subunit Med10
K90GIL88.MCL.395	0.000339717	0.000679434	0.000679434	KEGG	K12125	protein EARLY FLOWERING 3
K90GIL88.MCL.392	0.000886356	0.000886356	0.000886356	IPR	IPR000916	Bet v I domain
K90GIL88.MCL.386	0.000189921	0.000379843	0.000189921	IPR	IPR005574	RNA polymerase II, Rpb4
K90GIL88.MCL.386	0.000253225	0.000506449	0.000506449	IPR	IPR010997	HRDC-like
K90GIL88.MCL.384	0.000122131	0.000366394	0.000122131	GO	GO:0031463	Cul3-RING ubiquitin ligase complex
K90GIL88.MCL.382	4.20859e-07	4.20859e-07	4.20859e-07	IPR	IPR009071	High mobility group, superfamily
K90GIL88.MCL.382	4.56532e-07	3.65226e-06	5.21751e-07	GO	GO:0030527	structural constituent of chromatin
K90GIL88.MCL.382	1.43418e-06	1.14735e-05	1.91224e-06	GO	GO:0006333	chromatin assembly or disassembly
K90GIL88.MCL.382	2.28105e-06	1.82484e-05	3.64968e-06	GO	GO:0000785	chromatin
K90GIL88.MCL.382	7.05355e-06	5.64284e-05	1.41071e-05	GO	GO:0003682	chromatin binding
K90GIL88.MCL.382	7.90202e-06	0.000292375	9.13672e-06	PO	PO:0000005	cultured plant cell
K90GIL88.MCL.381	0.000424701	0.000424701	0.000424701	KEGG	K01792	glucose-6-phosphate 1-epimerase [EC:5.1.3.15]
K90GIL88.MCL.380	0.000339717	0.000679434	0.000339717	KEGG	K10526	OPC-8:0 CoA ligase 1 [EC:6.2.1.-]
K90GIL88.MCL.379	0.000339717	0.000679434	0.000339717	KEGG	K10598	peptidyl-prolyl cis-trans isomerase-like 2 [EC:5.2.1.8]
K90GIL88.MCL.377	0.000189921	0.000379843	0.000379843	IPR	IPR004561	Isochorismate synthase
K90GIL88.MCL.377	0.000152661	0.000763304	0.000152661	GO	GO:0008909	isochorismate synthase activity
K90GIL88.MCL.377	0.000443122	0.000886244	0	IPR	IPR005801	ADC synthase
K90GIL88.MCL.373	9.49668e-05	9.49668e-05	9.49668e-05	IPR	IPR003197	Cytochrome d ubiquinol oxidase, 14kDa subunit
K90GIL88.MCL.37	1.58503e-09	8.87615e-08	1.58503e-09	GO	GO:0009534	chloroplast thylakoid
K90GIL88.MCL.37	4.72899e-07	2.64823e-05	4.81497e-07	GO	GO:0009535	chloroplast thylakoid membrane
K90GIL88.MCL.368	1.95561e-06	1.36893e-05	1.95561e-06	GO	GO:0045271	respiratory chain complex I
K90GIL88.MCL.368	2.35579e-06	1.64905e-05	2.74842e-06	GO	GO:0031966	mitochondrial membrane
K90GIL88.MCL.368	4.32793e-06	3.02955e-05	6.0591e-06	GO	GO:0009853	photorespiration
K90GIL88.MCL.368	9.49668e-05	9.49668e-05	0	IPR	IPR012576	NADH:ubiquinone oxidoreductase, B12 subunit
K90GIL88.MCL.367	0.000379825	0.00075965	0.000379825	IPR	IPR010241	Ferredoxin [2Fe-2S], plant
K90GIL88.MCL.366	0.000506489	0.000506489	0	IPR	IPR006694	Fatty acid hydroxylase
K90GIL88.MCL.364	0.000339717	0.000679434	0.000339717	KEGG	K14304	nuclear pore complex protein Nup85
K90GIL88.MCL.361	9.88695e-07	2.96609e-06	9.88695e-07	PO	PO:0000262	trichoblast
K90GIL88.MCL.361	1.55442e-06	4.66325e-06	2.33163e-06	PO	PO:0000256	root hair cell
K90GIL88.MCL.361	5.28855e-06	5.28855e-05	6.61068e-06	GO	GO:0005199	structural constituent of cell wall
K90GIL88.MCL.360	0.000759734	0.000759734	0.000759734	IPR	IPR002022	Pectate lyase/Amb allergen
K90GIL88.MCL.36	5.20786e-07	1.14573e-05	5.20786e-07	GO	GO:0012505	endomembrane system
K90GIL88.MCL.36	4.96333e-06	0.00010423	5.2115e-06	PO	PO:0020100	hypocotyl
K90GIL88.MCL.36	7.69105e-06	0.000161512	8.50064e-06	PO	PO:0009005	root
K90GIL88.MCL.357	0.000339717	0.000679434	0.000339717	KEGG	K15188	cyclin T
K90GIL88.MCL.355	0.000918012	0.000918012	0.000918012	IPR	IPR001944	Glycoside hydrolase, family 35
K90GIL88.MCL.351	5.60719e-07	2.24288e-06	5.60719e-07	IPR	IPR009169	Calreticulin
K90GIL88.MCL.351	1.17721e-06	4.70885e-06	2.35442e-06	IPR	IPR009033	Calreticulin/calnexin, P
K90GIL88.MCL.351	1.17721e-06	4.70885e-06	4.70885e-06	IPR	IPR001580	Calreticulin/calnexin
K90GIL88.MCL.351	1.17721e-06	4.70885e-06	1.56962e-06	IPR	IPR018124	Calreticulin/calnexin, conserved site
K90GIL88.MCL.35	8.16851e-08	2.12381e-06	8.16851e-08	GO	GO:0009061	anaerobic respiration
K90GIL88.MCL.35	1.89131e-06	1.70218e-05	2.12772e-06	IPR	IPR012864	Cysteamine dioxygenase
K90GIL88.MCL.35	3.05278e-06	7.93723e-05	3.30718e-06	GO	GO:0047800	cysteamine dioxygenase activity
K90GIL88.MCL.349	0.000221589	0.000221589	0	IPR	IPR000120	Amidase
K90GIL88.MCL.348	0.000189915	0.000569746	0.000189915	IPR	IPR016661	Prefoldin, subunit 4
K90GIL88.MCL.343	0.000759734	0.000759734	0	IPR	IPR001487	Bromodomain
K90GIL88.MCL.34	5.72943e-05	0.000343766	6.87531e-05	AraCyc	PWYQT-4477	indole glucosinolate breakdown (active in intact plant cell)
K90GIL88.MCL.34	1.2673e-05	0.00088711	1.2673e-05	GO	GO:0019760	glucosinolate metabolic process
K90GIL88.MCL.338	0.000158278	0.000158278	0.000158278	IPR	IPR001222	Zinc finger, TFIIS-type
K90GIL88.MCL.335	8.57471e-06	5.14483e-05	1.02897e-05	IPR	IPR005936	Peptidase, FtsH
K90GIL88.MCL.335	1.68037e-05	0.000100822	2.52055e-05	IPR	IPR000642	Peptidase M41
K90GIL88.MCL.335	5.85896e-06	0.000123038	5.85896e-06	GO	GO:0010304	PSII associated light-harvesting complex II catabolic process
K90GIL88.MCL.333	0.000158278	0.000158278	0.000158278	IPR	IPR000868	Isochorismatase-like
K90GIL88.MCL.328	0.000189915	0.000569746	0.000189915	IPR	IPR012920	Ribosomal RNA methyltransferase, Spb1, C-terminal
K90GIL88.MCL.327	0.000886132	0.000886132	0	AraCyc	PWY-82	UDP-L-arabinose biosynthesis II (from L-arabinose)
K90GIL88.MCL.322	0.000759734	0.000759734	0	IPR	IPR001179	Peptidyl-prolyl cis-trans isomerase, FKBP-type, domain
K90GIL88.MCL.316	0.000284864	0.000854593	0.000284864	IPR	IPR010084	Beta-hydroxyacyl-(acyl-carrier-protein) dehydratase FabZ
K90GIL88.MCL.315	0.000126616	0.000253233	0.000126616	IPR	IPR014371	Sterol O-acyltransferase, ACAT/DAG/ARE types
K90GIL88.MCL.314	4.53971e-06	9.07943e-06	4.53971e-06	IPR	IPR000315	Zinc finger, B-box
K90GIL88.MCL.314	7.56363e-06	1.51273e-05	1.51273e-05	IPR	IPR010402	CCT domain
K90GIL88.MCL.314	1.45454e-05	0.000116363	1.93939e-05	GO	GO:0009909	regulation of flower development
K90GIL88.MCL.313	0.000253225	0.000506449	0.000506449	IPR	IPR009543	Vacuolar protein sorting-associated protein
K90GIL88.MCL.310	0.000339717	0.000679434	0.000339717	KEGG	K00766	anthranilate phosphoribosyltransferase [EC:2.4.2.18]
K90GIL88.MCL.31	2.97818e-08	5.65854e-07	2.97818e-08	IPR	IPR002452	Alpha tubulin
K90GIL88.MCL.31	1.69558e-07	2.20425e-06	1.83688e-07	KEGG	K07374	tubulin alpha
K90GIL88.MCL.31	3.85111e-07	7.3171e-06	4.57319e-07	IPR	IPR017975	Tubulin, conserved site
K90GIL88.MCL.31	1.97034e-07	1.04428e-05	2.04761e-07	GO	GO:0045298	tubulin complex
K90GIL88.MCL.31	5.74786e-07	1.09209e-05	7.28062e-07	IPR	IPR000217	Tubulin
K90GIL88.MCL.31	5.74786e-07	1.09209e-05	7.80067e-07	IPR	IPR018316	Tubulin/FtsZ, 2-layer sandwich domain
K90GIL88.MCL.31	5.74786e-07	1.09209e-05	8.40072e-07	IPR	IPR008280	Tubulin/FtsZ, C-terminal
K90GIL88.MCL.31	8.17983e-07	1.55417e-05	1.29514e-06	IPR	IPR003008	Tubulin/FtsZ, GTPase domain
K90GIL88.MCL.31	4.63024e-06	6.01931e-05	6.01931e-05	KEGG	ko05130	Pathogenic Escherichia coli infection
K90GIL88.MCL.31	1.3695e-06	7.25832e-05	1.61296e-06	GO	GO:0051258	protein polymerization
K90GIL88.MCL.31	1.3695e-06	7.25832e-05	1.64962e-06	GO	GO:0007017	microtubule-based process
K90GIL88.MCL.31	2.30559e-06	0.000122196	2.84177e-06	GO	GO:0005200	structural constituent of cytoskeleton
K90GIL88.MCL.31	1.23245e-05	0.000160219	0	KEGG	ko04540	Gap junction
K90GIL88.MCL.31	3.59007e-06	0.000190274	4.53033e-06	GO	GO:0043234	protein complex
K90GIL88.MCL.31	4.81424e-06	0.000255155	6.37887e-06	GO	GO:0005874	microtubule
K90GIL88.MCL.31	5.65069e-06	0.000299486	7.67914e-06	GO	GO:0071258	cellular response to gravity
K90GIL88.MCL.31	6.28678e-06	0.000333199	8.7684e-06	GO	GO:0006184	GTP catabolic process
K90GIL88.MCL.309	3.35473e-07	2.34831e-06	3.35473e-07	GO	GO:0008121	ubiquinol-cytochrome-c reductase activity
K90GIL88.MCL.309	8.94339e-07	6.26038e-06	1.0434e-06	GO	GO:0005750	mitochondrial respiratory chain complex III
K90GIL88.MCL.309	6.33112e-05	6.33112e-05	0	IPR	IPR008027	Ubiquinol-cytochrome C reductase, UQCRX/QCR9-like
K90GIL88.MCL.307	0.000664767	0.000664767	0.000664767	IPR	IPR008395	Agenet
K90GIL88.MCL.302	3.04108e-05	0.000212876	3.04108e-05	GO	GO:0008289	lipid binding
K90GIL88.MCL.302	3.10851e-05	0.000217596	3.6266e-05	GO	GO:0006869	lipid transport
K90GIL88.MCL.301	0.000189921	0.000379843	0.000189921	IPR	IPR008432	Cytochrome c oxidase subunit Vc
K90GIL88.MCL.30	3.69384e-09	2.03161e-07	3.69384e-09	GO	GO:0009408	response to heat
K90GIL88.MCL.30	2.85335e-06	0.000156934	2.90619e-06	GO	GO:0006457	protein folding
K90GIL88.MCL.3	1.85142e-23	6.29484e-22	1.85142e-23	KEGG	ko03008	Ribosome biogenesis in eukaryotes
K90GIL88.MCL.3	1.45317e-15	1.32239e-13	1.46932e-15	GO	GO:0005730	nucleolus
K90GIL88.MCL.3	7.75906e-11	7.06074e-09	7.93342e-11	GO	GO:0006364	rRNA processing
K90GIL88.MCL.3	2.22122e-08	1.68813e-06	2.3125e-08	IPR	IPR017986	WD40-repeat-containing domain
K90GIL88.MCL.3	5.90099e-08	4.48475e-06	6.22882e-08	IPR	IPR001680	WD40 repeat
K90GIL88.MCL.3	7.01623e-08	5.33233e-06	7.51033e-08	IPR	IPR015943	WD40/YVTN repeat-like-containing domain
K90GIL88.MCL.3	3.02818e-07	2.75565e-05	3.24194e-07	GO	GO:0008026	ATP-dependent helicase activity
K90GIL88.MCL.3	5.47892e-07	4.98582e-05	5.9355e-07	GO	GO:0080008	CUL4 RING ubiquitin ligase complex
K90GIL88.MCL.3	9.69758e-07	7.37016e-05	1.08385e-06	IPR	IPR011545	DNA/RNA helicase, DEAD/DEAH box type, N-terminal
K90GIL88.MCL.3	2.09391e-06	0.000190546	2.32373e-06	GO	GO:0004386	helicase activity
K90GIL88.MCL.3	3.6012e-06	0.000273691	4.21063e-06	IPR	IPR000629	RNA helicase, ATP-dependent, DEAD-box, conserved site
K90GIL88.MCL.3	3.41559e-06	0.000310819	3.83727e-06	GO	GO:0032040	small-subunit processome
K90GIL88.MCL.3	9.61094e-06	0.000730432	1.1413e-05	IPR	IPR001650	Helicase, C-terminal
K90GIL88.MCL.298	3.42004e-05	0.000547206	3.42004e-05	GO	GO:0022626	cytosolic ribosome
K90GIL88.MCL.298	0.000169773	0.000679093	0.000226364	KEGG	ko03010	Ribosome
K90GIL88.MCL.292	0.000339717	0.000679434	0.000339717	KEGG	K09842	abscisic-aldehyde oxidase [EC:1.2.3.14]
K90GIL88.MCL.29	4.61096e-05	0.000876082	4.61096e-05	IPR	IPR006408	ATPase, P-type, calcium-transporting, PMCA-type
K90GIL88.MCL.289	1.65321e-05	4.95962e-05	1.65321e-05	IPR	IPR013770	Plant lipid transfer protein/hydrophobic protein helical domain
K90GIL88.MCL.289	3.04108e-05	0.000212876	3.54793e-05	GO	GO:0008289	lipid binding
K90GIL88.MCL.289	3.10851e-05	0.000217596	4.35192e-05	GO	GO:0006869	lipid transport
K90GIL88.MCL.288	0.000339717	0.000679434	0.000339717	KEGG	K12585	exosome complex exonuclease DIS3/RRP44 [EC:3.1.13.-]
K90GIL88.MCL.287	0.000379825	0.00075965	0.000379825	IPR	IPR003131	Potassium channel tetramerisation-type BTB domain
K90GIL88.MCL.282	0.000400654	0.000801308	0.000400654	IPR	IPR001841	Zinc finger, RING-type
K90GIL88.MCL.281	7.66891e-07	4.60135e-06	7.66891e-07	GO	GO:0031225	anchored to membrane
K90GIL88.MCL.28	7.31763e-05	0.000804939	7.31763e-05	KEGG	ko03008	Ribosome biogenesis in eukaryotes
K90GIL88.MCL.273	2.25229e-05	0.000202706	2.25229e-05	IPR	IPR003578	Small GTPase superfamily, Rho type
K90GIL88.MCL.272	0.000189915	0.000569746	0.000189915	IPR	IPR018967	Iron sulphur-containing domain, CDGSH-type
K90GIL88.MCL.268	0.000339717	0.000679434	0.000339717	KEGG	K10803	DNA-repair protein XRCC1
K90GIL88.MCL.265	0.000168242	0.000672968	0.000224323	KEGG	ko00860	Porphyrin and chlorophyll metabolism
K90GIL88.MCL.260	2.14893e-05	0.000343829	2.14893e-05	GO	GO:0000398	nuclear mRNA splicing, via spliceosome
K90GIL88.MCL.26	1.65118e-06	1.65118e-05	1.65118e-06	IPR	IPR004217	Mitochondrial inner membrane translocase complex, Tim8/9/10/13-zinc finger-like
K90GIL88.MCL.26	2.03599e-06	6.51517e-05	2.10167e-06	GO	GO:0005840	ribosome
K90GIL88.MCL.26	2.308e-06	7.38559e-05	2.46186e-06	GO	GO:0003735	structural constituent of ribosome
K90GIL88.MCL.26	2.76876e-06	8.86004e-05	3.05519e-06	GO	GO:0006412	translation
K90GIL88.MCL.26	6.44503e-06	0.000206241	7.36575e-06	GO	GO:0042719	mitochondrial intermembrane space protein transporter complex
K90GIL88.MCL.26	1.54483e-05	0.000494344	1.8309e-05	GO	GO:0045039	protein import into mitochondrial inner membrane
K90GIL88.MCL.26	3.54223e-05	0.000531334	6.64168e-05	KEGG	ko03010	Ribosome
K90GIL88.MCL.26	2.35813e-05	0.000754603	2.90232e-05	GO	GO:0005758	mitochondrial intermembrane space
K90GIL88.MCL.254	0.000253225	0.000506449	0.000253225	IPR	IPR004680	Divalent ion symporter
K90GIL88.MCL.252	0.000339717	0.000679434	0.000339717	KEGG	K11866	STAM-binding protein [EC:3.1.2.15]
K90GIL88.MCL.243	3.32926e-07	4.66096e-06	3.32926e-07	GO	GO:0050661	NADP binding
K90GIL88.MCL.243	1.59902e-06	2.23862e-05	1.72202e-06	GO	GO:0004345	glucose-6-phosphate dehydrogenase activity
K90GIL88.MCL.243	2.56908e-06	3.59671e-05	2.99726e-06	GO	GO:0009051	pentose-phosphate shunt, oxidative branch
K90GIL88.MCL.243	5.03838e-06	5.54222e-05	7.91746e-06	IPR	IPR019796	Glucose-6-phosphate dehydrogenase, active site
K90GIL88.MCL.243	1.12774e-05	5.63868e-05	0	KEGG	K00036	glucose-6-phosphate 1-dehydrogenase [EC:1.1.1.49]
K90GIL88.MCL.243	4.45108e-06	6.23151e-05	5.66501e-06	GO	GO:0006006	glucose metabolic process
K90GIL88.MCL.243	3.52389e-05	7.04777e-05	0	AraCyc	OXIDATIVEPENT-PWY	pentose phosphate pathway (oxidative branch)
K90GIL88.MCL.243	6.71586e-06	7.38745e-05	1.84686e-05	IPR	IPR022675	Glucose-6-phosphate dehydrogenase, C-terminal
K90GIL88.MCL.243	6.71586e-06	7.38745e-05	1.23124e-05	IPR	IPR001282	Glucose-6-phosphate dehydrogenase
K90GIL88.MCL.243	6.71586e-06	7.38745e-05	1.47749e-05	IPR	IPR022674	Glucose-6-phosphate dehydrogenase, NAD-binding
K90GIL88.MCL.241	7.57256e-05	0.000227177	7.57256e-05	IPR	IPR000157	Toll/interleukin-1 receptor homology (TIR) domain
K90GIL88.MCL.24	0.000122845	0.000368534	0	AraCyc	TRESYN-PWY	trehalose biosynthesis I
K90GIL88.MCL.24	2.65967e-05	0.00039895	2.65967e-05	IPR	IPR001830	Glycosyl transferase, family 20
K90GIL88.MCL.239	0.000189915	0.000569746	0.000284873	IPR	IPR002730	Ribonuclease P/MRP, subunit p29
K90GIL88.MCL.239	0.000189915	0.000569746	0.000189915	IPR	IPR016848	Ribonuclease P/MRP, p29 subunit
K90GIL88.MCL.237	2.10429e-07	2.10429e-07	2.10429e-07	IPR	IPR004776	Auxin efflux carrier
K90GIL88.MCL.237	4.75996e-06	7.61593e-05	5.43995e-06	GO	GO:0007389	pattern specification process
K90GIL88.MCL.237	4.75996e-06	7.61593e-05	5.07729e-06	GO	GO:0009672	auxin:hydrogen symporter activity
K90GIL88.MCL.237	4.06488e-05	0.000650381	5.41984e-05	GO	GO:0009926	auxin polar transport
K90GIL88.MCL.237	1.66303e-05	0.000681843	1.79432e-05	PO	PO:0006081	primary root apical meristem
K90GIL88.MCL.231	0.000316556	0.000316556	0.000316556	IPR	IPR000167	Dehydrin
K90GIL88.MCL.230	0.000339717	0.000679434	0.000679434	KEGG	K02295	cryptochrome
K90GIL88.MCL.224	1.34165e-06	5.36659e-06	1.34165e-06	KEGG	ko03050	Proteasome
K90GIL88.MCL.224	2.52281e-06	7.56842e-06	3.78421e-06	IPR	IPR001353	Proteasome, subunit alpha/beta
K90GIL88.MCL.224	1.00208e-05	0.000150313	1.15625e-05	GO	GO:0005839	proteasome core complex
K90GIL88.MCL.224	1.10214e-05	0.000165321	1.37768e-05	GO	GO:0004298	threonine-type endopeptidase activity
K90GIL88.MCL.224	1.20695e-05	0.000181042	1.64583e-05	GO	GO:0051603	proteolysis involved in cellular protein catabolic process
K90GIL88.MCL.224	1.93526e-05	0.000290289	2.90289e-05	GO	GO:0004175	endopeptidase activity
K90GIL88.MCL.224	4.92212e-05	0.000738318	8.20354e-05	GO	GO:0000502	proteasome complex
K90GIL88.MCL.221	0.0002849	0.0002849	0.0002849	IPR	IPR000010	Proteinase inhibitor I25, cystatin
K90GIL88.MCL.219	0.000379825	0.00075965	0.000379825	IPR	IPR001683	Phox homologous domain
K90GIL88.MCL.212	3.33078e-06	2.9977e-05	3.33078e-06	GO	GO:0048046	apoplast
K90GIL88.MCL.208	0.000158278	0.000158278	0.000158278	IPR	IPR002415	H/ACA ribonucleoprotein complex, subunit Nhp2, eukaryote
K90GIL88.MCL.208	0.000339717	0.000679434	0.000679434	KEGG	K11129	H/ACA ribonucleoprotein complex subunit 2
K90GIL88.MCL.207	0.000189915	0.000569746	0.000189915	IPR	IPR010788	Violaxanthin de-epoxidase
K90GIL88.MCL.207	0.000664599	0.000664599	0	AraCyc	PWY-5945	antheraxanthin and violaxanthin biosynthesis
K90GIL88.MCL.207	0.000339717	0.000679434	0.000679434	KEGG	K09839	violaxanthin de-epoxidase [EC:1.10.99.3]
K90GIL88.MCL.2	6.2153e-08	1.08768e-05	6.2153e-08	GO	GO:0004672	protein kinase activity
K90GIL88.MCL.2	6.2153e-08	1.08768e-05	6.25102e-08	GO	GO:0006468	protein phosphorylation
K90GIL88.MCL.2	1.35723e-07	2.37516e-05	1.37292e-07	GO	GO:0004674	protein serine/threonine kinase activity
K90GIL88.MCL.2	1.38202e-07	2.41853e-05	1.40612e-07	GO	GO:0016772	transferase activity, transferring phosphorus-containing groups
K90GIL88.MCL.2	2.05793e-07	3.60138e-05	2.10607e-07	GO	GO:0016301	kinase activity
K90GIL88.MCL.2	2.57223e-06	5.40168e-05	4.15514e-06	KEGG	K00517	[EC:1.14.-.-]
K90GIL88.MCL.2	6.65885e-07	5.46026e-05	7.09124e-07	IPR	IPR008271	Serine/threonine-protein kinase, active site
K90GIL88.MCL.2	2.80675e-06	5.89418e-05	4.91182e-06	KEGG	ko00363	Bisphenol degradation
K90GIL88.MCL.2	3.61261e-06	7.58649e-05	7.58649e-06	KEGG	ko00624	Polycyclic aromatic hydrocarbon degradation
K90GIL88.MCL.2	3.91815e-06	8.22812e-05	1.02852e-05	KEGG	ko00945	Stilbenoid, diarylheptanoid and gingerol biosynthesis
K90GIL88.MCL.2	3.91815e-06	8.22812e-05	1.17545e-05	KEGG	ko00627	Aminobenzoate degradation
K90GIL88.MCL.2	4.58995e-06	9.63889e-05	1.60648e-05	KEGG	ko00903	Limonene and pinene degradation
K90GIL88.MCL.2	1.21698e-06	9.97925e-05	1.31306e-06	IPR	IPR017441	Protein kinase, ATP binding site
K90GIL88.MCL.2	2.36105e-06	0.000193606	2.58142e-06	IPR	IPR000719	Protein kinase, catalytic domain
K90GIL88.MCL.2	3.86041e-06	0.000316554	4.52219e-06	IPR	IPR011009	Protein kinase-like domain
K90GIL88.MCL.2	3.21239e-06	0.000562169	3.40708e-06	GO	GO:0004713	protein tyrosine kinase activity
K90GIL88.MCL.195	1.3661e-05	0.000191254	1.3661e-05	GO	GO:0010583	response to cyclopentenone
K90GIL88.MCL.195	0.000253225	0.000506449	0.000506449	IPR	IPR000782	FAS1 domain
K90GIL88.MCL.194	2.93417e-06	7.92226e-05	2.93417e-06	GO	GO:0006109	regulation of carbohydrate metabolic process
K90GIL88.MCL.194	2.21418e-05	8.8567e-05	4.42835e-05	IPR	IPR017937	Thioredoxin, conserved site
K90GIL88.MCL.194	4.33434e-05	0.000173373	0	IPR	IPR005746	Thioredoxin
K90GIL88.MCL.194	0.000100879	0.000403514	0	IPR	IPR013766	Thioredoxin domain
K90GIL88.MCL.194	2.04866e-05	0.000553139	2.12746e-05	GO	GO:0043085	positive regulation of catalytic activity
K90GIL88.MCL.194	2.34066e-05	0.000631978	2.63324e-05	GO	GO:0008047	enzyme activator activity
K90GIL88.MCL.193	0.00024458	0.00073374	0.00024458	KEGG	ko03008	Ribosome biogenesis in eukaryotes
K90GIL88.MCL.192	0.000339717	0.000679434	0.000339717	KEGG	K14568	essential for mitotic growth 1
K90GIL88.MCL.191	0.000339717	0.000679434	0.000339717	KEGG	K12589	exosome complex component RRP42
K90GIL88.MCL.190	0.000284864	0.000854593	0.000427296	IPR	IPR012580	NUC153
K90GIL88.MCL.190	0.000284864	0.000854593	0.000284864	IPR	IPR018972	Something about silencing protein 10 (Sas10), C-terminal
K90GIL88.MCL.189	2.52164e-06	1.51298e-05	2.52164e-06	IPR	IPR000741	Fructose-bisphosphate aldolase, class-I
K90GIL88.MCL.189	2.90724e-05	0.000174434	4.36086e-05	KEGG	K01623	fructose-bisphosphate aldolase, class I [EC:4.1.2.13]
K90GIL88.MCL.189	1.02558e-05	0.000256395	1.06831e-05	GO	GO:0004332	fructose-bisphosphate aldolase activity
K90GIL88.MCL.189	0.000108707	0.000652242	0.000326121	IPR	IPR013785	Aldolase-type TIM barrel
K90GIL88.MCL.186	0.000169866	0.000339732	0.000169866	KEGG	K12822	RNA-binding protein 25
K90GIL88.MCL.185	3.21851e-06	4.50592e-05	3.21851e-06	GO	GO:0045333	cellular respiration
K90GIL88.MCL.185	4.80842e-06	6.73179e-05	5.1783e-06	GO	GO:0003954	NADH dehydrogenase activity
K90GIL88.MCL.185	6.71533e-06	9.40146e-05	7.83455e-06	GO	GO:0016651	oxidoreductase activity, acting on NADH or NADPH
K90GIL88.MCL.185	0.000284864	0.000854593	0	IPR	IPR001268	NADH:ubiquinone oxidoreductase, 30kDa subunit
K90GIL88.MCL.185	0.000284864	0.000854593	0	IPR	IPR001133	NADH-ubiquinone oxidoreductase chain 4L/K
K90GIL88.MCL.185	0.000284864	0.000854593	0	IPR	IPR020396	NADH:ubiquinone oxidoreductase, 30kDa subunit, conserved site
K90GIL88.MCL.184	5.57259e-11	1.00307e-09	5.57259e-11	GO	GO:0009539	photosystem II reaction center
K90GIL88.MCL.184	2.86762e-09	5.16171e-08	3.0363e-09	GO	GO:0009523	photosystem II
K90GIL88.MCL.184	1.26795e-07	2.28231e-06	1.42644e-07	GO	GO:0015979	photosynthesis
K90GIL88.MCL.184	4.32564e-07	3.02795e-06	7.56986e-07	IPR	IPR013081	Photosystem II cytochrome b559, N-terminal
K90GIL88.MCL.184	4.32564e-07	3.02795e-06	1.00932e-06	IPR	IPR006216	Photosystem II cytochrome b559, conserved site
K90GIL88.MCL.184	4.89277e-06	1.95711e-05	0	KEGG	ko00195	Photosynthesis
K90GIL88.MCL.184	3.05398e-05	0.000549717	4.58098e-05	GO	GO:0019684	photosynthesis, light reaction
K90GIL88.MCL.183	2.69697e-12	2.69697e-12	2.69697e-12	IPR	IPR002109	Glutaredoxin
K90GIL88.MCL.183	2.96295e-12	1.48148e-11	3.70369e-12	GO	GO:0008794	arsenate reductase (glutaredoxin) activity
K90GIL88.MCL.183	2.74594e-09	1.37297e-08	4.57657e-09	GO	GO:0015035	protein disulfide oxidoreductase activity
K90GIL88.MCL.183	1.35074e-08	6.75371e-08	3.37686e-08	GO	GO:0045454	cell redox homeostasis
K90GIL88.MCL.183	1.62682e-06	8.13408e-06	8.13408e-06	GO	GO:0009055	electron carrier activity
K90GIL88.MCL.181	0.000339717	0.000679434	0.000679434	KEGG	K14504	xyloglucan:xyloglucosyl transferase TCH4 [EC:2.4.1.207]
K90GIL88.MCL.179	0.000339717	0.000679434	0.000339717	KEGG	K12132	serine/threonine-protein kinase WNK1 [EC:2.7.11.1]
K90GIL88.MCL.175	0.000664599	0.000664599	0	AraCyc	PWY-5032	<i>ent</i>-kaurene biosynthesis I
K90GIL88.MCL.175	0.000339717	0.000679434	0.000679434	KEGG	K04120	ent-copalyl diphosphate synthase [EC:5.5.1.13]
K90GIL88.MCL.17	7.39274e-14	2.73532e-12	7.39274e-14	GO	GO:0048226	Casparian strip
K90GIL88.MCL.17	7.39274e-14	2.73532e-12	7.5981e-14	GO	GO:0007043	cell-cell junction assembly
K90GIL88.MCL.17	7.39274e-14	2.73532e-12	7.81519e-14	GO	GO:0044459	plasma membrane part
K90GIL88.MCL.17	4.2357e-09	1.56721e-07	4.60943e-09	GO	GO:0042545	cell wall modification
K90GIL88.MCL.17	6.74954e-09	2.49733e-07	7.56766e-09	GO	GO:0042803	protein homodimerization activity
K90GIL88.MCL.17	1.77125e-08	7.79348e-07	1.99833e-08	PO	PO:0009005	root
K90GIL88.MCL.165	0.000339717	0.000679434	0.000339717	KEGG	K09838	zeaxanthin epoxidase [EC:1.14.13.90]
K90GIL88.MCL.160	0.000189915	0.000569746	0.000189915	IPR	IPR014808	DNA replication factor Dna2
K90GIL88.MCL.160	0.000339717	0.000679434	0.000679434	KEGG	K10742	DNA replication ATP-dependent helicase Dna2 [EC:3.6.4.12]
K90GIL88.MCL.16	7.90388e-05	0.000474233	7.90388e-05	KEGG	ko04626	Plant-pathogen interaction
K90GIL88.MCL.156	0.000316526	0.000633052	0	IPR	IPR008797	Photosystem II PsbQ, oxygen evolving complex
K90GIL88.MCL.154	1.52865e-06	1.68151e-05	1.52865e-06	GO	GO:0005840	ribosome
K90GIL88.MCL.154	1.6932e-06	1.86252e-05	1.86252e-06	GO	GO:0003735	structural constituent of ribosome
K90GIL88.MCL.154	1.96422e-06	2.16065e-05	2.40072e-06	GO	GO:0006412	translation
K90GIL88.MCL.154	1.21637e-05	6.08185e-05	3.04093e-05	KEGG	ko03010	Ribosome
K90GIL88.MCL.154	1.41749e-05	0.000155924	2.22749e-05	GO	GO:0022626	cytosolic ribosome
K90GIL88.MCL.151	2.59347e-06	1.55608e-05	2.59347e-06	IPR	IPR016679	Transcription factor, GATA, plant
K90GIL88.MCL.151	1.36655e-05	8.19931e-05	1.63986e-05	IPR	IPR013088	Zinc finger, NHR/GATA-type
K90GIL88.MCL.151	1.66095e-05	9.96569e-05	2.49142e-05	IPR	IPR000679	Zinc finger, GATA-type
K90GIL88.MCL.15	7.53252e-57	1.58183e-55	7.53252e-57	PO	PO:0000262	trichoblast
K90GIL88.MCL.15	8.38007e-55	1.75982e-53	8.79908e-55	PO	PO:0000256	root hair cell
K90GIL88.MCL.15	7.38336e-13	1.55051e-11	8.16056e-13	PO	PO:0009005	root
K90GIL88.MCL.15	1.92003e-09	8.25612e-08	2.06403e-09	GO	GO:0005618	cell wall
K90GIL88.MCL.15	4.20722e-08	1.68289e-07	0	KEGG	K00430	peroxidase [EC:1.11.1.7]
K90GIL88.MCL.15	2.4605e-07	9.84201e-07	0	KEGG	ko00360	Phenylalanine metabolism
K90GIL88.MCL.15	6.72426e-08	1.54658e-06	8.59211e-08	IPR	IPR008263	Glycoside hydrolase, family 16, active site
K90GIL88.MCL.15	7.54343e-08	1.73499e-06	1.15666e-07	IPR	IPR000823	Plant peroxidase
K90GIL88.MCL.15	5.84121e-07	2.33648e-06	0	KEGG	ko00940	Phenylpropanoid biosynthesis
K90GIL88.MCL.15	7.25337e-08	3.11895e-06	8.42959e-08	GO	GO:0004601	peroxidase activity
K90GIL88.MCL.15	1.35823e-07	3.12392e-06	2.60327e-07	IPR	IPR002016	Haem peroxidase, plant/fungal/bacterial
K90GIL88.MCL.15	7.29861e-08	3.1384e-06	8.71779e-08	GO	GO:0012505	endomembrane system
K90GIL88.MCL.15	8.93956e-07	3.57583e-06	0	KEGG	ko00680	Methane metabolism
K90GIL88.MCL.15	1.55684e-07	3.58073e-06	3.25521e-07	IPR	IPR010255	Haem peroxidase
K90GIL88.MCL.15	1.13632e-07	4.88617e-06	1.48066e-07	GO	GO:0016762	xyloglucan:xyloglucosyl transferase activity
K90GIL88.MCL.15	1.13632e-07	4.88617e-06	1.43711e-07	GO	GO:0006073	cellular glucan metabolic process
K90GIL88.MCL.15	4.11398e-07	9.46215e-06	1.18277e-06	IPR	IPR010713	Xyloglucan endo-transglycosylase, C-terminal
K90GIL88.MCL.15	4.11398e-07	9.46215e-06	1.05135e-06	IPR	IPR000757	Glycoside hydrolase, family 16
K90GIL88.MCL.15	4.24562e-07	1.82562e-05	6.76154e-07	GO	GO:0016798	hydrolase activity, acting on glycosyl bonds
K90GIL88.MCL.15	1.92973e-06	4.43838e-05	1.10959e-05	IPR	IPR019794	Peroxidase, active site
K90GIL88.MCL.15	9.24116e-06	0.00039737	1.72769e-05	GO	GO:0006979	response to oxidative stress
K90GIL88.MCL.15	0.000456903	0.000456903	0	AraCyc	PWY-1081	homogalacturonan degradation
K90GIL88.MCL.15	1.10764e-05	0.000476285	2.16493e-05	GO	GO:0004553	hydrolase activity, hydrolyzing O-glycosyl compounds
K90GIL88.MCL.146	2.07679e-05	0.000415359	2.07679e-05	GO	GO:0006457	protein folding
K90GIL88.MCL.144	0.000339717	0.000679434	0.000679434	KEGG	K14301	nuclear pore complex protein Nup107
K90GIL88.MCL.141	0.000443066	0.000443066	0	AraCyc	PWY-6546	brassinosteroids inactivation
K90GIL88.MCL.141	0.000339717	0.000679434	0.000339717	KEGG	K15639	cytochrome P450, family 734, subfamily A, polypeptide 1 (PHYB activation tagged suppressor 1) [EC:1.14.-.-]
K90GIL88.MCL.14	4.12996e-34	2.06498e-32	4.12996e-34	GO	GO:0009408	response to heat
K90GIL88.MCL.14	1.10889e-22	5.54443e-21	1.13152e-22	GO	GO:0009644	response to high light intensity
K90GIL88.MCL.14	2.83074e-22	1.41537e-20	2.94869e-22	GO	GO:0042542	response to hydrogen peroxide
K90GIL88.MCL.14	8.3181e-08	1.24772e-06	1.03976e-07	KEGG	K13993	HSP20 family protein
K90GIL88.MCL.14	2.54904e-07	1.27452e-05	2.7707e-07	GO	GO:0006457	protein folding
K90GIL88.MCL.14	2.77947e-06	0.000108399	3.18822e-06	PO	PO:0001017	M germinated pollen stage
K90GIL88.MCL.14	5.36208e-06	0.000209121	6.337e-06	PO	PO:0025195	pollen tube cell
K90GIL88.MCL.14	1.15892e-05	0.00045198	1.41244e-05	PO	PO:0000084	plant sperm cell
K90GIL88.MCL.14	4.95374e-05	0.000743061	0.000106152	KEGG	ko04141	Protein processing in endoplasmic reticulum
K90GIL88.MCL.139	1.65321e-05	4.95962e-05	1.65321e-05	IPR	IPR013770	Plant lipid transfer protein/hydrophobic protein helical domain
K90GIL88.MCL.138	7.98024e-05	0.00031921	7.98024e-05	IPR	IPR001087	Lipase, GDSL
K90GIL88.MCL.138	0.000339717	0.000679434	0	KEGG	K15403	fatty acid omega-hydroxy dehydrogenase [EC:1.1.-.-]
K90GIL88.MCL.135	1.52865e-06	1.68151e-05	1.52865e-06	GO	GO:0005840	ribosome
K90GIL88.MCL.135	1.6932e-06	1.86252e-05	1.86252e-06	GO	GO:0003735	structural constituent of ribosome
K90GIL88.MCL.135	1.96422e-06	2.16065e-05	2.40072e-06	GO	GO:0006412	translation
K90GIL88.MCL.135	1.21637e-05	6.08185e-05	3.04093e-05	KEGG	ko03010	Ribosome
K90GIL88.MCL.135	7.38539e-05	0.000812393	0.000116056	GO	GO:0005622	intracellular
K90GIL88.MCL.13	4.54568e-18	3.50017e-16	4.54568e-18	GO	GO:0009570	chloroplast stroma
K90GIL88.MCL.13	3.2431e-14	2.49719e-12	3.28577e-14	GO	GO:0005840	ribosome
K90GIL88.MCL.13	4.56239e-14	3.51304e-12	4.68406e-14	GO	GO:0003735	structural constituent of ribosome
K90GIL88.MCL.13	7.48784e-14	5.76563e-12	7.7914e-14	GO	GO:0006412	translation
K90GIL88.MCL.13	1.14959e-11	8.85185e-10	1.21258e-11	GO	GO:0009941	chloroplast envelope
K90GIL88.MCL.13	6.1957e-10	4.77069e-08	6.62596e-10	GO	GO:0009507	chloroplast
K90GIL88.MCL.13	1.27054e-09	9.78315e-08	1.37791e-09	GO	GO:0009579	thylakoid
K90GIL88.MCL.13	2.88082e-08	4.60931e-07	5.12145e-08	KEGG	ko03010	Ribosome
K90GIL88.MCL.13	3.72332e-07	2.86695e-05	4.15501e-07	GO	GO:0042254	ribosome biogenesis
K90GIL88.MCL.13	6.20517e-07	4.77798e-05	7.02645e-07	GO	GO:0005622	intracellular
K90GIL88.MCL.128	0.000126622	0.000126622	0.000126622	IPR	IPR006213	Bax inhibitor 1, conserved site
K90GIL88.MCL.123	0.00079139	0.00079139	0	IPR	IPR001163	Ribonucleoprotein LSM domain
K90GIL88.MCL.119	6.1933e-06	0.000198185	6.1933e-06	GO	GO:0009512	cytochrome b6f complex
K90GIL88.MCL.118	0.000339717	0.000679434	0.000339717	KEGG	K14485	transport inhibitor response 1
K90GIL88.MCL.110	2.91566e-06	6.99759e-05	2.91566e-06	GO	GO:0009535	chloroplast thylakoid membrane
K90GIL88.MCL.110	0.000126616	0.000253233	0.000253233	IPR	IPR005610	Photosystem II Psb28, class 1
K90GIL88.MCL.11	1.92405e-25	9.62025e-24	1.92405e-25	PO	PO:0020003	ovule
K90GIL88.MCL.108	1.67366e-07	2.67786e-06	1.67366e-07	GO	GO:0043531	ADP binding
K90GIL88.MCL.108	6.17816e-07	3.08908e-06	7.7227e-07	IPR	IPR000157	Toll/interleukin-1 receptor homology (TIR) domain
K90GIL88.MCL.108	9.19358e-07	4.59679e-06	1.53226e-06	IPR	IPR000767	Disease resistance protein
K90GIL88.MCL.108	1.10568e-06	5.52838e-06	2.76419e-06	IPR	IPR002182	NB-ARC
K90GIL88.MCL.108	6.38586e-06	0.000102174	8.51449e-06	GO	GO:0006952	defense response
K90GIL88.MCL.108	1.04755e-05	0.000167608	1.52371e-05	GO	GO:0007165	signal transduction
K90GIL88.MCL.108	5.02241e-05	0.000251121	0	IPR	IPR001611	Leucine-rich repeat
K90GIL88.MCL.106	0.000474834	0.000474834	0.000474834	IPR	IPR013816	ATP-grasp fold, subdomain 2
K90GIL88.MCL.102	2.60456e-09	9.3764e-08	2.60456e-09	PO	PO:0001040	dry seed stage
K90GIL88.MCL.102	3.30591e-07	6.61182e-07	6.61182e-07	IPR	IPR000167	Dehydrin
K90GIL88.MCL.102	7.20045e-06	0.00015121	7.9584e-06	GO	GO:0009415	response to water
K90GIL88.MCL.102	0.000189915	0.000379831	0	IPR	IPR004307	TspO/MBR-related protein
K90GIL88.MCL.10	6.60129e-23	3.36666e-21	6.60129e-23	KEGG	ko00195	Photosynthesis
K90GIL88.MCL.10	2.70034e-21	3.37542e-19	2.72211e-21	GO	GO:0009535	chloroplast thylakoid membrane
K90GIL88.MCL.10	5.02483e-20	6.28104e-18	5.10653e-20	GO	GO:0015979	photosynthesis
K90GIL88.MCL.10	1.80912e-17	2.2614e-15	1.8536e-17	GO	GO:0009534	chloroplast thylakoid
K90GIL88.MCL.10	1.19944e-12	1.07949e-11	2.69873e-12	AraCyc	PWY-101	photosynthesis light reactions
K90GIL88.MCL.10	1.42813e-13	1.78516e-11	1.47534e-13	GO	GO:0009579	thylakoid
K90GIL88.MCL.10	5.8089e-12	7.26113e-10	6.10179e-12	GO	GO:0016651	oxidoreductase activity, acting on NADH or NADPH
K90GIL88.MCL.10	2.97699e-10	1.51827e-08	3.61492e-10	KEGG	ko00190	Oxidative phosphorylation
K90GIL88.MCL.10	1.51515e-10	1.89394e-08	1.60504e-10	GO	GO:0009507	chloroplast
K90GIL88.MCL.10	2.04112e-10	2.5514e-08	2.18068e-10	GO	GO:0010287	plastoglobule
K90GIL88.MCL.10	5.57162e-10	6.96452e-08	6.0561e-10	GO	GO:0009522	photosystem I
K90GIL88.MCL.10	6.02915e-10	7.53644e-08	6.61092e-10	GO	GO:0009523	photosystem II
K90GIL88.MCL.10	1.47491e-09	1.84364e-07	1.63154e-09	GO	GO:0016168	chlorophyll binding
K90GIL88.MCL.10	7.16204e-09	8.95255e-07	7.99335e-09	GO	GO:0009539	photosystem II reaction center
K90GIL88.MCL.10	7.16204e-09	8.95255e-07	8.06536e-09	GO	GO:0000312	plastid small ribosomal subunit
K90GIL88.MCL.10	2.76805e-08	3.46006e-06	3.14551e-08	GO	GO:0019684	photosynthesis, light reaction
K90GIL88.MCL.10	7.30476e-08	9.13095e-06	8.37702e-08	GO	GO:0003959	NADPH dehydrogenase activity
K90GIL88.MCL.10	7.95633e-08	9.94542e-06	9.20872e-08	GO	GO:0008137	NADH dehydrogenase (ubiquinone) activity
K90GIL88.MCL.10	1.09234e-07	1.36542e-05	1.2761e-07	GO	GO:0009512	cytochrome b6f complex
K90GIL88.MCL.10	2.19537e-07	2.74421e-05	2.58888e-07	GO	GO:0009772	photosynthetic electron transport in photosystem II
K90GIL88.MCL.10	2.02573e-06	0.000253217	2.41159e-06	GO	GO:0045263	proton-transporting ATP synthase complex, coupling factor F(o)
K90GIL88.MCL.10	3.23179e-06	0.000403974	3.88436e-06	GO	GO:0009769	photosynthesis, light harvesting in photosystem II
K90GIL88.MCL.10	4.97378e-06	0.000621723	6.03614e-06	GO	GO:0015986	ATP synthesis coupled proton transport
K90GIL88.MCL.10	6.88523e-06	0.000860654	8.43779e-06	GO	GO:0045156	electron transporter, transferring electrons within the cyclic electron transport pathway of photosynthesis activity
K90GIL88.MCL.1	5.53231e-16	9.40492e-14	5.53231e-16	GO	GO:0045735	nutrient reservoir activity
K90GIL88.MCL.1	1.93112e-13	1.17799e-11	1.96331e-13	PO	PO:0001170	seed development stage
K90GIL88.MCL.1	2.03763e-12	1.81349e-10	2.10871e-12	IPR	IPR000136	Oleosin
K90GIL88.MCL.1	1.5131e-12	2.57227e-10	1.53111e-12	GO	GO:0009793	embryo development ending in seed dormancy
K90GIL88.MCL.1	1.51974e-11	2.58356e-09	1.55636e-11	GO	GO:0012511	monolayer-surrounded lipid storage body
K90GIL88.MCL.1	2.17489e-11	3.6973e-09	2.24079e-11	GO	GO:0019915	lipid storage
K90GIL88.MCL.1	1.57476e-10	9.60605e-09	1.74656e-10	PO	PO:0001040	dry seed stage
K90GIL88.MCL.1	2.08544e-10	1.85604e-08	2.26346e-10	IPR	IPR006045	Cupin 1
K90GIL88.MCL.1	2.86506e-10	2.54991e-08	3.14803e-10	IPR	IPR000617	Napin/ Bra allergen
K90GIL88.MCL.1	1.80005e-08	3.06008e-06	1.90067e-08	GO	GO:0003674	molecular_function
K90GIL88.MCL.1	5.90022e-08	5.25119e-06	6.64708e-08	IPR	IPR006044	11-S seed storage protein, plant
K90GIL88.MCL.1	6.28755e-08	1.06888e-05	6.72254e-08	GO	GO:0012505	endomembrane system
K90GIL88.MCL.1	5.40767e-07	9.19305e-05	5.81838e-07	GO	GO:0009845	seed germination
K90GIL88.MCL.1	1.39585e-06	0.000124231	1.63462e-06	IPR	IPR005513	Late embryogenesis abundant protein, LEA-25/LEA-D113
K90GIL88.MCL.1	2.58164e-06	0.000438879	2.81333e-06	GO	GO:0010431	seed maturation
K90GIL88.MCL.1	3.99992e-06	0.000679986	4.38701e-06	GO	GO:0009737	response to abscisic acid stimulus
K90GIL88.MCL.1	8.26106e-06	0.000735234	1.03554e-05	IPR	IPR000916	Bet v I domain
K90GIL88.MCL.1	4.66319e-06	0.000792743	5.14768e-06	GO	GO:0048316	seed development
K90GIL88.MCL.1	4.74622e-06	0.000806857	5.27357e-06	GO	GO:0010344	seed oilbody biogenesis
K90GIL87.MCL.96	0.000339717	0.000679434	0.000339717	KEGG	K02434	aspartyl-tRNA(Asn)/glutamyl-tRNA (Gln) amidotransferase subunit B [EC:6.3.5.6 6.3.5.7]
K90GIL87.MCL.94	0.000339717	0.000679434	0.000339717	KEGG	K02867	large subunit ribosomal protein L11
K90GIL87.MCL.90	2.16072e-05	0.000367323	2.16072e-05	PO	PO:0020090	central cell
K90GIL87.MCL.85	0.000189921	0.000379843	0.000189921	IPR	IPR000754	Ribosomal protein S9
K90GIL87.MCL.85	0.000339717	0.000679434	0.000679434	KEGG	K02960	small subunit ribosomal protein S16e
K90GIL87.MCL.81	6.29943e-05	0.000377966	6.29943e-05	PO	PO:0000084	plant sperm cell
K90GIL87.MCL.8	0.000339717	0.000679434	0.000339717	KEGG	K00861	riboflavin kinase [EC:2.7.1.26]
K90GIL87.MCL.79	0.000339717	0.000679434	0.000339717	KEGG	K12860	pre-mRNA-splicing factor CDC5/CEF1
K90GIL87.MCL.673	0.000443178	0.000443178	0.000443178	IPR	IPR006706	Extensin repeat
K90GIL87.MCL.665	5.81356e-07	5.81356e-06	5.81356e-07	GO	GO:0003959	NADPH dehydrogenase activity
K90GIL87.MCL.665	0.000126616	0.000253233	0.000253233	IPR	IPR001457	NADH:ubiquinone/plastoquinone oxidoreductase, chain 6
K90GIL87.MCL.665	0.000189921	0.000379843	0	IPR	IPR001133	NADH-ubiquinone oxidoreductase chain 4L/K
K90GIL87.MCL.663	0.000231846	0.000695538	0.000231846	KEGG	ko00195	Photosynthesis
K90GIL87.MCL.662	0.000189915	0.000569746	0.000189915	IPR	IPR001743	Photosystem II PsbT
K90GIL87.MCL.660	0.000339717	0.000679434	0.000339717	KEGG	K02887	large subunit ribosomal protein L20
K90GIL87.MCL.659	0.000126616	0.000253233	0.000126616	IPR	IPR007826	Photosystem II PsbM
K90GIL87.MCL.659	0.000189921	0.000379843	0.000379843	IPR	IPR002677	Ribosomal protein L32p
K90GIL87.MCL.654	0.000253225	0.000506449	0.000253225	IPR	IPR000289	Ribosomal protein S28e
K90GIL87.MCL.652	0.000158258	0.000791289	0.000158258	IPR	IPR000565	DNA topoisomerase, type IIA, subunit B
K90GIL87.MCL.650	0.000253225	0.000506449	0.000253225	IPR	IPR004313	Acireductone dioxygenase ARD family
K90GIL87.MCL.650	0.000443122	0.000886244	0.000886244	IPR	IPR002569	Peptide methionine sulphoxide reductase MsrA
K90GIL87.MCL.648	0.000886356	0.000886356	0.000886356	IPR	IPR004087	K Homology domain
K90GIL87.MCL.639	0.000411523	0.000411523	0	IPR	IPR001375	Peptidase S9, prolyl oligopeptidase, catalytic domain
K90GIL87.MCL.637	0.000284864	0.000854593	0.000284864	IPR	IPR004639	Tetrapyrrole biosynthesis, glutamate-1-semialdehyde aminotransferase
K90GIL87.MCL.636	6.33112e-05	6.33112e-05	6.33112e-05	IPR	IPR006710	Glycoside hydrolase, family 43
K90GIL87.MCL.630	0.000339717	0.000679434	0	KEGG	K13459	disease resistance protein RPS2
K90GIL87.MCL.628	0.000189921	0.000379843	0.000189921	IPR	IPR008432	Cytochrome c oxidase subunit Vc
K90GIL87.MCL.620	0.000284864	0.000854593	0.000427296	IPR	IPR006368	GDP-mannose 4,6-dehydratase
K90GIL87.MCL.615	0.000253245	0.000253245	0.000253245	IPR	IPR004001	Actin, conserved site
K90GIL87.MCL.609	6.33112e-05	6.33112e-05	6.33112e-05	IPR	IPR019035	Mediator complex, subunit Med12
K90GIL87.MCL.608	0.000189921	0.000379843	0.000379843	IPR	IPR004953	EB1, C-terminal
K90GIL87.MCL.606	0.000284864	0.000854593	0.000284864	IPR	IPR002674	Ribosomal protein L37ae
K90GIL87.MCL.599	0.000379825	0.00075965	0.000379825	IPR	IPR007856	Saposin-like type B, 1
K90GIL87.MCL.595	3.42699e-07	3.42699e-07	3.42699e-07	IPR	IPR004316	RAG1-activating protein-1-related
K90GIL87.MCL.595	1.85747e-06	1.11448e-05	2.22896e-06	GO	GO:0008515	sucrose transmembrane transporter activity
K90GIL87.MCL.595	2.08951e-06	1.25371e-05	3.13427e-06	GO	GO:0015770	sucrose transport
K90GIL87.MCL.595	2.86737e-06	1.72042e-05	5.73475e-06	GO	GO:0051119	sugar transmembrane transporter activity
K90GIL87.MCL.595	1.47341e-05	8.84048e-05	4.42024e-05	GO	GO:0005887	integral to plasma membrane
K90GIL87.MCL.594	0.000189915	0.000569746	0.000189915	IPR	IPR005867	Photosystem II PsbA/D1, reaction centre
K90GIL87.MCL.594	0.000339717	0.000679434	0	KEGG	K02703	photosystem II P680 reaction center D1 protein
K90GIL87.MCL.594	0.000284864	0.000854593	0.000427296	IPR	IPR000484	Photosynthetic reaction centre, L/M
K90GIL87.MCL.574	8.34022e-05	8.34022e-05	8.34022e-05	IPR	IPR001810	F-box domain, cyclin-like
K90GIL87.MCL.573	0.000339717	0.000679434	0.000339717	KEGG	K14320	aladin
K90GIL87.MCL.570	0.000424701	0.000424701	0.000424701	KEGG	K01785	aldose 1-epimerase [EC:5.1.3.3]
K90GIL87.MCL.57	0.000339717	0.000679434	0.000339717	KEGG	K12580	CCR4-NOT transcription complex subunit 3
K90GIL87.MCL.566	0.000284864	0.000854593	0.000284864	IPR	IPR017906	Myotubularin phosphatase domain
K90GIL87.MCL.566	0.000284864	0.000854593	0.000427296	IPR	IPR010569	Myotubularin-related
K90GIL87.MCL.565	4.79279e-05	0.000575134	4.79279e-05	PO	PO:0020002	anther wall endothecium
K90GIL87.MCL.560	2.3633e-05	0.000449027	2.3633e-05	GO	GO:0008483	transaminase activity
K90GIL87.MCL.560	0.000115855	0.000695131	0.000139026	IPR	IPR015421	Pyridoxal phosphate-dependent transferase, major region, subdomain 1
K90GIL87.MCL.556	0.000244261	0.000488522	0.000244261	GO	GO:0004521	endoribonuclease activity
K90GIL87.MCL.555	0.000126616	0.000253233	0.000126616	IPR	IPR007763	NADH:ubiquinone oxidoreductase, 17.2kDa subunit
K90GIL87.MCL.552	0.000506489	0.000506489	0	IPR	IPR006694	Fatty acid hydroxylase
K90GIL87.MCL.55	0.000339717	0.000679434	0	KEGG	K04715	ceramide kinase [EC:2.7.1.138]
K90GIL87.MCL.549	0.000949668	0.000949668	0.000949668	IPR	IPR002130	Cyclophilin-like peptidyl-prolyl cis-trans isomerase domain
K90GIL87.MCL.548	0.000339717	0.000679434	0.000679434	KEGG	K10529	alpha-dioxygenase [EC:1.-.-.-]
K90GIL87.MCL.543	0.000949668	0.000949668	0.000949668	IPR	IPR002130	Cyclophilin-like peptidyl-prolyl cis-trans isomerase domain
K90GIL87.MCL.541	0.000339717	0.000679434	0.000339717	KEGG	K12134	circadian clock associated 1
K90GIL87.MCL.536	0.000189915	0.000569746	0.000189915	IPR	IPR005002	Eukaryotic phosphomannomutase
K90GIL87.MCL.532	0.000247635	0.000247635	0.000247635	PO	PO:0020090	central cell
K90GIL87.MCL.53	0.000284864	0.000854593	0.000284864	IPR	IPR002675	Ribosomal protein L38e
K90GIL87.MCL.529	0.000339717	0.000679434	0.000339717	KEGG	K12849	pre-mRNA-splicing factor 38A
K90GIL87.MCL.524	0.000158278	0.000158278	0.000158278	IPR	IPR000864	Proteinase inhibitor I13, potato inhibitor I
K90GIL87.MCL.522	0.000189915	0.000569746	0.000189915	IPR	IPR005610	Photosystem II Psb28, class 1
K90GIL87.MCL.522	0.000339717	0.000679434	0.000679434	KEGG	K08903	photosystem II 13kDa protein
K90GIL87.MCL.52	0.000633112	0.000633112	0	IPR	IPR009071	High mobility group, superfamily
K90GIL87.MCL.517	0.000221589	0.000221589	0.000221589	IPR	IPR003675	CAAX amino terminal protease
K90GIL87.MCL.510	0.000339717	0.000679434	0	KEGG	K00930	acetylglutamate kinase [EC:2.7.2.8]
K90GIL87.MCL.501	0.000316526	0.000633052	0	IPR	IPR004821	Cytidyltransferase-related
K90GIL87.MCL.501	0.000379825	0.00075965	0	IPR	IPR004820	Cytidylyltransferase
K90GIL87.MCL.50	0.000443066	0.000443066	0	AraCyc	PWY-6005	marneral biosynthesis
K90GIL87.MCL.5	1.58237e-06	6.17126e-05	1.58237e-06	GO	GO:0019776	Atg8 ligase activity
K90GIL87.MCL.5	1.58237e-06	6.17126e-05	1.62401e-06	GO	GO:0019786	APG8-specific protease activity
K90GIL87.MCL.5	2.63641e-06	0.00010282	2.85611e-06	GO	GO:0019779	APG8 activating enzyme activity
K90GIL87.MCL.5	2.63641e-06	0.00010282	2.77892e-06	GO	GO:0005775	vacuolar lumen
K90GIL87.MCL.495	0.000189921	0.000379843	0.000379843	IPR	IPR021863	Protein of unknown function DUF3474
K90GIL87.MCL.495	0.000339717	0.000679434	0	KEGG	K10257	omega-3 fatty acid desaturase (delta-15 desaturase) [EC:1.14.19.-]
K90GIL87.MCL.495	0.000142482	0.000997374	0.000142482	GO	GO:0042389	omega-3 fatty acid desaturase activity
K90GIL87.MCL.490	3.00461e-07	9.01383e-07	3.00461e-07	IPR	IPR018152	Superoxide dismutase, copper/zinc, binding site
K90GIL87.MCL.490	4.50654e-07	1.35196e-06	6.7598e-07	IPR	IPR001424	Superoxide dismutase, copper/zinc binding domain
K90GIL87.MCL.490	4.50654e-07	1.35196e-06	1.35196e-06	IPR	IPR024134	Superoxide dismutase (Cu/Zn) / chaperones
K90GIL87.MCL.490	1.17758e-05	1.17758e-05	0	AraCyc	DETOX1-PWY	superoxide radicals degradation
K90GIL87.MCL.490	6.47517e-06	3.23759e-05	0	KEGG	K04565	Cu/Zn superoxide dismutase [EC:1.15.1.1]
K90GIL87.MCL.490	4.61414e-06	0.000101511	5.34269e-06	GO	GO:0004784	superoxide dismutase activity
K90GIL87.MCL.490	5.63836e-06	0.000124044	6.89133e-06	GO	GO:0006801	superoxide metabolic process
K90GIL87.MCL.490	6.76466e-06	0.000148822	9.30141e-06	GO	GO:0019430	removal of superoxide radicals
K90GIL87.MCL.490	6.76466e-06	0.000148822	9.9215e-06	GO	GO:0046688	response to copper ion
K90GIL87.MCL.490	1.07554e-05	0.000236619	1.69013e-05	GO	GO:0010039	response to iron ion
K90GIL87.MCL.490	8.75851e-05	0.000437925	0	KEGG	ko05014	Amyotrophic lateral sclerosis (ALS)
K90GIL87.MCL.490	9.84886e-05	0.000492443	0	KEGG	ko05020	Prion diseases
K90GIL87.MCL.487	0.000189915	0.000569746	0.000284873	IPR	IPR002853	Transcription factor TFIIE, alpha subunit
K90GIL87.MCL.487	0.000189915	0.000569746	0.000189915	IPR	IPR017919	Transcription factor TFE/TFIIEalpha HTH domain
K90GIL87.MCL.481	0.000664599	0.000664599	0	AraCyc	PWY-4	UDP-D-galacturonate biosynthesis II (from D-galacturonate)
K90GIL87.MCL.480	0.000126616	0.000253233	0.000126616	IPR	IPR002466	Adenosine deaminase/editase
K90GIL87.MCL.477	6.10675e-05	0.000183202	6.10675e-05	GO	GO:0005672	transcription factor TFIIA complex
K90GIL87.MCL.477	0.000339717	0.000679434	0	KEGG	K03123	transcription initiation factor TFIIA small subunit
K90GIL87.MCL.477	0.000305312	0.000915937	0.000457969	GO	GO:0006367	transcription initiation from RNA polymerase II promoter
K90GIL87.MCL.475	0.000189934	0.000189934	0.000189934	IPR	IPR002017	Spectrin repeat
K90GIL87.MCL.473	0.000244255	0.000732765	0.000366382	GO	GO:0045547	dehydrodolichyl diphosphate synthase activity
K90GIL87.MCL.473	0.000244255	0.000732765	0.000244255	GO	GO:0019408	dolichol biosynthetic process
K90GIL87.MCL.467	0.000339717	0.000679434	0.000339717	KEGG	K14016	ubiquitin fusion degradation protein 1
K90GIL87.MCL.46	0.000126616	0.000253233	0.000126616	IPR	IPR001783	Lumazine-binding protein
K90GIL87.MCL.46	0.000339717	0.000679434	0	KEGG	K00793	riboflavin synthase [EC:2.5.1.9]
K90GIL87.MCL.451	7.18923e-05	0.000215677	7.18923e-05	PO	PO:0007632	seed maturation stage
K90GIL87.MCL.450	2.99139e-05	0.000149569	2.99139e-05	GO	GO:0009751	response to salicylic acid stimulus
K90GIL87.MCL.45	1.3556e-05	0.000325345	1.3556e-05	GO	GO:0005840	ribosome
K90GIL87.MCL.45	1.49968e-05	0.000359923	1.56488e-05	GO	GO:0003735	structural constituent of ribosome
K90GIL87.MCL.45	1.73652e-05	0.000416765	1.89439e-05	GO	GO:0006412	translation
K90GIL87.MCL.45	2.34246e-05	0.000562191	2.6771e-05	GO	GO:0042254	ribosome biogenesis
K90GIL87.MCL.446	0.000142482	0.000997374	0.000142482	GO	GO:0030611	arsenate reductase activity
K90GIL87.MCL.444	0.000253225	0.000506449	0.000253225	IPR	IPR000692	Fibrillarin
K90GIL87.MCL.443	0.000443178	0.000443178	0.000443178	IPR	IPR003653	Peptidase C48, SUMO/Sentrin/Ubl1
K90GIL87.MCL.442	0.000443178	0.000443178	0	IPR	IPR009038	GOLD
K90GIL87.MCL.438	0.000339717	0.000679434	0.000339717	KEGG	K00208	enoyl-[acyl-carrier protein] reductase I [EC:1.3.1.9]
K90GIL87.MCL.437	0.000664599	0.000664599	0	AraCyc	PWY-5032	<i>ent</i>-kaurene biosynthesis I
K90GIL87.MCL.437	0.000339717	0.000679434	0.000679434	KEGG	K04120	ent-copalyl diphosphate synthase [EC:5.5.1.13]
K90GIL87.MCL.425	0.000538145	0.000538145	0	IPR	IPR001279	Beta-lactamase-like
K90GIL87.MCL.424	0.000339717	0.000679434	0.000339717	KEGG	K14003	prolactin regulatory element-binding protein
K90GIL87.MCL.423	0.000152661	0.000763304	0.000152661	GO	GO:0009439	cyanate metabolic process
K90GIL87.MCL.422	0.000339717	0.000679434	0.000339717	KEGG	K10528	hydroperoxide lyase [EC:4.1.2.-]
K90GIL87.MCL.42	1.46894e-05	0.000235031	1.46894e-05	GO	GO:0005199	structural constituent of cell wall
K90GIL87.MCL.419	0.000126622	0.000126622	0.000126622	IPR	IPR002259	Equilibrative nucleoside transporter
K90GIL87.MCL.414	0.000443178	0.000443178	0.000443178	IPR	IPR003864	Domain of unknown function DUF221
K90GIL87.MCL.411	1.48503e-06	1.48503e-06	1.48503e-06	IPR	IPR002495	Glycosyl transferase, family 8
K90GIL87.MCL.411	7.23972e-05	0.000361986	9.04966e-05	GO	GO:0009058	biosynthetic process
K90GIL87.MCL.410	0.000379825	0.00075965	0.000379825	IPR	IPR006560	AWS
K90GIL87.MCL.409	0.000284864	0.000854593	0.000284864	IPR	IPR007676	Ribophorin I
K90GIL87.MCL.407	1.98271e-05	5.94813e-05	1.98271e-05	IPR	IPR001878	Zinc finger, CCHC-type
K90GIL87.MCL.405	0.000664767	0.000664767	0.000664767	IPR	IPR002659	Glycosyl transferase, family 31
K90GIL87.MCL.403	0.000443122	0.000886244	0.000443122	IPR	IPR008913	Zinc finger, CHY-type
K90GIL87.MCL.402	4.08213e-06	1.22464e-05	6.1232e-06	IPR	IPR019780	Germin, manganese binding site
K90GIL87.MCL.402	1.93684e-06	1.74316e-05	1.93684e-06	GO	GO:0031012	extracellular matrix
K90GIL87.MCL.402	6.9307e-06	2.07921e-05	2.07921e-05	IPR	IPR001929	Germin
K90GIL87.MCL.402	1.58269e-05	4.74807e-05	0	IPR	IPR006045	Cupin 1
K90GIL87.MCL.402	7.49686e-06	6.74718e-05	1.12453e-05	GO	GO:0030145	manganese ion binding
K90GIL87.MCL.402	2.13447e-05	0.000192102	4.80255e-05	GO	GO:0045735	nutrient reservoir activity
K90GIL87.MCL.4	9.44378e-06	8.4994e-05	9.44378e-06	IPR	IPR006706	Extensin repeat
K90GIL87.MCL.393	0.000443066	0.000443066	0	AraCyc	PWY-5704	urea degradation II
K90GIL87.MCL.39	9.15628e-05	0.000824066	9.15628e-05	KEGG	ko00360	Phenylalanine metabolism
K90GIL87.MCL.389	0.000601456	0.000601456	0.000601456	IPR	IPR005299	SAM dependent carboxyl methyltransferase
K90GIL87.MCL.385	0.000316526	0.000633052	0.000316526	IPR	IPR002777	Prefoldin beta-like
K90GIL87.MCL.383	0.000339717	0.000679434	0.000339717	KEGG	K12133	LATE ELONGATED HYPOCOTYL
K90GIL87.MCL.371	0.000158278	0.000158278	0.000158278	IPR	IPR000597	Ribosomal protein L3
K90GIL87.MCL.369	0.000443178	0.000443178	0.000443178	IPR	IPR020471	Aldo/keto reductase subgroup
K90GIL87.MCL.364	8.65117e-07	1.73023e-06	0	KEGG	K12450	UDP-glucose 4,6-dehydratase [EC:4.2.1.76]
K90GIL87.MCL.364	6.30862e-07	1.89259e-06	6.30862e-07	IPR	IPR005913	dTDP-4-dehydrorhamnose reductase
K90GIL87.MCL.364	7.82351e-07	1.40823e-05	8.28371e-07	GO	GO:0010280	UDP-L-rhamnose synthase activity
K90GIL87.MCL.364	8.81364e-06	1.76273e-05	0	AraCyc	PWY-3221	dTDP-L-rhamnose biosynthesis II
K90GIL87.MCL.364	8.81364e-06	1.76273e-05	0	AraCyc	PWY-3261	UDP-L-rhamnose biosynthesis
K90GIL87.MCL.364	1.17332e-06	2.11197e-05	1.40798e-06	GO	GO:0010253	UDP-rhamnose biosynthetic process
K90GIL87.MCL.364	1.64236e-06	2.95624e-05	2.1116e-06	GO	GO:0008831	dTDP-4-dehydrorhamnose reductase activity
K90GIL87.MCL.364	1.64236e-06	2.95624e-05	2.46354e-06	GO	GO:0005625	soluble fraction
K90GIL87.MCL.364	1.64236e-06	2.95624e-05	2.27403e-06	GO	GO:0045226	extracellular polysaccharide biosynthetic process
K90GIL87.MCL.364	5.29352e-05	0.000158806	0	IPR	IPR001509	NAD-dependent epimerase/dehydratase
K90GIL87.MCL.364	0.000406872	0.000813744	0	KEGG	ko00520	Amino sugar and nucleotide sugar metabolism
K90GIL87.MCL.352	0.000411523	0.000411523	0.000411523	IPR	IPR006043	Xanthine/uracil/vitamin C permease
K90GIL87.MCL.351	0.000189915	0.000569746	0.000189915	IPR	IPR004403	Peptide chain release factor eRF1/aRF1
K90GIL87.MCL.351	0.000339717	0.000679434	0.000679434	KEGG	K03265	peptide chain release factor subunit 1
K90GIL87.MCL.348	0.000253225	0.000506449	0.000253225	IPR	IPR000554	Ribosomal protein S7e
K90GIL87.MCL.348	0.000316526	0.000633052	0.000633052	IPR	IPR001096	Peptidase C13, legumain
K90GIL87.MCL.344	0.000189915	0.000569746	0.000284873	IPR	IPR005966	Pyridoxal phosphate-dependent deaminase
K90GIL87.MCL.344	0.000189915	0.000569746	0.000189915	IPR	IPR001308	Electron transfer flavoprotein, alpha subunit
K90GIL87.MCL.344	0.000339717	0.000679434	0	KEGG	K03522	electron transfer flavoprotein alpha subunit
K90GIL87.MCL.34	0.000339717	0.000679434	0.000679434	KEGG	K10742	DNA replication ATP-dependent helicase Dna2 [EC:3.6.4.12]
K90GIL87.MCL.337	0.000506489	0.000506489	0	IPR	IPR004326	Mlo-related protein
K90GIL87.MCL.337	0.000119817	0.000718902	0.000119817	PO	PO:0025166	papilla cell
K90GIL87.MCL.336	0.000854701	0.000854701	0.000854701	IPR	IPR000315	Zinc finger, B-box
K90GIL87.MCL.333	0.000339717	0.000679434	0.000339717	KEGG	K12603	CCR4-NOT transcription complex subunit 6
K90GIL87.MCL.330	0.000189915	0.000569746	0.000189915	IPR	IPR006545	EYA
K90GIL87.MCL.330	0.000189915	0.000569746	0.000284873	IPR	IPR005000	Aldehyde-lyase domain
K90GIL87.MCL.326	0.000287549	0.000862646	0.000287549	PO	PO:0006085	root meristem
K90GIL87.MCL.322	7.99265e-05	0.000319706	7.99265e-05	GO	GO:0009733	response to auxin stimulus
K90GIL87.MCL.321	5.33672e-05	0.000160102	5.33672e-05	GO	GO:0009733	response to auxin stimulus
K90GIL87.MCL.309	0.000339717	0.000679434	0.000339717	KEGG	K03869	cullin 3
K90GIL87.MCL.3	1.41539e-05	9.90772e-05	1.41539e-05	IPR	IPR003614	Knottin
K90GIL87.MCL.299	0.000443178	0.000443178	0.000443178	IPR	IPR000308	14-3-3 protein
K90GIL87.MCL.295	0.00045802	0.00045802	0.00045802	GO	GO:0004812	aminoacyl-tRNA ligase activity
K90GIL87.MCL.294	0.000284864	0.000854593	0.000427296	IPR	IPR018281	Ribosomal protein S3Ae, conserved site
K90GIL87.MCL.294	0.000284864	0.000854593	0.000284864	IPR	IPR001593	Ribosomal protein S3Ae
K90GIL87.MCL.283	0.000424701	0.000424701	0.000424701	KEGG	K01785	aldose 1-epimerase [EC:5.1.3.3]
K90GIL87.MCL.279	0.000339717	0.000679434	0.000339717	KEGG	K02904	large subunit ribosomal protein L29
K90GIL87.MCL.277	0.000474834	0.000474834	0.000474834	IPR	IPR001023	Heat shock protein Hsp70
K90GIL87.MCL.273	6.33112e-05	6.33112e-05	6.33112e-05	IPR	IPR002836	DNA-binding TFAR19-related protein
K90GIL87.MCL.268	0.000339717	0.000679434	0.000339717	KEGG	K02876	large subunit ribosomal protein L15
K90GIL87.MCL.266	0.000339717	0.000679434	0.000339717	KEGG	K12120	phytochrome A
K90GIL87.MCL.261	0.000443178	0.000443178	0.000443178	IPR	IPR006706	Extensin repeat
K90GIL87.MCL.260	0.000253225	0.000506449	0.000506449	IPR	IPR003817	Phosphatidylserine decarboxylase-related
K90GIL87.MCL.260	0.000253225	0.000506449	0	IPR	IPR005221	Phosphatidylserine decarboxylase
K90GIL87.MCL.26	0.000339717	0.000679434	0.000339717	KEGG	K13068	sinapate 1-glucosyltransferase [EC:2.4.1.120]
K90GIL87.MCL.256	0.000949668	0.000949668	0.000949668	IPR	IPR002867	Zinc finger, C6HC-type
K90GIL87.MCL.255	0.000443122	0.000886244	0.000443122	IPR	IPR006044	11-S seed storage protein, plant
K90GIL87.MCL.253	0.000316526	0.000633052	0.000316526	IPR	IPR000407	Nucleoside phosphatase GDA1/CD39
K90GIL87.MCL.252	0.000189915	0.000569746	0.000189915	IPR	IPR018375	Coproporphyrinogen III oxidase, conserved site
K90GIL87.MCL.252	0.000339717	0.000679434	0	KEGG	K00228	coproporphyrinogen III oxidase [EC:1.3.3.3]
K90GIL87.MCL.252	0.000284864	0.000854593	0.000427296	IPR	IPR001260	Coproporphyrinogen III oxidase, aerobic
K90GIL87.MCL.250	0.000126622	0.000126622	0.000126622	IPR	IPR003719	Phenazine biosynthesis PhzC/PhzF protein
K90GIL87.MCL.249	0.000284864	0.000854593	0.000284864	IPR	IPR001453	Molybdopterin binding
K90GIL87.MCL.249	0.000284864	0.000854593	0.000427296	IPR	IPR012621	Mitochondrial outer membrane translocase complex, subunit Tom7
K90GIL87.MCL.248	1.81346e-05	5.44037e-05	2.72018e-05	KEGG	ko00073	Cutin, suberine and wax biosynthesis
K90GIL87.MCL.248	4.34649e-06	8.25833e-05	4.34649e-06	GO	GO:0010025	wax biosynthetic process
K90GIL87.MCL.248	8.79798e-05	0.00017596	0	AraCyc	PWY-282	cuticular wax biosynthesis
K90GIL87.MCL.245	0.000339717	0.000679434	0	KEGG	K02706	photosystem II P680 reaction center D2 protein
K90GIL87.MCL.237	0.000339717	0.000679434	0.000339717	KEGG	K02433	aspartyl-tRNA(Asn)/glutamyl-tRNA (Gln) amidotransferase subunit A [EC:6.3.5.6 6.3.5.7]
K90GIL87.MCL.234	0.000339717	0.000679434	0.000339717	KEGG	K12818	ATP-dependent RNA helicase DHX8/PRP22 [EC:3.6.4.13]
K90GIL87.MCL.226	0.000127727	0.000638637	0.000127727	KEGG	ko00920	Sulfur metabolism
K90GIL87.MCL.223	1.28979e-05	0.000412734	1.28979e-05	GO	GO:0009698	phenylpropanoid metabolic process
K90GIL87.MCL.223	7.08103e-05	0.000566483	8.09261e-05	KEGG	ko00360	Phenylalanine metabolism
K90GIL87.MCL.223	0.000119773	0.000958186	0.000159698	KEGG	ko00940	Phenylpropanoid biosynthesis
K90GIL87.MCL.22	2.84916e-06	0.000111117	2.84916e-06	GO	GO:0009830	cell wall modification involved in abscission
K90GIL87.MCL.22	6.10731e-06	0.00022597	6.27696e-06	PO	PO:0000146	abscission zone
K90GIL87.MCL.22	6.89555e-05	0.000482688	0.000160896	IPR	IPR018120	Glycoside hydrolase, family 1, active site
K90GIL87.MCL.22	1.27991e-05	0.000499164	1.34909e-05	GO	GO:0010047	fruit dehiscence
K90GIL87.MCL.22	7.69163e-05	0.000538414	0.000269207	IPR	IPR001360	Glycoside hydrolase, family 1
K90GIL87.MCL.22	0.000188695	0.000566084	0	AraCyc	PWY-1081	homogalacturonan degradation
K90GIL87.MCL.22	2.21621e-05	0.00086432	2.40089e-05	GO	GO:0009901	anther dehiscence
K90GIL87.MCL.219	0.000339717	0.000679434	0.000339717	KEGG	K02727	20S proteasome subunit alpha 7 [EC:3.4.25.1]
K90GIL87.MCL.206	0.000474834	0.000474834	0	IPR	IPR000136	Oleosin
K90GIL87.MCL.205	0.000169866	0.000339732	0.000169866	KEGG	K13237	peroxisomal 2,4-dienoyl-CoA reductase [EC:1.3.1.34]
K90GIL87.MCL.196	0.000339717	0.000679434	0.000339717	KEGG	K08248	mandelonitrile lyase [EC:4.1.2.10]
K90GIL87.MCL.191	0.000183716	0.000734865	0.000183716	PO	PO:0020127	primary root
K90GIL87.MCL.19	0.000122148	0.000610742	0.000152685	IPR	IPR006501	Pectinesterase inhibitor
K90GIL87.MCL.19	5.37345e-05	0.000967221	5.37345e-05	GO	GO:0046910	pectinesterase inhibitor activity
K90GIL87.MCL.187	0.000158278	0.000158278	0.000158278	IPR	IPR000231	Ribosomal protein L30e
K90GIL87.MCL.186	7.1891e-05	0.00071891	7.1891e-05	PO	PO:0025313	tapetum
K90GIL87.MCL.183	0.000126616	0.000253233	0.000126616	IPR	IPR006349	2-phosphoglycolate phosphatase, eukaryotic
K90GIL87.MCL.183	0.000189921	0.000379843	0.000379843	IPR	IPR006357	HAD-superfamily hydrolase, subfamily IIA
K90GIL87.MCL.180	4.32793e-06	3.02955e-05	4.32793e-06	GO	GO:0005199	structural constituent of cell wall
K90GIL87.MCL.180	0.000360335	0.00072067	0	IPR	IPR001611	Leucine-rich repeat
K90GIL87.MCL.18	0.000339717	0.000679434	0.000339717	KEGG	K01634	sphinganine-1-phosphate aldolase [EC:4.1.2.27]
K90GIL87.MCL.178	0.000221589	0.000221589	0.000221589	IPR	IPR002680	Alternative oxidase
K90GIL87.MCL.177	0.000339717	0.000679434	0.000679434	KEGG	K02881	large subunit ribosomal protein L18
K90GIL87.MCL.174	1.21041e-05	2.42082e-05	1.21041e-05	IPR	IPR000620	Drug/metabolite transporter
K90GIL87.MCL.17	3.01866e-05	0.000120747	4.02488e-05	KEGG	ko00073	Cutin, suberine and wax biosynthesis
K90GIL87.MCL.17	8.79798e-05	0.00017596	0	AraCyc	PWY-282	cuticular wax biosynthesis
K90GIL87.MCL.17	2.2984e-05	0.000873393	2.2984e-05	GO	GO:0010025	wax biosynthetic process
K90GIL87.MCL.168	0.000379825	0.00075965	0.000379825	IPR	IPR001045	Spermidine/spermine synthases family
K90GIL87.MCL.16	2.73074e-06	3.27688e-05	2.73074e-06	IPR	IPR002891	Adenylylsulphate kinase
K90GIL87.MCL.16	3.79845e-06	0.000121551	3.92098e-06	GO	GO:0004020	adenylylsulfate kinase activity
K90GIL87.MCL.16	9.10739e-06	0.000291436	9.71455e-06	GO	GO:0010439	regulation of glucosinolate biosynthetic process
K90GIL87.MCL.16	9.10739e-06	0.000291436	1.00495e-05	GO	GO:0048232	male gamete generation
K90GIL87.MCL.16	2.58275e-05	0.000335758	3.73064e-05	KEGG	K00860	adenylylsulfate kinase [EC:2.7.1.25]
K90GIL87.MCL.16	2.65114e-05	0.000848365	3.14209e-05	GO	GO:0000103	sulfate assimilation
K90GIL87.MCL.151	0.000283583	0.000283583	0.000283583	PO	PO:0000191	synergid
K90GIL87.MCL.150	0.000339717	0.000679434	0.000339717	KEGG	K12854	pre-mRNA-splicing helicase BRR2 [EC:3.6.4.13]
K90GIL87.MCL.145	0.000443122	0.000886244	0.000443122	IPR	IPR002569	Peptide methionine sulphoxide reductase MsrA
K90GIL87.MCL.136	0.000126622	0.000126622	0.000126622	IPR	IPR002781	Protein of unknown function DUF81
K90GIL87.MCL.130	0.000189915	0.000569746	0.000189915	IPR	IPR007268	Rad9
K90GIL87.MCL.129	0.000852523	0.000852523	0	PO	PO:0009005	root
K90GIL87.MCL.126	0.000189921	0.000379843	0.000189921	IPR	IPR003038	Defender against death DAD protein
K90GIL87.MCL.119	4.43483e-06	9.75663e-05	4.43483e-06	GO	GO:0009699	phenylpropanoid biosynthetic process
K90GIL87.MCL.119	3.12744e-05	0.000187646	3.75293e-05	KEGG	ko00940	Phenylpropanoid biosynthesis
K90GIL87.MCL.109	0.000339717	0.000679434	0.000339717	KEGG	K00767	nicotinate-nucleotide pyrophosphorylase (carboxylating) [EC:2.4.2.19]
K90GIL87.MCL.107	1.85095e-05	0.000425718	1.85095e-05	GO	GO:0019761	glucosinolate biosynthetic process
K90GIL87.MCL.10	1.69127e-12	5.0738e-11	1.69127e-12	GO	GO:0015979	photosynthesis
K90GIL87.MCL.10	4.65523e-10	1.39657e-08	4.81576e-10	GO	GO:0009539	photosystem II reaction center
K90GIL87.MCL.10	2.38192e-08	7.14575e-07	2.55205e-08	GO	GO:0009523	photosystem II
K90GIL87.MCL.10	2.28033e-06	4.10459e-05	2.73639e-06	IPR	IPR013081	Photosystem II cytochrome b559, N-terminal
K90GIL87.MCL.10	2.28033e-06	4.10459e-05	2.93185e-06	IPR	IPR006216	Photosystem II cytochrome b559, conserved site
K90GIL87.MCL.10	8.56665e-05	0.000856665	0.000214166	KEGG	ko00195	Photosynthesis
K90GIL86.MCL.96	4.12361e-06	9.07195e-05	4.12361e-06	GO	GO:0009535	chloroplast thylakoid membrane
K90GIL86.MCL.96	9.07919e-06	0.000199742	9.51153e-06	GO	GO:0010598	NAD(P)H dehydrogenase complex (plastoquinone)
K90GIL86.MCL.96	2.10173e-05	0.00046238	2.3119e-05	GO	GO:0009773	photosynthetic electron transport in photosystem I
K90GIL86.MCL.96	2.88267e-05	0.000634187	3.33783e-05	GO	GO:0030095	chloroplast photosystem II
K90GIL86.MCL.96	3.78595e-05	0.00083291	4.62728e-05	GO	GO:0009654	oxygen evolving complex
K90GIL86.MCL.96	4.11419e-05	0.000905122	5.32425e-05	GO	GO:0019898	extrinsic to membrane
K90GIL86.MCL.94	9.41864e-05	0.000188373	9.41864e-05	IPR	IPR001471	AP2/ERF domain
K90GIL86.MCL.94	0.000109748	0.000219496	0.000219496	IPR	IPR016177	DNA-binding, integrase-type
K90GIL86.MCL.92	0.000189915	0.000569746	0.000189915	IPR	IPR006286	Peptidase C56, PfpI
K90GIL86.MCL.9	2.13526e-30	1.04628e-28	2.13526e-30	GO	GO:0005840	ribosome
K90GIL86.MCL.9	3.93655e-30	1.92891e-28	4.01856e-30	GO	GO:0003735	structural constituent of ribosome
K90GIL86.MCL.9	3.38901e-28	1.66061e-26	3.53322e-28	GO	GO:0006412	translation
K90GIL86.MCL.9	5.70422e-26	1.76831e-24	6.31539e-26	KEGG	ko03010	Ribosome
K90GIL86.MCL.9	1.70783e-22	8.36836e-21	1.85964e-22	GO	GO:0022626	cytosolic ribosome
K90GIL86.MCL.9	4.09147e-19	2.00482e-17	4.55641e-19	GO	GO:0005622	intracellular
K90GIL86.MCL.9	3.63218e-13	1.77977e-11	4.139e-13	GO	GO:0042254	ribosome biogenesis
K90GIL86.MCL.9	8.06833e-09	3.30801e-07	9.72945e-09	IPR	IPR011332	Ribosomal protein, zinc-binding domain
K90GIL86.MCL.9	1.68189e-07	8.24126e-06	2.01006e-07	GO	GO:0015934	large ribosomal subunit
K90GIL86.MCL.9	4.14253e-07	1.69844e-05	5.30761e-07	IPR	IPR016094	Ribosomal protein L1, 2-layer alpha/beta-sandwich
K90GIL86.MCL.9	5.9106e-07	2.42335e-05	8.07782e-07	IPR	IPR002143	Ribosomal protein L1
K90GIL86.MCL.9	5.9106e-07	2.42335e-05	7.81725e-07	IPR	IPR023674	Ribosomal protein L1, superfamily
K90GIL86.MCL.9	2.4529e-06	7.604e-05	4.00211e-06	KEGG	K02865	large subunit ribosomal protein L10Ae
K90GIL86.MCL.9	5.94058e-06	0.000291089	8.0858e-06	GO	GO:0005618	cell wall
K90GIL86.MCL.89	7.20192e-12	7.20192e-11	7.20192e-12	IPR	IPR018525	Mini-chromosome maintenance, conserved site
K90GIL86.MCL.89	1.19992e-11	1.19992e-10	1.33325e-11	IPR	IPR001208	Mini-chromosome maintenance, DNA-dependent ATPase
K90GIL86.MCL.89	4.32472e-11	9.94686e-10	4.7366e-11	GO	GO:0006268	DNA unwinding involved in replication
K90GIL86.MCL.89	6.24422e-11	1.43617e-09	7.18086e-11	GO	GO:0000790	nuclear chromatin
K90GIL86.MCL.89	8.73829e-11	2.00981e-09	1.05779e-10	GO	GO:0006270	DNA-dependent DNA replication initiation
K90GIL86.MCL.89	3.4283e-10	1.50845e-08	3.86782e-10	PO	PO:0007006	IL.00 inflorescence just visible stage
K90GIL86.MCL.89	1.77702e-09	4.08715e-08	2.4042e-09	GO	GO:0008094	DNA-dependent ATPase activity
K90GIL86.MCL.89	1.53587e-08	3.53249e-07	2.20781e-08	GO	GO:0008283	cell proliferation
K90GIL86.MCL.89	3.00425e-08	3.90553e-07	7.81106e-08	KEGG	ko03030	DNA replication
K90GIL86.MCL.89	3.38727e-08	7.79072e-07	5.5648e-08	GO	GO:0006260	DNA replication
K90GIL86.MCL.89	2.13531e-06	2.7759e-05	9.253e-06	KEGG	ko04110	Cell cycle
K90GIL86.MCL.89	6.35997e-06	8.26796e-05	4.13398e-05	KEGG	ko04113	Meiosis - yeast
K90GIL86.MCL.89	2.62549e-05	0.000341314	0.000341314	KEGG	ko04111	Cell cycle - yeast
K90GIL86.MCL.88	8.89514e-06	2.66854e-05	8.89514e-06	IPR	IPR002495	Glycosyl transferase, family 8
K90GIL86.MCL.88	1.27519e-05	0.000191278	1.47137e-05	GO	GO:0047262	polygalacturonate 4-alpha-galacturonosyltransferase activity
K90GIL86.MCL.88	9.72185e-06	0.00047637	9.92439e-06	PO	PO:0005708	cortex
K90GIL86.MCL.88	4.05108e-05	0.000607662	5.06385e-05	GO	GO:0016051	carbohydrate biosynthetic process
K90GIL86.MCL.87	6.31075e-07	1.26215e-06	6.31075e-07	IPR	IPR001344	Chlorophyll A-B binding protein, plant
K90GIL86.MCL.87	8.94799e-07	1.70012e-05	9.4451e-07	GO	GO:0009534	chloroplast thylakoid
K90GIL86.MCL.87	2.26426e-05	0.000113213	5.66064e-05	KEGG	ko00196	Photosynthesis - antenna proteins
K90GIL86.MCL.87	1.98837e-05	0.000377791	2.2223e-05	GO	GO:0009765	photosynthesis, light harvesting
K90GIL86.MCL.87	0.000284864	0.000569728	0	IPR	IPR003685	Photosystem I PsaD
K90GIL86.MCL.87	3.89249e-05	0.000739572	4.93048e-05	GO	GO:0016168	chlorophyll binding
K90GIL86.MCL.86	6.41416e-07	7.05557e-06	6.41416e-07	GO	GO:0008289	lipid binding
K90GIL86.MCL.86	6.62721e-07	7.28993e-06	7.28993e-07	GO	GO:0006869	lipid transport
K90GIL86.MCL.86	0.000601456	0.000601456	0	IPR	IPR005299	SAM dependent carboxyl methyltransferase
K90GIL86.MCL.86	0.000664599	0.000664599	0	AraCyc	PWY-4203	volatile benzenoid biosynthesis I (ester formation)
K90GIL86.MCL.85	1.13692e-08	3.41077e-08	1.13692e-08	IPR	IPR003245	Plastocyanin-like
K90GIL86.MCL.85	1.29933e-05	0.00015592	1.41745e-05	GO	GO:0005507	copper ion binding
K90GIL86.MCL.85	1.37726e-05	0.000165271	1.65271e-05	GO	GO:0031225	anchored to membrane
K90GIL86.MCL.84	3.24125e-06	1.2965e-05	3.24125e-06	KEGG	K15398	cytochrome P450, family 86, subfamily A, polypeptide 2/4/7/8 (fatty acid omega-hydroxylase) [EC:1.14.-.-]
K90GIL86.MCL.84	3.46155e-06	6.57694e-05	3.65386e-06	GO	GO:0018685	alkane 1-monooxygenase activity
K90GIL86.MCL.84	4.52236e-05	0.000180894	9.04472e-05	KEGG	ko00073	Cutin, suberine and wax biosynthesis
K90GIL86.MCL.83	3.59252e-10	3.59252e-09	3.99169e-10	IPR	IPR016072	SKP1 component, dimerisation
K90GIL86.MCL.83	3.59252e-10	3.59252e-09	3.59252e-10	IPR	IPR001232	SKP1 component
K90GIL86.MCL.83	4.48894e-10	4.48894e-09	5.61118e-10	IPR	IPR016073	SKP1 component, POZ
K90GIL86.MCL.83	6.64186e-08	9.96279e-07	8.30232e-08	GO	GO:0019005	SCF ubiquitin ligase complex
K90GIL86.MCL.83	9.43833e-08	2.35958e-06	1.12361e-07	PO	PO:0009001	fruit
K90GIL86.MCL.83	2.7564e-07	4.1346e-06	4.1346e-07	GO	GO:0006511	ubiquitin-dependent protein catabolic process
K90GIL86.MCL.83	4.21227e-07	4.21227e-06	1.05307e-06	KEGG	K03094	S-phase kinase-associated protein 1
K90GIL86.MCL.83	5.0545e-07	7.58175e-06	9.47719e-07	GO	GO:0004842	ubiquitin-protein ligase activity
K90GIL86.MCL.83	1.14078e-06	1.14078e-05	5.7039e-06	KEGG	ko04710	Circadian rhythm - mammal
K90GIL86.MCL.83	1.15002e-05	0.000115002	0.000115002	KEGG	ko04350	TGF-beta signaling pathway
K90GIL86.MCL.83	3.91276e-05	0.000391276	0	KEGG	ko05168	Herpes simplex infection
K90GIL86.MCL.83	6.98418e-05	0.000698418	0	KEGG	ko04310	Wnt signaling pathway
K90GIL86.MCL.80	8.31987e-06	0.000141438	8.31987e-06	KEGG	ko00620	Pyruvate metabolism
K90GIL86.MCL.80	1.35218e-05	0.000500305	1.38974e-05	GO	GO:0006633	fatty acid biosynthetic process
K90GIL86.MCL.80	1.57862e-05	0.000631447	1.6617e-05	PO	PO:0001170	seed development stage
K90GIL86.MCL.77	1.96476e-20	1.96476e-20	1.96476e-20	IPR	IPR006706	Extensin repeat
K90GIL86.MCL.77	3.89155e-18	1.16747e-17	5.83733e-18	GO	GO:0005199	structural constituent of cell wall
K90GIL86.MCL.77	4.31298e-17	1.29389e-16	1.29389e-16	GO	GO:0009664	plant-type cell wall organization
K90GIL86.MCL.7	3.90253e-05	0.000351228	3.90253e-05	IPR	IPR001944	Glycoside hydrolase, family 35
K90GIL86.MCL.68	9.71106e-05	0.000194221	9.71106e-05	KEGG	K13448	calcium-binding protein CML
K90GIL86.MCL.68	0.000182385	0.000547155	0.000273577	IPR	IPR002048	Calcium-binding EF-hand
K90GIL86.MCL.68	0.000204453	0.00061336	0.00061336	IPR	IPR011992	EF-hand-like domain
K90GIL86.MCL.671	0.000189915	0.000569746	0.000189915	IPR	IPR001692	Histidinol dehydrogenase, conserved site
K90GIL86.MCL.671	0.000189915	0.000569746	0.000284873	IPR	IPR012131	Histidinol dehydrogenase
K90GIL86.MCL.671	0.000339717	0.000679434	0	KEGG	K00013	histidinol dehydrogenase [EC:1.1.1.23]
K90GIL86.MCL.67	2.11724e-10	8.68068e-09	2.11724e-10	GO	GO:0010105	negative regulation of ethylene mediated signaling pathway
K90GIL86.MCL.67	5.24601e-06	2.0984e-05	6.99468e-06	KEGG	ko04075	Plant hormone signal transduction
K90GIL86.MCL.67	8.46089e-06	3.38436e-05	3.38436e-05	KEGG	K14509	ethylene receptor [EC:2.7.13.-]
K90GIL86.MCL.67	7.42156e-06	0.000304284	7.80216e-06	GO	GO:0051740	ethylene binding
K90GIL86.MCL.67	2.3804e-05	0.000380865	3.17387e-05	IPR	IPR003018	GAF domain
K90GIL86.MCL.67	5.78474e-05	0.000925558	8.41417e-05	IPR	IPR003661	Signal transduction histidine kinase, subgroup 1, dimerisation/phosphoacceptor domain
K90GIL86.MCL.669	0.000126616	0.000253233	0.000126616	IPR	IPR008688	ATPase, F0 complex, subunit B, mitochondrial
K90GIL86.MCL.669	0.000189921	0.000379843	0.000379843	IPR	IPR001133	NADH-ubiquinone oxidoreductase chain 4L/K
K90GIL86.MCL.668	4.71452e-06	5.18598e-05	4.71452e-06	GO	GO:0016651	oxidoreductase activity, acting on NADH or NADPH
K90GIL86.MCL.667	0.000189915	0.000569746	0.000189915	IPR	IPR019981	Ribosomal protein S11, bacterial-type
K90GIL86.MCL.667	0.000339717	0.000679434	0	KEGG	K02948	small subunit ribosomal protein S11
K90GIL86.MCL.667	0.000284864	0.000854593	0.000427296	IPR	IPR000473	Ribosomal protein L36
K90GIL86.MCL.666	1.43427e-06	1.14742e-05	1.43427e-06	GO	GO:0009539	photosystem II reaction center
K90GIL86.MCL.666	1.11812e-05	8.94498e-05	1.27785e-05	GO	GO:0009523	photosystem II
K90GIL86.MCL.666	0.000126616	0.000253233	0	IPR	IPR003372	Photosystem II PsbL
K90GIL86.MCL.666	0.000126616	0.000253233	0	IPR	IPR002682	Photosystem II PsbJ
K90GIL86.MCL.666	7.69822e-05	0.000615858	0.000102643	GO	GO:0015979	photosynthesis
K90GIL86.MCL.666	0.000339717	0.000679434	0	KEGG	K02713	photosystem II PsbL protein
K90GIL86.MCL.665	6.40467e-06	0.000217759	6.40467e-06	GO	GO:0045261	proton-transporting ATP synthase complex, catalytic core F(1)
K90GIL86.MCL.664	2.59447e-06	2.07557e-05	2.59447e-06	GO	GO:0016651	oxidoreductase activity, acting on NADH or NADPH
K90GIL86.MCL.664	4.09514e-06	3.27611e-05	4.68016e-06	GO	GO:0008137	NADH dehydrogenase (ubiquinone) activity
K90GIL86.MCL.663	3.23844e-06	5.8292e-05	3.23844e-06	GO	GO:0045156	electron transporter, transferring electrons within the cyclic electron transport pathway of photosynthesis activity
K90GIL86.MCL.663	9.71507e-05	9.71507e-05	0	AraCyc	PWY-101	photosynthesis light reactions
K90GIL86.MCL.663	5.93376e-06	0.000106808	6.28281e-06	GO	GO:0009772	photosynthetic electron transport in photosystem II
K90GIL86.MCL.663	1.07805e-05	0.000194048	1.2128e-05	GO	GO:0030076	light-harvesting complex
K90GIL86.MCL.663	1.70561e-05	0.00030701	2.04673e-05	GO	GO:0019684	photosynthesis, light reaction
K90GIL86.MCL.663	0.000231846	0.000695538	0	KEGG	ko00195	Photosynthesis
K90GIL86.MCL.662	1.43427e-06	1.29084e-05	1.43427e-06	GO	GO:0009539	photosystem II reaction center
K90GIL86.MCL.662	1.11812e-05	0.000100631	1.25789e-05	GO	GO:0009523	photosystem II
K90GIL86.MCL.662	0.000126616	0.000253233	0	IPR	IPR003687	Photosystem II PsbK
K90GIL86.MCL.662	0.000126616	0.000253233	0	IPR	IPR003686	Photosystem II PsbI
K90GIL86.MCL.662	7.69822e-05	0.00069284	9.89772e-05	GO	GO:0015979	photosynthesis
K90GIL86.MCL.662	0.000231846	0.000695538	0	KEGG	ko00195	Photosynthesis
K90GIL86.MCL.660	3.31527e-06	6.63054e-06	6.63054e-06	IPR	IPR000528	Plant lipid transfer protein/Par allergen
K90GIL86.MCL.660	1.65321e-05	3.30641e-05	0	IPR	IPR013770	Plant lipid transfer protein/hydrophobic protein helical domain
K90GIL86.MCL.660	2.69388e-06	0.000105061	2.69388e-06	PO	PO:0000027	lateral root tip
K90GIL86.MCL.660	5.56489e-05	0.000445191	0.000111298	GO	GO:0008289	lipid binding
K90GIL86.MCL.660	5.68816e-05	0.000455053	0.000151684	GO	GO:0006869	lipid transport
K90GIL86.MCL.66	6.50432e-10	1.30086e-09	6.50432e-10	AraCyc	PWY-101	photosynthesis light reactions
K90GIL86.MCL.66	7.98047e-09	6.38438e-08	9.12054e-09	KEGG	ko00195	Photosynthesis
K90GIL86.MCL.66	4.84521e-07	1.69582e-05	5.13886e-07	GO	GO:0009579	thylakoid
K90GIL86.MCL.66	6.4961e-07	2.27363e-05	7.1051e-07	GO	GO:0009522	photosystem I
K90GIL86.MCL.66	1.63438e-06	5.72033e-05	1.84527e-06	GO	GO:0015979	photosynthesis
K90GIL86.MCL.66	1.41369e-05	0.000494792	1.64931e-05	GO	GO:0010287	plastoglobule
K90GIL86.MCL.66	1.73361e-05	0.000606764	2.09229e-05	GO	GO:0009534	chloroplast thylakoid
K90GIL86.MCL.659	0.000339717	0.000679434	0.000339717	KEGG	K03531	cell division protein FtsZ
K90GIL86.MCL.656	0.000284864	0.000854593	0.000284864	IPR	IPR018189	Phosphoglucose isomerase, conserved site
K90GIL86.MCL.656	0.000284864	0.000854593	0.000427296	IPR	IPR001672	Phosphoglucose isomerase (PGI)
K90GIL86.MCL.655	0.000339717	0.000679434	0	KEGG	K12663	delta(3,5)-Delta(2,4)-dienoyl-CoA isomerase [EC:5.3.3.-]
K90GIL86.MCL.650	0.000126616	0.000253233	0.000126616	IPR	IPR018967	Iron sulphur-containing domain, CDGSH-type
K90GIL86.MCL.649	9.41864e-05	0.000188373	9.41864e-05	IPR	IPR001471	AP2/ERF domain
K90GIL86.MCL.649	0.000109748	0.000219496	0.000219496	IPR	IPR016177	DNA-binding, integrase-type
K90GIL86.MCL.647	0.000221589	0.000221589	0.000221589	IPR	IPR013684	Mitochondrial Rho-like
K90GIL86.MCL.644	0.000339717	0.000679434	0.000339717	KEGG	K00215	dihydrodipicolinate reductase [EC:1.3.1.26]
K90GIL86.MCL.640	0.000284864	0.000854593	0.000284864	IPR	IPR008193	DNA-directed RNA polymerase Rpb11, 13-16kDa subunit, conserved site
K90GIL86.MCL.634	0.000886132	0.000886132	0.000886132	AraCyc	PWY-6213	cadmium transport I
K90GIL86.MCL.626	1.26199e-06	2.52398e-06	2.52398e-06	IPR	IPR000717	Proteasome component (PCI) domain
K90GIL86.MCL.626	7.51488e-07	5.26042e-06	7.51488e-07	GO	GO:0005852	eukaryotic translation initiation factor 3 complex
K90GIL86.MCL.626	2.4104e-05	0.000168728	3.37456e-05	GO	GO:0006413	translational initiation
K90GIL86.MCL.626	4.40597e-05	0.000308418	7.71046e-05	GO	GO:0003743	translation initiation factor activity
K90GIL86.MCL.626	0.000284864	0.000569728	0	IPR	IPR008905	Eukaryotic translation initiation factor 3 subunit 8, N-terminal
K90GIL86.MCL.625	0.000189915	0.000569746	0.000189915	IPR	IPR020781	ATPase, F1 complex, OSCP/delta subunit, conserved site
K90GIL86.MCL.620	0.000126616	0.000253233	0.000126616	IPR	IPR000106	Protein-tyrosine phosphatase/arsenate reductase
K90GIL86.MCL.620	0.000189921	0.000379843	0.000379843	IPR	IPR017867	Protein-tyrosine phosphatase, low molecular weight
K90GIL86.MCL.62	2.51102e-07	4.26874e-06	2.66796e-07	KEGG	ko00195	Photosynthesis
K90GIL86.MCL.62	1.60797e-07	6.1103e-06	1.60797e-07	GO	GO:0009539	photosystem II reaction center
K90GIL86.MCL.62	7.4298e-07	2.82332e-05	7.84257e-07	GO	GO:0016168	chlorophyll binding
K90GIL86.MCL.62	9.74198e-06	2.92259e-05	0	AraCyc	PWY-101	photosynthesis light reactions
K90GIL86.MCL.62	1.50231e-06	5.70877e-05	1.63108e-06	GO	GO:0009535	chloroplast thylakoid membrane
K90GIL86.MCL.62	6.64612e-06	0.000252553	7.42802e-06	GO	GO:0045263	proton-transporting ATP synthase complex, coupling factor F(o)
K90GIL86.MCL.62	1.04301e-05	0.000396343	1.23857e-05	GO	GO:0009534	chloroplast thylakoid
K90GIL86.MCL.615	5.33672e-05	0.000160102	5.33672e-05	GO	GO:0005525	GTP binding
K90GIL86.MCL.615	0.000253225	0.000506449	0	IPR	IPR019987	GTP-binding protein, ribosome biogenesis, YsxC
K90GIL86.MCL.615	0.000203544	0.000610631	0.000305316	GO	GO:0000917	barrier septum formation
K90GIL86.MCL.614	0.000189921	0.000379843	0.000189921	IPR	IPR000181	Formylmethionine deformylase
K90GIL86.MCL.612	6.54879e-06	4.58416e-05	6.54879e-06	IPR	IPR012724	Chaperone DnaJ
K90GIL86.MCL.612	2.46898e-05	0.000172829	2.88048e-05	IPR	IPR001305	Heat shock protein DnaJ, cysteine-rich domain
K90GIL86.MCL.612	4.18834e-05	0.000293184	5.86367e-05	IPR	IPR008971	HSP40/DnaJ peptide-binding
K90GIL86.MCL.612	4.18834e-05	0.000293184	7.32959e-05	IPR	IPR002939	Chaperone DnaJ, C-terminal
K90GIL86.MCL.61	4.95008e-06	4.45507e-05	4.95008e-06	IPR	IPR000866	Alkyl hydroperoxide reductase subunit C/ Thiol specific antioxidant
K90GIL86.MCL.61	8.82632e-06	0.00043249	9.0102e-06	GO	GO:0051920	peroxiredoxin activity
K90GIL86.MCL.61	1.79111e-05	0.000877645	1.86733e-05	GO	GO:0009579	thylakoid
K90GIL86.MCL.608	0.000339717	0.000679434	0.000679434	KEGG	K13600	chlorophyllide a oxygenase [EC:1.14.13.122]
K90GIL86.MCL.607	3.11458e-05	0.000934373	3.11458e-05	GO	GO:0009791	post-embryonic development
K90GIL86.MCL.606	3.00461e-07	9.01383e-07	3.00461e-07	IPR	IPR000243	Peptidase T1A, proteasome beta-subunit
K90GIL86.MCL.606	1.6517e-06	4.9551e-06	2.47755e-06	IPR	IPR016050	Proteasome, beta-type subunit, conserved site
K90GIL86.MCL.606	6.30117e-06	1.89035e-05	1.89035e-05	IPR	IPR001353	Proteasome, subunit alpha/beta
K90GIL86.MCL.606	8.24471e-06	0.000107181	1.07181e-05	GO	GO:0005839	proteasome core complex
K90GIL86.MCL.606	9.06807e-06	0.000117885	1.30983e-05	GO	GO:0004298	threonine-type endopeptidase activity
K90GIL86.MCL.606	9.93049e-06	0.000129096	1.6137e-05	GO	GO:0051603	proteolysis involved in cellular protein catabolic process
K90GIL86.MCL.606	1.59242e-05	0.000207015	2.95735e-05	GO	GO:0004175	endopeptidase activity
K90GIL86.MCL.606	9.71106e-05	0.000291332	0	KEGG	ko03050	Proteasome
K90GIL86.MCL.606	4.05108e-05	0.00052664	8.77734e-05	GO	GO:0000502	proteasome complex
K90GIL86.MCL.606	6.02034e-05	0.000782644	0.000156529	GO	GO:0008233	peptidase activity
K90GIL86.MCL.605	1.1047e-05	6.62818e-05	1.1047e-05	GO	GO:0000786	nucleosome
K90GIL86.MCL.605	1.45229e-05	8.71375e-05	1.74275e-05	GO	GO:0006334	nucleosome assembly
K90GIL86.MCL.605	2.33668e-05	9.34673e-05	4.67336e-05	IPR	IPR007125	Histone core
K90GIL86.MCL.605	7.63646e-05	0.000305458	0.000305458	IPR	IPR009072	Histone-fold
K90GIL86.MCL.604	2.33668e-05	9.34673e-05	4.67336e-05	IPR	IPR007125	Histone core
K90GIL86.MCL.604	1.38035e-05	9.66242e-05	1.38035e-05	GO	GO:0000786	nucleosome
K90GIL86.MCL.604	1.81458e-05	0.00012702	2.11701e-05	GO	GO:0006334	nucleosome assembly
K90GIL86.MCL.604	7.63646e-05	0.000305458	0.000305458	IPR	IPR009072	Histone-fold
K90GIL86.MCL.602	0.000339717	0.000679434	0.000339717	KEGG	K12818	ATP-dependent RNA helicase DHX8/PRP22 [EC:3.6.4.13]
K90GIL86.MCL.6	5.49466e-19	6.53865e-17	5.49466e-19	GO	GO:0009570	chloroplast stroma
K90GIL86.MCL.6	4.10825e-17	4.88882e-15	4.14307e-17	GO	GO:0009507	chloroplast
K90GIL86.MCL.6	5.7579e-10	6.8519e-08	5.85633e-10	GO	GO:0009941	chloroplast envelope
K90GIL86.MCL.6	1.67122e-08	1.98875e-06	1.71444e-08	GO	GO:0009579	thylakoid
K90GIL86.MCL.6	2.63098e-06	4.47267e-05	3.72722e-06	KEGG	ko00970	Aminoacyl-tRNA biosynthesis
K90GIL86.MCL.6	6.13411e-07	7.29959e-05	6.34747e-07	GO	GO:0009532	plastid stroma
K90GIL86.MCL.6	3.73475e-06	0.000250229	4.10211e-06	IPR	IPR001907	Peptidase S14, ClpP
K90GIL86.MCL.6	6.85778e-05	0.000342889	0	AraCyc	TRNA-CHARGING-PWY	tRNA charging
K90GIL86.MCL.6	4.66222e-06	0.000554804	4.95361e-06	GO	GO:0009840	chloroplastic endopeptidase Clp complex
K90GIL86.MCL.6	0.000122448	0.000612238	0	AraCyc	PWY490-4	asparagine biosynthesis III (tRNA-dependent)
K90GIL86.MCL.6	6.72609e-06	0.000800405	7.21086e-06	GO	GO:0009658	chloroplast organization
K90GIL86.MCL.596	0.000443178	0.000443178	0.000443178	IPR	IPR001890	RNA-binding, CRM domain
K90GIL86.MCL.594	0.000253245	0.000253245	0.000253245	IPR	IPR005349	Uncharacterised protein family UPF0136, Transmembrane
K90GIL86.MCL.592	0.000339717	0.000679434	0.000679434	KEGG	K12824	transcription elongation regulator 1
K90GIL86.MCL.591	0.000474834	0.000474834	0.000474834	IPR	IPR001401	Dynamin, GTPase domain
K90GIL86.MCL.59	9.74941e-06	0.000194988	9.74941e-06	GO	GO:0015992	proton transport
K90GIL86.MCL.588	0.000886132	0.000886132	0	AraCyc	PWY-5698	allantoin degradation to ureidoglycolate II (ammonia producing)
K90GIL86.MCL.585	0.000379867	0.000379867	0.000379867	IPR	IPR002683	Photosystem II PsbP, oxygen evolving complex
K90GIL86.MCL.58	1.46288e-09	8.7773e-09	1.46288e-09	IPR	IPR001424	Superoxide dismutase, copper/zinc binding domain
K90GIL86.MCL.58	1.46288e-09	8.7773e-09	1.75546e-09	IPR	IPR024134	Superoxide dismutase (Cu/Zn) / chaperones
K90GIL86.MCL.58	1.76786e-07	3.53571e-07	0	AraCyc	DETOX1-PWY	superoxide radicals degradation
K90GIL86.MCL.58	7.2446e-08	3.11518e-06	7.598e-08	GO	GO:0006801	superoxide metabolic process
K90GIL86.MCL.58	9.41324e-08	4.04769e-06	1.01192e-07	GO	GO:0019430	removal of superoxide radicals
K90GIL86.MCL.58	1.84037e-07	7.91359e-06	2.08252e-07	GO	GO:0010039	response to iron ion
K90GIL86.MCL.58	1.32103e-06	7.92615e-06	0	IPR	IPR018152	Superoxide dismutase, copper/zinc, binding site
K90GIL86.MCL.58	5.24164e-07	2.25391e-05	6.09164e-07	GO	GO:0046872	metal ion binding
K90GIL86.MCL.58	2.19559e-05	0.000263471	0.000131735	KEGG	K04565	Cu/Zn superoxide dismutase [EC:1.15.1.1]
K90GIL86.MCL.58	1.74191e-05	0.000749023	2.14006e-05	GO	GO:0006878	cellular copper ion homeostasis
K90GIL86.MCL.58	2.1764e-05	0.000935853	2.75251e-05	GO	GO:0004784	superoxide dismutase activity
K90GIL86.MCL.579	0.000284864	0.000854593	0.000284864	IPR	IPR005731	Ribosomal protein S10 subgroup
K90GIL86.MCL.579	0.000284864	0.000854593	0.000427296	IPR	IPR003425	Uncharacterised protein family Ycf19
K90GIL86.MCL.572	6.51329e-07	6.51329e-07	6.51329e-07	IPR	IPR001163	Ribonucleoprotein LSM domain
K90GIL86.MCL.572	3.51876e-06	1.75938e-05	4.39845e-06	GO	GO:0005732	small nucleolar ribonucleoprotein complex
K90GIL86.MCL.570	0.000158278	0.000158278	0.000158278	IPR	IPR007274	Ctr copper transporter
K90GIL86.MCL.565	4.67351e-05	0.000607557	4.67351e-05	GO	GO:0046658	anchored to plasma membrane
K90GIL86.MCL.564	0.000126616	0.000253233	0.000126616	IPR	IPR003837	Glu-tRNAGln amidotransferase, C subunit
K90GIL86.MCL.564	0.000379825	0.00075965	0	IPR	IPR020818	Chaperonin Cpn10
K90GIL86.MCL.557	3.42699e-07	3.42699e-07	3.42699e-07	IPR	IPR004316	RAG1-activating protein-1-related
K90GIL86.MCL.557	1.56472e-06	7.82361e-06	1.9559e-06	GO	GO:0051119	sugar transmembrane transporter activity
K90GIL86.MCL.557	8.04465e-06	4.02233e-05	1.34078e-05	GO	GO:0005887	integral to plasma membrane
K90GIL86.MCL.552	0.000316556	0.000316556	0.000316556	IPR	IPR000866	Alkyl hydroperoxide reductase subunit C/ Thiol specific antioxidant
K90GIL86.MCL.552	0.000339717	0.000679434	0.000679434	KEGG	K09834	tocopherol cyclase
K90GIL86.MCL.55	0.000119474	0.000597369	0.000119474	IPR	IPR001087	Lipase, GDSL
K90GIL86.MCL.547	0.000126616	0.000253233	0.000126616	IPR	IPR006992	Amidohydrolase 2
K90GIL86.MCL.545	0.000339717	0.000679434	0.000339717	KEGG	K01886	glutaminyl-tRNA synthetase [EC:6.1.1.18]
K90GIL86.MCL.541	0.000221589	0.000221589	0.000221589	IPR	IPR005484	Ribosomal protein L18/L5
K90GIL86.MCL.530	0.000728079	0.000728079	0	IPR	IPR000232	Heat shock factor (HSF)-type, DNA-binding
K90GIL86.MCL.53	1.51202e-08	6.04809e-07	1.51202e-08	GO	GO:0009408	response to heat
K90GIL86.MCL.53	9.68908e-06	0.000155025	1.0335e-05	IPR	IPR018368	Chaperonin ClpA/B, conserved site
K90GIL86.MCL.53	1.65958e-05	0.000265533	1.89667e-05	IPR	IPR001270	Chaperonin ClpA/B
K90GIL86.MCL.53	3.03872e-05	0.000486196	3.73997e-05	IPR	IPR004176	Clp, N-terminal
K90GIL86.MCL.53	3.5897e-05	0.000574353	4.78627e-05	IPR	IPR013093	ATPase, AAA-2
K90GIL86.MCL.529	7.93184e-07	1.58637e-06	7.93184e-07	IPR	IPR008176	Gamma thionin
K90GIL86.MCL.529	3.03913e-06	6.07825e-06	6.07825e-06	IPR	IPR003614	Knottin
K90GIL86.MCL.526	0.000189921	0.000379843	0.000189921	IPR	IPR017390	Ubiquitinyl hydrolase, UCH37 type
K90GIL86.MCL.526	0.000253225	0.000506449	0.000506449	IPR	IPR001578	Peptidase C12, ubiquitin carboxyl-terminal hydrolase 1
K90GIL86.MCL.524	6.30862e-07	1.89259e-06	6.30862e-07	IPR	IPR004591	Replication factor-a protein 1 Rpa1
K90GIL86.MCL.524	6.30862e-07	1.89259e-06	9.46293e-07	IPR	IPR007199	Replication factor-A protein 1, N-terminal
K90GIL86.MCL.524	3.60219e-06	1.08066e-05	1.08066e-05	IPR	IPR004365	Nucleic acid binding, OB-fold, tRNA/helicase-type
K90GIL86.MCL.524	1.38035e-05	8.28208e-05	2.76069e-05	GO	GO:0006260	DNA replication
K90GIL86.MCL.523	2.38988e-05	0.000238988	2.38988e-05	GO	GO:0006260	DNA replication
K90GIL86.MCL.523	0.000474834	0.000474834	0	IPR	IPR004365	Nucleic acid binding, OB-fold, tRNA/helicase-type
K90GIL86.MCL.52	1.15022e-06	3.45067e-05	1.15022e-06	GO	GO:0005840	ribosome
K90GIL86.MCL.52	1.30451e-06	3.91352e-05	1.34949e-06	GO	GO:0003735	structural constituent of ribosome
K90GIL86.MCL.52	1.56604e-06	4.69813e-05	1.67791e-06	GO	GO:0006412	translation
K90GIL86.MCL.52	3.40445e-06	0.000102134	3.78272e-06	GO	GO:0022626	cytosolic ribosome
K90GIL86.MCL.52	1.40266e-05	0.00016832	2.10399e-05	KEGG	ko03010	Ribosome
K90GIL86.MCL.515	9.41864e-05	0.000188373	9.41864e-05	IPR	IPR001471	AP2/ERF domain
K90GIL86.MCL.515	0.000109748	0.000219496	0.000219496	IPR	IPR016177	DNA-binding, integrase-type
K90GIL86.MCL.51	3.20284e-05	0.00038434	3.20284e-05	IPR	IPR000642	Peptidase M41
K90GIL86.MCL.51	0.000339717	0.000679434	0	KEGG	K09903	uridylate kinase [EC:2.7.4.22]
K90GIL86.MCL.509	9.49668e-05	9.49668e-05	9.49668e-05	IPR	IPR003375	Photosystem I PsaE, reaction centre subunit IV
K90GIL86.MCL.508	0.000284864	0.000854593	0.000284864	IPR	IPR002872	Proline dehydrogenase
K90GIL86.MCL.508	0.000284864	0.000854593	0.000427296	IPR	IPR015659	Proline oxidase
K90GIL86.MCL.501	0.000339717	0.000679434	0.000339717	KEGG	K08874	transformation/transcription domain-associated protein
K90GIL86.MCL.500	0.000443122	0.000886244	0.000443122	IPR	IPR008630	Galactosyl transferase
K90GIL86.MCL.5	0.000443066	0.000443066	0	AraCyc	PWY-6066	IAA biosynthesis VII
K90GIL86.MCL.499	8.83058e-07	3.53223e-06	8.83058e-07	IPR	IPR004434	Isocitrate dehydrogenase NAD-dependent
K90GIL86.MCL.499	2.42151e-06	4.84301e-06	0	KEGG	K00030	isocitrate dehydrogenase (NAD+) [EC:1.1.1.41]
K90GIL86.MCL.499	9.12767e-07	1.09532e-05	9.95746e-07	GO	GO:0004449	isocitrate dehydrogenase (NAD+) activity
K90GIL86.MCL.499	2.77386e-06	1.10954e-05	1.10954e-05	IPR	IPR001804	Isocitrate/isopropylmalate dehydrogenase
K90GIL86.MCL.499	2.77386e-06	1.10954e-05	0	IPR	IPR024084	Isopropylmalate dehydrogenase-like domain
K90GIL86.MCL.499	3.38766e-06	4.06519e-05	5.80741e-06	GO	GO:0006102	isocitrate metabolic process
K90GIL86.MCL.499	1.19701e-05	0.000143641	2.39402e-05	GO	GO:0006099	tricarboxylic acid cycle
K90GIL86.MCL.499	0.000137261	0.000274522	0	KEGG	ko00020	Citrate cycle (TCA cycle)
K90GIL86.MCL.499	6.65149e-05	0.000798179	0.000159636	GO	GO:0051287	NAD binding
K90GIL86.MCL.497	0.000759734	0.000759734	0.000759734	IPR	IPR006594	LisH dimerisation motif
K90GIL86.MCL.495	0.000506489	0.000506489	0.000506489	IPR	IPR018244	Allergen V5/Tpx-1-related, conserved site
K90GIL86.MCL.492	0.000474834	0.000474834	0	IPR	IPR000403	Phosphatidylinositol 3-/4-kinase, catalytic domain
K90GIL86.MCL.492	0.000183189	0.000915947	0.000183189	GO	GO:0004430	1-phosphatidylinositol 4-kinase activity
K90GIL86.MCL.488	0.000379825	0.00075965	0.00075965	IPR	IPR000623	Shikimate kinase
K90GIL86.MCL.487	8.27546e-06	1.65509e-05	8.27546e-06	IPR	IPR013770	Plant lipid transfer protein/hydrophobic protein helical domain
K90GIL86.MCL.487	1.26949e-05	5.07797e-05	1.69266e-05	GO	GO:0008289	lipid binding
K90GIL86.MCL.487	1.29767e-05	5.19067e-05	2.59533e-05	GO	GO:0006869	lipid transport
K90GIL86.MCL.486	8.1366e-07	8.1366e-07	8.1366e-07	IPR	IPR000916	Bet v I domain
K90GIL86.MCL.486	5.53669e-06	4.42935e-05	6.32764e-06	GO	GO:0009607	response to biotic stimulus
K90GIL86.MCL.48	1.0596e-07	3.81456e-06	1.0596e-07	GO	GO:0004407	histone deacetylase activity
K90GIL86.MCL.48	1.16858e-05	0.00042069	1.20197e-05	GO	GO:0005730	nucleolus
K90GIL86.MCL.479	0.000253225	0.000506449	0.000253225	IPR	IPR004313	Acireductone dioxygenase ARD family
K90GIL86.MCL.477	0.000284864	0.000854593	0.000284864	IPR	IPR014120	Solanesyl diphosphate synthase
K90GIL86.MCL.471	0.000348211	0.000348211	0	IPR	IPR018467	CO/COL/TOC1, conserved site
K90GIL86.MCL.471	6.90326e-05	0.000552261	6.90326e-05	GO	GO:0009611	response to wounding
K90GIL86.MCL.469	0.000126616	0.000253233	0.000126616	IPR	IPR001853	DSBA-like thioredoxin domain
K90GIL86.MCL.468	8.78663e-05	0.000878663	8.78663e-05	PO	PO:0020109	embryo hypophysis
K90GIL86.MCL.467	0.000339717	0.000679434	0.000339717	KEGG	K15401	cytochrome P450, family 86, subfamily A, polypeptide 1 (fatty acid omega-hydroxylase) [EC:1.14.-.-]
K90GIL86.MCL.465	2.60965e-05	0.000469737	2.60965e-05	GO	GO:0009817	defense response to fungus, incompatible interaction
K90GIL86.MCL.464	3.30591e-07	6.61182e-07	3.30591e-07	IPR	IPR001289	CCAAT-binding transcription factor, subunit B
K90GIL86.MCL.464	7.26685e-07	4.36011e-06	8.72022e-07	GO	GO:0016602	CCAAT-binding factor complex
K90GIL86.MCL.463	0.000189915	0.000569746	0.000189915	IPR	IPR000892	Ribosomal protein S26e
K90GIL86.MCL.463	0.000284864	0.000854593	0.000427296	IPR	IPR012606	Ribosomal protein S13/S15, N-terminal
K90GIL86.MCL.451	0.000339717	0.000679434	0.000339717	KEGG	K12828	splicing factor 3B subunit 1
K90GIL86.MCL.45	3.40104e-06	4.42135e-05	3.40104e-06	IPR	IPR001752	Kinesin, motor domain
K90GIL86.MCL.45	3.49254e-06	0.000104776	3.61297e-06	GO	GO:0003777	microtubule motor activity
K90GIL86.MCL.45	4.80354e-06	0.000144106	5.14665e-06	GO	GO:0007018	microtubule-based movement
K90GIL86.MCL.44	0.000339717	0.000679434	0.000339717	KEGG	K08967	1,2-dihydroxy-3-keto-5-methylthiopentene dioxygenase [EC:1.13.11.53 1.13.11.54]
K90GIL86.MCL.439	0.000284864	0.000854593	0.000284864	IPR	IPR003377	Cornichon
K90GIL86.MCL.436	5.93835e-06	3.56301e-05	5.93835e-06	IPR	IPR005539	ELK
K90GIL86.MCL.436	7.25645e-06	4.35387e-05	8.70774e-06	IPR	IPR005540	KNOX1
K90GIL86.MCL.436	7.25645e-06	4.35387e-05	1.08847e-05	IPR	IPR005541	KNOX2
K90GIL86.MCL.436	0.000112856	0.000677135	0.000225712	IPR	IPR017970	Homeobox, conserved site
K90GIL86.MCL.435	0.000122129	0.000610647	0.000122129	GO	GO:0005844	polysome
K90GIL86.MCL.434	0.000189921	0.000379843	0.000379843	IPR	IPR014751	DNA double-strand break repair and VJ recombination XRCC4, C-terminal
K90GIL86.MCL.434	0.000189921	0.000379843	0.000189921	IPR	IPR010585	DNA double-strand break repair and VJ recombination XRCC4
K90GIL86.MCL.432	2.65742e-06	2.65742e-06	2.65742e-06	IPR	IPR000743	Glycoside hydrolase, family 28
K90GIL86.MCL.432	3.18703e-06	9.56109e-06	4.78054e-06	GO	GO:0004650	polygalacturonase activity
K90GIL86.MCL.432	0.000456903	0.000456903	0	AraCyc	PWY-1081	homogalacturonan degradation
K90GIL86.MCL.432	0.000183333	0.000549998	0.000549998	GO	GO:0005975	carbohydrate metabolic process
K90GIL86.MCL.43	2.23567e-06	9.16624e-05	2.23567e-06	PO	PO:0009062	gynoecium
K90GIL86.MCL.43	0.000339717	0.000679434	0.000679434	KEGG	K15799	(+)-alpha-barbatene synthase [EC:4.2.3.69]
K90GIL86.MCL.429	0.000339717	0.000679434	0.000339717	KEGG	K14564	nucleolar protein 56
K90GIL86.MCL.429	0.000759734	0.000759734	0	IPR	IPR001179	Peptidyl-prolyl cis-trans isomerase, FKBP-type, domain
K90GIL86.MCL.427	0.000253225	0.000506449	0.000506449	IPR	IPR009543	Vacuolar protein sorting-associated protein
K90GIL86.MCL.426	0.000339717	0.000679434	0	KEGG	K00254	dihydroorotate dehydrogenase [EC:1.3.5.2]
K90GIL86.MCL.422	0.000339717	0.000679434	0.000339717	KEGG	K08504	blocked early in transport 1
K90GIL86.MCL.421	0.000886356	0.000886356	0.000886356	IPR	IPR000644	Cystathionine beta-synthase, core
K90GIL86.MCL.42	1.2017e-09	1.2017e-08	1.2017e-09	KEGG	ko00195	Photosynthesis
K90GIL86.MCL.42	2.93971e-09	1.88141e-07	2.98637e-09	GO	GO:0009534	chloroplast thylakoid
K90GIL86.MCL.42	9.89577e-07	9.89577e-07	0	AraCyc	PWY-101	photosynthesis light reactions
K90GIL86.MCL.42	3.32213e-08	2.12616e-06	3.42929e-08	GO	GO:0009535	chloroplast thylakoid membrane
K90GIL86.MCL.42	9.69698e-08	6.20607e-06	1.01739e-07	GO	GO:0009579	thylakoid
K90GIL86.MCL.42	1.54942e-07	9.91626e-06	1.65271e-07	GO	GO:0015979	photosynthesis
K90GIL86.MCL.42	1.8988e-06	0.000121523	2.09523e-06	GO	GO:0009522	photosystem I
K90GIL86.MCL.42	3.38866e-05	0.000338866	0.000112955	KEGG	ko00190	Oxidative phosphorylation
K90GIL86.MCL.418	0.000339717	0.000679434	0.000339717	KEGG	K09841	xanthoxin dehydrogenase [EC:1.1.1.288]
K90GIL86.MCL.417	9.71507e-05	9.71507e-05	9.71507e-05	AraCyc	PWY-101	photosynthesis light reactions
K90GIL86.MCL.417	0.000126616	0.000253233	0.000253233	IPR	IPR009388	Photosystem II PsbY
K90GIL86.MCL.417	0.000189921	0.000379843	0	IPR	IPR004928	Photosystem I PsaH, reaction centre subunit VI
K90GIL86.MCL.417	0.000231846	0.000695538	0	KEGG	ko00195	Photosynthesis
K90GIL86.MCL.411	0.000443122	0.000886244	0.000443122	IPR	IPR001790	Ribosomal protein L10/acidic P0
K90GIL86.MCL.410	3.99405e-05	0.000159762	3.99405e-05	PO	PO:0005360	aleurone layer
K90GIL86.MCL.41	3.97394e-05	0.000596091	3.97394e-05	IPR	IPR006706	Extensin repeat
K90GIL86.MCL.408	0.000189921	0.000379843	0.000189921	IPR	IPR001383	Ribosomal protein L28
K90GIL86.MCL.406	0.000158278	0.000158278	0.000158278	IPR	IPR000146	Fructose-1,6-bisphosphatase class 1/Sedoheputulose-1,7-bisphosphatase
K90GIL86.MCL.402	2.07538e-06	8.30152e-06	2.07538e-06	PO	PO:0000262	trichoblast
K90GIL86.MCL.402	3.26255e-06	1.30502e-05	4.35006e-06	PO	PO:0000256	root hair cell
K90GIL86.MCL.40	0.000339717	0.000679434	0.000679434	KEGG	K12741	heterogeneous nuclear ribonucleoprotein A1/A3
K90GIL86.MCL.4	5.0653e-46	5.72379e-44	5.0653e-46	GO	GO:0003735	structural constituent of ribosome
K90GIL86.MCL.4	1.2284e-43	1.38809e-41	1.23937e-43	GO	GO:0005840	ribosome
K90GIL86.MCL.4	1.39311e-42	1.57421e-40	1.41821e-42	GO	GO:0006412	translation
K90GIL86.MCL.4	6.27463e-40	3.63928e-38	6.61688e-40	KEGG	ko03010	Ribosome
K90GIL86.MCL.4	1.40135e-31	1.58352e-29	1.45278e-31	GO	GO:0022626	cytosolic ribosome
K90GIL86.MCL.4	2.22988e-20	2.51977e-18	2.33312e-20	GO	GO:0042254	ribosome biogenesis
K90GIL86.MCL.4	1.4887e-19	1.68224e-17	1.57218e-19	GO	GO:0005622	intracellular
K90GIL86.MCL.4	2.00931e-18	2.27052e-16	2.142e-18	GO	GO:0005730	nucleolus
K90GIL86.MCL.4	1.97821e-14	2.23538e-12	2.12893e-14	GO	GO:0015934	large ribosomal subunit
K90GIL86.MCL.4	7.55395e-09	4.0036e-07	9.09908e-09	PO	PO:0000293	guard cell
K90GIL86.MCL.4	1.97033e-08	1.7733e-06	2.21663e-08	IPR	IPR004037	Ribosomal protein L7Ae conserved site
K90GIL86.MCL.4	3.3379e-08	3.77183e-06	3.69787e-08	GO	GO:0005829	cytosol
K90GIL86.MCL.4	8.6333e-08	9.75563e-06	9.65904e-08	GO	GO:0009506	plasmodesma
K90GIL86.MCL.4	9.67789e-07	0.00010936	1.0936e-06	GO	GO:0030529	ribonucleoprotein complex
K90GIL86.MCL.4	3.7443e-06	0.000336987	4.43404e-06	IPR	IPR005822	Ribosomal protein L13
K90GIL86.MCL.4	3.7443e-06	0.000336987	4.49316e-06	IPR	IPR023564	Ribosomal protein L13 domain
K90GIL86.MCL.399	7.99265e-05	0.000319706	7.99265e-05	GO	GO:0009733	response to auxin stimulus
K90GIL86.MCL.398	0.000339717	0.000679434	0.000679434	KEGG	K01634	sphinganine-1-phosphate aldolase [EC:4.1.2.27]
K90GIL86.MCL.398	0.000443122	0.000886244	0	IPR	IPR002129	Pyridoxal phosphate-dependent decarboxylase
K90GIL86.MCL.396	1.47429e-05	0.000221143	1.47429e-05	GO	GO:0009626	plant-type hypersensitive response
K90GIL86.MCL.393	0.000253225	0.000506449	0.000253225	IPR	IPR023442	Ribosomal protein L24e, conserved site
K90GIL86.MCL.393	0.000379825	0.00075965	0.00075965	IPR	IPR002775	DNA/RNA-binding protein Alba-like
K90GIL86.MCL.391	0.000189915	0.000569746	0.000189915	IPR	IPR019145	Mediator complex, subunit Med10
K90GIL86.MCL.39	4.56289e-09	3.19403e-08	4.56289e-09	IPR	IPR018467	CO/COL/TOC1, conserved site
K90GIL86.MCL.39	3.58407e-08	1.72035e-06	3.66033e-08	GO	GO:0009611	response to wounding
K90GIL86.MCL.39	3.55108e-05	0.000213065	5.32662e-05	KEGG	K13464	jasmonate ZIM domain-containing protein
K90GIL86.MCL.38	7.20833e-07	5.76666e-06	7.20833e-07	IPR	IPR005513	Late embryogenesis abundant protein, LEA-25/LEA-D113
K90GIL86.MCL.38	9.4428e-07	2.3607e-05	9.83625e-07	GO	GO:0048316	seed development
K90GIL86.MCL.38	8.30152e-06	0.000207538	9.02339e-06	GO	GO:0009793	embryo development ending in seed dormancy
K90GIL86.MCL.379	0.000728079	0.000728079	0.000728079	IPR	IPR006703	AIG1
K90GIL86.MCL.376	0.000886356	0.000886356	0.000886356	IPR	IPR000644	Cystathionine beta-synthase, core
K90GIL86.MCL.375	0.000126622	0.000126622	0.000126622	IPR	IPR002480	DAHP synthetase, class II
K90GIL86.MCL.374	4.94748e-05	0.000346324	4.94748e-05	GO	GO:0010200	response to chitin
K90GIL86.MCL.372	1.33472e-06	1.33472e-06	1.33472e-06	IPR	IPR001789	Signal transduction response regulator, receiver domain
K90GIL86.MCL.372	5.70525e-06	1.14105e-05	1.14105e-05	KEGG	K14492	two-component response regulator ARR-A family
K90GIL86.MCL.372	1.6499e-05	0.000148491	2.1213e-05	GO	GO:0000156	two-component response regulator activity
K90GIL86.MCL.372	1.74139e-05	0.000156725	2.61209e-05	GO	GO:0009736	cytokinin mediated signaling pathway
K90GIL86.MCL.372	2.67545e-05	0.00024079	4.8158e-05	GO	GO:0000160	two-component signal transduction system (phosphorelay)
K90GIL86.MCL.372	2.79151e-05	0.000251235	6.28089e-05	GO	GO:0009735	response to cytokinin stimulus
K90GIL86.MCL.370	0.000274109	0.000548218	0.000548218	IPR	IPR001005	SANT/Myb domain
K90GIL86.MCL.369	0.000759734	0.000759734	0.000759734	IPR	IPR001179	Peptidyl-prolyl cis-trans isomerase, FKBP-type, domain
K90GIL86.MCL.361	0.000244251	0.000977005	0.000244251	GO	GO:0006122	mitochondrial electron transport, ubiquinol to cytochrome c
K90GIL86.MCL.36	2.7325e-06	3.82551e-05	2.9427e-06	IPR	IPR000157	Toll/interleukin-1 receptor homology (TIR) domain
K90GIL86.MCL.36	4.05632e-06	5.67885e-05	4.73238e-06	IPR	IPR000767	Disease resistance protein
K90GIL86.MCL.36	2.09406e-06	6.70098e-05	2.09406e-06	GO	GO:0043531	ADP binding
K90GIL86.MCL.36	4.87247e-06	6.82146e-05	6.20133e-06	IPR	IPR002182	NB-ARC
K90GIL86.MCL.36	5.80986e-06	0.000185915	6.63984e-06	GO	GO:0007165	signal transduction
K90GIL86.MCL.36	1.87185e-05	0.000598993	2.21849e-05	GO	GO:0005622	intracellular
K90GIL86.MCL.355	5.99093e-05	0.00083873	5.99093e-05	PO	PO:0025233	portion of embryo plant tissue
K90GIL86.MCL.354	0.000142482	0.000997374	0.000142482	GO	GO:0010444	guard mother cell differentiation
K90GIL86.MCL.347	0.000126616	0.000253233	0.000126616	IPR	IPR012386	2',3'-cyclic-nucleotide 3'-phosphodiesterase
K90GIL86.MCL.347	0.000316526	0.000633052	0	IPR	IPR009097	RNA ligase/cyclic nucleotide phosphodiesterase
K90GIL86.MCL.347	0.000142482	0.000997374	0.000166229	GO	GO:0004112	cyclic-nucleotide phosphodiesterase activity
K90GIL86.MCL.344	0.000339717	0.000679434	0	KEGG	K01100	sedoheptulose-bisphosphatase [EC:3.1.3.37]
K90GIL86.MCL.344	0.000284864	0.000854593	0.000284864	IPR	IPR001608	Alanine racemase, N-terminal
K90GIL86.MCL.339	0.000126616	0.000253233	0.000126616	IPR	IPR016661	Prefoldin, subunit 4
K90GIL86.MCL.339	0.000316526	0.000633052	0.000633052	IPR	IPR002777	Prefoldin beta-like
K90GIL86.MCL.338	0.000221589	0.000221589	0.000221589	IPR	IPR001708	Membrane insertion protein, OxaA/YidC
K90GIL86.MCL.335	0.000152661	0.000763304	0.000152661	GO	GO:0003896	DNA primase activity
K90GIL86.MCL.334	0.000339717	0.000679434	0.000339717	KEGG	K01103	6-phosphofructo-2-kinase / fructose-2,6-bisphosphatase [EC:2.7.1.105 3.1.3.46]
K90GIL86.MCL.331	0.000126616	0.000253233	0.000126616	IPR	IPR007853	Zinc finger, DNL-type
K90GIL86.MCL.33	2.66076e-06	0.000135699	2.66076e-06	GO	GO:0010106	cellular response to iron ion starvation
K90GIL86.MCL.329	1.40581e-05	8.43483e-05	1.40581e-05	GO	GO:0009658	chloroplast organization
K90GIL86.MCL.328	0.000339717	0.000679434	0.000339717	KEGG	K12119	cryptochrome 2
K90GIL86.MCL.32	1.39596e-07	6.561e-06	1.39596e-07	GO	GO:0009718	anthocyanin biosynthetic process
K90GIL86.MCL.32	8.46941e-06	0.000398062	8.65353e-06	GO	GO:0046283	anthocyanin metabolic process
K90GIL86.MCL.314	1.65321e-05	4.95962e-05	1.65321e-05	IPR	IPR013770	Plant lipid transfer protein/hydrophobic protein helical domain
K90GIL86.MCL.314	5.56489e-05	0.00050084	6.2605e-05	GO	GO:0008289	lipid binding
K90GIL86.MCL.314	5.68816e-05	0.000511935	7.31335e-05	GO	GO:0006869	lipid transport
K90GIL86.MCL.311	1.66095e-05	9.96569e-05	1.66095e-05	IPR	IPR012269	Aquaporin
K90GIL86.MCL.311	2.33545e-05	0.000140127	2.80254e-05	IPR	IPR022357	Major intrinsic protein, conserved site
K90GIL86.MCL.311	3.33902e-05	0.000200341	5.00854e-05	IPR	IPR000425	Major intrinsic protein
K90GIL86.MCL.305	5.49237e-06	5.49237e-05	5.49237e-06	GO	GO:0009631	cold acclimation
K90GIL86.MCL.305	9.41864e-05	0.000188373	0.000188373	IPR	IPR001471	AP2/ERF domain
K90GIL86.MCL.305	0.000109748	0.000219496	0	IPR	IPR016177	DNA-binding, integrase-type
[truncated: 90,686 more rows]
