# Supplementary material for: Maximizing capture of gene co-expression relationships through pre-clustering of input expression samples: an Arabidopsis case study
Source: BMC Syst Biol. 2013 Jun 5;7:44. doi: 10.1186/1752-0509-7-44 (PMC3679940; doi:10.1186/1752-0509-7-44)
Supplement: Additional file 7: Table S5 — Filtered Keywords from GEO Experiment Descriptions Used in GIL Annotation. [file 1752-0509-7-44-S7.xlsx]

## Sheet: TableS5_K90_GEOWordList
Supplemental Table S5. Filtered Keywords from GEO Experiment Descriptions Used in GIL Annotation.
K90GIL	WORD	BG_TOT	GILHIVE_TOTAL	BG_COUNT	GIL_COUNT
1	callus	393769	2561	157	81
1	cytokinin	393769	2561	176	62
1	media	393769	2561	195	44
1	agedependent	393769	2561	84	42
1	mature	393769	2561	843	42
1	ngml	393769	2561	40	40
1	ckh	393769	2561	40	40
1	kinetin	393769	2561	40	40
1	agl	393769	2561	57	39
1	somatic	393769	2561	43	36
1	vascular	393769	2561	245	35
1	auxin	393769	2561	1256	32
1	crown	393769	2561	132	30
1	cultured	393769	2561	174	30
1	capacity	393769	2561	96	30
1	wild	393769	2561	2347	28
1	sam	393769	2561	89	27
1	high	393769	2561	1212	27
1	acid	393769	2561	1466	26
1	low	393769	2561	1101	25
1	calli	393769	2561	20	20
1	dichlorophenoxyacetic	393769	2561	20	20
1	constant	393769	2561	253	20
1	control	393769	2561	2267	20
1	absence	393769	2561	321	20
1	mutants	393769	2561	2829	20
1	tumefaciens	393769	2561	136	20
1	tsa	393769	2561	35	20
1	included	393769	2561	251	20
1	tdna	393769	2561	556	20
1	agrobacterium	393769	2561	136	20
1	trichostatin	393769	2561	32	20
1	ler	393769	2561	144	20
1	liquid	393769	2561	419	19
1	embryogenesis	393769	2561	123	18
1	agamouslike	393769	2561	18	18
1	explants	393769	2561	46	18
1	madsdomain	393769	2561	18	18
1	vim	393769	2561	36	18
1	embryos	393769	2561	211	18
1	time	393769	2561	2365	17
1	galls	393769	2561	80	16
1	stalk	393769	2561	80	16
1	inflorescence	393769	2561	194	16
1	wall	393769	2561	326	15
1	differentiation	393769	2561	340	15
1	host	393769	2561	676	14
1	induced	393769	2561	815	13
1	tumour	393769	2561	24	12
1	infection	393769	2561	776	12
1	dpi	393769	2561	136	12
1	positive	393769	2561	119	12
1	development	393769	2561	2122	12
1	gall	393769	2561	48	12
1	cycle	393769	2561	558	12
1	ckhckrep	393769	2561	12	12
1	juvenile	393769	2561	24	12
1	dayold	393769	2561	258	12
1	inoculation	393769	2561	460	12
1	vitro	393769	2561	66	12
1	days	393769	2561	1517	12
1	growth	393769	2561	2284	12
1	phytohormone	393769	2561	72	12
1	sites	393769	2561	44	11
1	differentiating	393769	2561	40	10
1	incubated	393769	2561	51	10
1	secondary	393769	2561	465	10
1	incubation	393769	2561	44	10
1	invitro	393769	2561	52	10
1	undergo	393769	2561	53	10
1	leaves	393769	2561	2090	10
1	cellulose	393769	2561	118	10
1	correlates	393769	2561	39	9
1	embryo	393769	2561	275	9
1	seedlings	393769	2561	2976	9
1	region	393769	2561	50	9
1	frequency	393769	2561	44	9
1	shoot	393769	2561	1011	9
1	seed	393769	2561	1758	9
1	apical	393769	2561	143	9
1	germination	393769	2561	518	9
1	document	393769	2561	37	9
1	binding	393769	2561	144	9
1	allowed	393769	2561	89	9
1	meristem	393769	2561	224	9
1	infected	393769	2561	146	8
1	oncogenes	393769	2561	64	8
1	age	393769	2561	95	8
1	potential	393769	2561	183	8
1	bacterial	393769	2561	368	8
1	strain	393769	2561	216	8
1	encodes	393769	2561	177	7
1	water	393769	2561	331	7
1	gibberellins	393769	2561	12	6
1	variant	393769	2561	20	6
1	dedifferentiation	393769	2561	19	6
1	indeed	393769	2561	85	6
1	agerelated	393769	2561	12	6
1	platforms	393769	2561	79	6
1	perception	393769	2561	177	6
1	result	393769	2561	237	6
1	rates	393769	2561	87	6
1	sagl	393769	2561	6	6
1	differentiated	393769	2561	19	6
1	organogenesis	393769	2561	16	6
1	negative	393769	2561	188	6
1	lerckrep	393769	2561	6	6
1	mpss	393769	2561	63	6
1	morphological	393769	2561	114	6
1	competence	393769	2561	12	6
1	hypocotyl	393769	2561	167	6
1	besides	393769	2561	36	6
1	cytokinins	393769	2561	12	6
1	dnabinding	393769	2561	14	6
1	callusforming	393769	2561	12	6
1	capability	393769	2561	36	6
1	epigenetic	393769	2561	114	6
1	explore	393769	2561	141	6
1	transcriptomebased	393769	2561	12	6
1	downregulated	393769	2561	187	6
1	quiescent	393769	2561	60	6
1	methylation	393769	2561	109	6
1	organogenic	393769	2561	12	6
1	acquire	393769	2561	62	6
1	hypocotyls	393769	2561	102	6
1	reentry	393769	2561	31	6
1	phenomenon	393769	2561	36	6
1	category	393769	2561	16	6
1	abscisic	393769	2561	303	6
1	auxins	393769	2561	12	6
1	assessment	393769	2561	60	6
1	categories	393769	2561	46	6
1	physiological	393769	2561	302	6
1	homeostasis	393769	2561	310	6
1	investigation	393769	2561	98	6
1	belonging	393769	2561	28	6
1	established	393769	2561	109	6
1	tumours	393769	2561	12	6
1	brassinosteroids	393769	2561	54	6
1	efficiency	393769	2561	21	6
1	col	393769	2561	2092	6
1	atcesa	393769	2561	25	5
1	thickened	393769	2561	9	5
1	death	393769	2561	281	5
1	producing	393769	2561	25	5
1	hemicellulose	393769	2561	5	5
1	synthase	393769	2561	263	5
1	exogenous	393769	2561	134	5
1	converted	393769	2561	29	5
1	deposition	393769	2561	44	5
1	lignin	393769	2561	9	5
1	differentiate	393769	2561	41	5
1	approximately	393769	2561	192	5
1	optimum	393769	2561	29	5
1	non	393769	2561	40	5
1	subunit	393769	2561	199	5
1	periods	393769	2561	87	5
1	transported	393769	2561	5	5
1	created	393769	2561	45	5
1	lower	393769	2561	120	5
1	compoundtreatmentdesign	393769	2561	179	5
1	principle	393769	2561	5	5
1	deposited	393769	2561	5	5
1	initiation	393769	2561	279	5
1	guide	393769	2561	43	5
1	alteration	393769	2561	75	5
1	pcr	393769	2561	60	5
1	marker	393769	2561	100	5
1	empty	393769	2561	86	5
1	form	393769	2561	212	5
1	hormone	393769	2561	253	5
1	increase	393769	2561	216	5
1	dbathabrowncal	393769	2561	5	5
1	relatively	393769	2561	90	5
1	throughout	393769	2561	67	5
1	induction	393769	2561	462	5
1	quantitative	393769	2561	387	5
1	opportunity	393769	2561	54	5
1	ions	393769	2561	9	5
1	programmed	393769	2561	75	5
1	cultures	393769	2561	131	5
1	consequence	393769	2561	32	5
1	callused	393769	2561	5	5
1	identification	393769	2561	610	5
1	consequently	393769	2561	97	5
1	hormones	393769	2561	298	5
1	undertake	393769	2561	117	5
1	primary	393769	2561	930	5
1	virulent	393769	2561	208	4
1	iii	393769	2561	231	4
1	tiplasmid	393769	2561	56	4
1	intention	393769	2561	32	4
1	defense	393769	2561	800	4
1	nutrient	393769	2561	247	4
1	injured	393769	2561	8	4
1	threehour	393769	2561	32	4
1	intact	393769	2561	44	4
1	derive	393769	2561	56	4
1	agilent	393769	2561	105	4
1	adaptations	393769	2561	25	4
1	hpi	393769	2561	106	4
1	fast	393769	2561	34	4
1	mockinoculated	393769	2561	24	4
1	integrated	393769	2561	117	4
1	metabolite	393769	2561	227	4
1	mutant	393769	2561	4447	4
1	mockinfected	393769	2561	44	4
1	nucleus	393769	2561	216	4
1	discrimination	393769	2561	62	4
1	segments	393769	2561	12	4
1	reference	393769	2561	173	4
1	disarmed	393769	2561	56	4
1	describes	393769	2561	8	4
1	tumors	393769	2561	32	4
1	harboring	393769	2561	114	4
1	sixday	393769	2561	32	4
1	dataset	393769	2561	232	4
1	young	393769	2561	114	3
1	temperate	393769	2561	4	2
1	obviously	393769	2561	8	2
1	measurement	393769	2561	21	2
1	fact	393769	2561	60	2
1	crop	393769	2561	48	2
1	usually	393769	2561	76	2
1	bacterium	393769	2561	80	2
1	matter	393769	2561	16	2
1	strong	393769	2561	203	2
1	windbending	393769	2561	4	2
1	sink	393769	2561	4	2
1	var	393769	2561	10	2
1	interference	393769	2561	4	2
1	affecting	393769	2561	194	2
1	supply	393769	2561	168	2
1	juliusvonsachsinstitute	393769	2561	4	2
1	decline	393769	2561	4	2
1	fold	393769	2561	99	2
1	lertsarep	393769	2561	2	2
1	metrics	393769	2561	21	2
1	dnase	393769	2561	16	2
1	biochemical	393769	2561	110	2
1	detail	393769	2561	213	2
1	agent	393769	2561	43	2
1	enzymes	393769	2561	349	2
1	facilitate	393769	2561	94	2
1	geo	393769	2561	87	2
1	opines	393769	2561	4	2
1	phytohormons	393769	2561	4	2
1	pathogenicitydesign	393769	2561	97	2
1	extraxted	393769	2561	4	2
1	biosciences	393769	2561	203	2
1	entry	393769	2561	24	2
1	content	393769	2561	86	2
1	disease	393769	2561	712	2
1	recently	393769	2561	208	2
1	contamination	393769	2561	16	2
1	solute	393769	2561	12	2
1	mutantl	393769	2561	2	2
1	dfg	393769	2561	787	2
1	juliusvonsachsplatz	393769	2561	4	2
1	electrophysiology	393769	2561	4	2
1	partial	393769	2561	4	2
1	nontumour	393769	2561	4	2
1	metabolites	393769	2561	134	2
1	followed	393769	2561	46	2
1	plasmid	393769	2561	4	2
1	submitted	393769	2561	52	2
1	tumorous	393769	2561	4	2
1	pathological	393769	2561	4	2
1	world	393769	2561	14	2
1	wuerzburg	393769	2561	4	2
1	initiated	393769	2561	133	2
1	vineyards	393769	2561	4	2
1	transporter	393769	2561	67	2
1	extraordinary	393769	2561	13	2
1	transpiration	393769	2561	12	2
1	physiology	393769	2561	287	2
1	rosalia	393769	2561	4	2
1	base	393769	2561	150	2
1	deeken	393769	2561	4	2
1	influence	393769	2561	101	2
1	enlargement	393769	2561	4	2
1	wassilewskija	393769	2561	51	2
1	normal	393769	2561	185	2
1	induce	393769	2561	216	2
1	rneasy	393769	2561	117	2
1	parameters	393769	2561	104	2
1	orchards	393769	2561	4	2
1	comparisons	393769	2561	193	2
1	treatmentsconditions	393769	2561	21	2
1	soils	393769	2561	32	2
1	nuclear	393769	2561	327	2
1	treatment	393769	2561	2594	2
1	tumefaciensinduced	393769	2561	4	2
1	analysed	393769	2561	92	2
1	nontumor	393769	2561	4	2
1	record	393769	2561	63	2
1	proliferation	393769	2561	123	2
1	growing	393769	2561	80	2
1	integration	393769	2561	34	2
1	eliminate	393769	2561	48	2
1	abundances	393769	2561	27	2
1	causative	393769	2561	4	2
1	technologies	393769	2561	97	2
1	sugar	393769	2561	143	2
1	stimulate	393769	2561	10	2
1	full	393769	2561	163	2
1	wounds	393769	2561	4	2
1	deekenadeeketumsldrep	393769	2561	2	2
1	catalysing	393769	2561	4	2
1	kit	393769	2561	191	2
1	accession	393769	2561	38	2
1	division	393769	2561	321	2
1	times	393769	2561	152	2
1	mini	393769	2561	78	2
1	feared	393769	2561	4	2
1	represents	393769	2561	18	2
1	minerals	393769	2561	4	2
1	information	393769	2561	183	2
1	structure	393769	2561	36	2
1	affycab	393769	2561	1	1
1	affycaa	393769	2561	1	1
2	secondary	393769	4714	465	188
2	growth	393769	4714	2284	180
2	leyser	393769	4714	108	108
2	mutants	393769	4714	2829	108
2	insights	393769	4714	222	108
2	wood	393769	4714	76	76
2	grown	393769	4714	2061	76
2	vascular	393769	4714	245	74
2	seeds	393769	4714	1055	72
2	even	393769	4714	202	72
2	applied	393769	4714	283	72
2	atmyb	393769	4714	126	72
2	mutant	393769	4714	4447	72
2	holdsworth	393769	4714	72	72
2	knockout	393769	4714	305	72
2	consortium	393769	4714	117	72
2	dormancy	393769	4714	119	72
2	development	393769	4714	2122	40
2	trees	393769	4714	38	38
2	cambium	393769	4714	113	38
2	insertionmutant	393769	4714	36	36
2	strainorlinedesign	393769	4714	241	36
2	fact	393769	4714	60	36
2	note	393769	4714	42	36
2	numbers	393769	4714	94	36
2	focuses	393769	4714	66	36
2	garnet	393769	4714	99	36
2	york	393769	4714	83	36
2	build	393769	4714	83	36
2	iacr	393769	4714	36	36
2	value	393769	4714	96	36
2	bbsrc	393769	4714	280	36
2	mybko	393769	4714	36	36
2	meristematic	393769	4714	163	36
2	themselves	393769	4714	62	36
2	meristems	393769	4714	80	36
2	builds	393769	4714	36	36
2	terrestrial	393769	4714	56	36
2	power	393769	4714	42	36
2	ecosystems	393769	4714	54	36
2	extract	393769	4714	43	36
2	tissueorganspecificity	393769	4714	36	36
2	huge	393769	4714	44	36
2	below	393769	4714	332	36
2	genetics	393769	4714	183	36
2	expand	393769	4714	124	36
2	chosen	393769	4714	91	36
2	exploiting	393769	4714	36	36
2	allocation	393769	4714	68	36
2	initiative	393769	4714	36	36
2	genotypes	393769	4714	190	36
2	hypocotyl	393769	4714	167	36
2	designed	393769	4714	121	36
2	cambia	393769	4714	36	36
2	genetic	393769	4714	1144	36
2	facet	393769	4714	36	36
2	generate	393769	4714	77	36
2	axr	393769	4714	70	36
2	meant	393769	4714	36	36
2	shoot	393769	4714	1011	36
2	basic	393769	4714	73	36
2	geneknockout	393769	4714	48	36
2	prominent	393769	4714	70	36
2	subject	393769	4714	56	36
2	functioning	393769	4714	50	36
2	perspectives	393769	4714	36	36
2	base	393769	4714	150	36
2	underpin	393769	4714	64	36
2	cambiumspecific	393769	4714	36	36
2	comprehensive	393769	4714	156	36
2	beyond	393769	4714	48	36
2	induce	393769	4714	216	36
2	albeit	393769	4714	108	36
2	please	393769	4714	36	36
2	ecotypeanalysis	393769	4714	36	36
2	group	393769	4714	225	36
2	genomics	393769	4714	208	36
2	combining	393769	4714	54	36
2	analysisthe	393769	4714	36	36
2	economic	393769	4714	51	36
2	exhibit	393769	4714	247	36
2	feature	393769	4714	91	36
2	cambial	393769	4714	36	36
2	partners	393769	4714	46	36
2	shoots	393769	4714	499	36
2	core	393769	4714	168	36
2	aba	393769	4714	901	36
2	ottoline	393769	4714	36	36
2	despite	393769	4714	247	36
2	dormancyimpacted	393769	4714	36	36
2	michael	393769	4714	48	36
2	labs	393769	4714	46	36
2	abi	393769	4714	318	36
2	established	393769	4714	109	36
2	phenomena	393769	4714	36	36
2	holdworth	393769	4714	36	36
2	relationship	393769	4714	85	36
2	mutations	393769	4714	283	36
2	laboratory	393769	4714	190	36
2	meristem	393769	4714	224	36
2	dataset	393769	4714	232	36
2	hypocotyls	393769	4714	102	8
2	mcathaduboskx	393769	4714	6	6
2	mcathaduboskc	393769	4714	5	5
2	thickened	393769	4714	9	4
2	chaffey	393769	4714	4	4
2	day	393769	4714	1597	4
2	phys	393769	4714	6	4
2	short	393769	4714	207	4
2	xylem	393769	4714	278	4
2	mcathaduboswth	393769	4714	3	3
2	mcathadubosaah	393769	4714	3	3
2	mcathaduboswtx	393769	4714	3	3
2	mcathadubosarh	393769	4714	3	3
2	mcathadubosaih	393769	4714	3	3
2	mcathaduboswtc	393769	4714	3	3
2	mcathadubosmxh	393769	4714	3	3
2	mcathaduboswlh	393769	4714	3	3
2	light	393769	4714	3023	2
2	wall	393769	4714	326	2
2	columbia	393769	4714	703	2
2	liquid	393769	4714	419	2
2	tree	393769	4714	2	2
2	closely	393769	4714	54	2
2	completed	393769	4714	14	2
2	probing	393769	4714	2	2
2	submitted	393769	4714	52	2
2	resembles	393769	4714	2	2
2	dark	393769	4714	843	2
2	mbathaelandch	393769	4714	2	2
2	months	393769	4714	2	2
2	utilise	393769	4714	2	2
2	growthconditiondesign	393769	4714	381	2
2	angiosperm	393769	4714	2	2
2	once	393769	4714	52	2
2	cork	393769	4714	13	2
2	nasc	393769	4714	161	2
2	full	393769	4714	163	2
2	nitrogen	393769	4714	503	2
2	snapfrozen	393769	4714	2	2
2	extensive	393769	4714	234	2
2	structure	393769	4714	36	2
2	mcathaduboskcrepeat	393769	4714	1	1
3	lbd	393769	3899	264	114
3	mutant	393769	3899	4447	68
3	seedlings	393769	3899	2976	66
3	iae	393769	3899	54	54
3	anthocyanin	393769	3899	132	45
3	treatment	393769	3899	2594	44
3	wildtype	393769	3899	1217	42
3	growth	393769	3899	2284	42
3	part	393769	3899	2070	39
3	nitrate	393769	3899	269	39
3	mutants	393769	3899	2829	39
3	repair	393769	3899	54	36
3	control	393769	3899	2267	34
3	dsb	393769	3899	28	28
3	grown	393769	3899	2061	28
3	treated	393769	3899	1383	27
3	mycotoxin	393769	3899	88	27
3	candidate	393769	3899	222	22
3	wild	393769	3899	2347	21
3	nitrogen	393769	3899	503	21
3	tdna	393769	3899	556	19
3	pap	393769	3899	36	18
3	restricted	393769	3899	73	18
3	nno	393769	3899	36	18
3	global	393769	3899	2074	18
3	loci	393769	3899	194	18
3	biosynthesis	393769	3899	565	18
3	overexpressing	393769	3899	165	18
3	service	393769	3899	28	18
3	reductase	393769	3899	54	18
3	suppresses	393769	3899	64	18
3	absence	393769	3899	321	17
3	level	393769	3899	1648	17
3	transgenic	393769	3899	790	17
3	gpa	393769	3899	56	16
3	insertion	393769	3899	336	16
3	takeshi	393769	3899	18	15
3	coregulation	393769	3899	816	15
3	mizuno	393769	3899	18	15
3	constitutive	393769	3899	222	15
3	overexpression	393769	3899	321	15
3	genetics	393769	3899	183	15
3	takatoshi	393769	3899	18	15
3	dfg	393769	3899	787	15
3	splicing	393769	3899	866	15
3	stress	393769	3899	2748	15
3	flood	393769	3899	783	15
3	essential	393769	3899	1255	15
3	kiba	393769	3899	18	15
3	primary	393769	3899	930	15
3	light	393769	3899	3023	14
3	leeds	393769	3899	16	14
3	development	393769	3899	2122	14
3	metabolic	393769	3899	340	14
3	untreated	393769	3899	184	14
3	acid	393769	3899	1466	14
3	preparation	393769	3899	122	13
3	members	393769	3899	202	13
3	domain	393769	3899	232	13
3	identifying	393769	3899	138	13
3	labeling	393769	3899	103	12
3	free	393769	3899	50	12
3	nhej	393769	3899	12	12
3	secondary	393769	3899	465	12
3	agent	393769	3899	43	12
3	arrc	393769	3899	12	12
3	amino	393769	3899	136	12
3	roles	393769	3899	201	12
3	mutated	393769	3899	45	12
3	ozone	393769	3899	32	12
3	reat	393769	3899	12	12
3	induction	393769	3899	462	12
3	aba	393769	3899	901	12
3	atku	393769	3899	12	12
3	paper	393769	3899	27	11
3	parts	393769	3899	129	11
3	compoundtreatmentdesign	393769	3899	179	11
3	lancaster	393769	3899	73	11
3	modified	393769	3899	75	11
3	developmental	393769	3899	1478	10
3	lateral	393769	3899	543	10
3	negative	393769	3899	188	10
3	time	393769	3899	2365	10
3	uptake	393769	3899	132	10
3	aid	393769	3899	22	9
3	repressers	393769	3899	18	9
3	cause	393769	3899	83	9
3	nnosufficient	393769	3899	18	9
3	cytokinin	393769	3899	176	9
3	nonregulation	393769	3899	18	9
3	anthocyanins	393769	3899	18	9
3	conversely	393769	3899	29	9
3	starch	393769	3899	171	9
3	homologs	393769	3899	42	9
3	locus	393769	3899	149	9
3	repression	393769	3899	92	9
3	bzip	393769	3899	78	9
3	straightforward	393769	3899	27	9
3	repress	393769	3899	74	9
3	belive	393769	3899	9	9
3	non	393769	3899	40	9
3	interval	393769	3899	9	9
3	difficult	393769	3899	55	9
3	transcriptomics	393769	3899	15	9
3	quercetin	393769	3899	18	9
3	biosynthetic	393769	3899	149	9
3	getcid	393769	3899	9	9
3	indirectly	393769	3899	51	9
3	mapping	393769	3899	19	9
3	content	393769	3899	86	9
3	anthocyaninspecific	393769	3899	18	9
3	nrelated	393769	3899	18	9
3	limited	393769	3899	168	9
3	organ	393769	3899	420	9
3	besides	393769	3899	36	9
3	cyanidin	393769	3899	18	9
3	region	393769	3899	50	9
3	towards	393769	3899	63	9
3	tie	393769	3899	9	9
3	activityactivation	393769	3899	18	9
3	chromosome	393769	3899	24	9
3	widespread	393769	3899	37	9
3	believe	393769	3899	35	9
3	flavonoid	393769	3899	66	9
3	proved	393769	3899	45	9
3	phenotypes	393769	3899	230	9
3	characterise	393769	3899	10	9
3	accumulate	393769	3899	127	9
3	assimilation	393769	3899	49	9
3	currently	393769	3899	71	9
3	kaempferolglycoside	393769	3899	18	9
3	relatively	393769	3899	90	9
3	boundary	393769	3899	46	9
3	fulfill	393769	3899	18	9
3	trehalosep	393769	3899	24	9
3	starvation	393769	3899	148	9
3	nnoinduced	393769	3899	18	9
3	knockout	393769	3899	305	9
3	arr	393769	3899	380	9
3	strongly	393769	3899	269	9
3	days	393769	3899	1517	9
3	sufficiently	393769	3899	9	9
3	require	393769	3899	180	9
3	nresponsive	393769	3899	18	9
3	full	393769	3899	163	9
3	close	393769	3899	64	9
3	medium	393769	3899	210	9
3	root	393769	3899	3592	9
3	localised	393769	3899	21	9
3	navailability	393769	3899	18	9
3	tzeatin	393769	3899	24	9
3	report	393769	3899	72	9
3	geneticmodificationdesign	393769	3899	545	8
3	recombination	393769	3899	14	8
3	roots	393769	3899	1772	8
3	phenanthrene	393769	3899	20	8
3	pah	393769	3899	20	8
3	toxic	393769	3899	182	8
3	rfbp	393769	3899	8	8
3	damage	393769	3899	42	8
3	breaks	393769	3899	14	8
3	strand	393769	3899	17	8
3	bleomycin	393769	3899	8	8
3	high	393769	3899	1212	8
3	strainorlinedesign	393769	3899	241	7
3	yet	393769	3899	151	7
3	separate	393769	3899	85	7
3	upregulated	393769	3899	436	7
3	leaf	393769	3899	1698	7
3	studied	393769	3899	191	6
3	sensitivity	393769	3899	157	6
3	synthase	393769	3899	263	6
3	nutrient	393769	3899	247	6
3	columbia	393769	3899	703	6
3	liquid	393769	3899	419	6
3	phosphate	393769	3899	146	6
3	oxidative	393769	3899	127	6
3	applied	393769	3899	283	6
3	enzymes	393769	3899	349	6
3	solvent	393769	3899	68	6
3	pjathajarvisiae	393769	3899	6	6
3	vienna	393769	3899	18	6
3	induced	393769	3899	815	6
3	inhibitor	393769	3899	250	6
3	sterile	393769	3899	166	6
3	phloem	393769	3899	491	6
3	vasculature	393769	3899	40	6
3	ozonefumigated	393769	3899	12	6
3	phr	393769	3899	87	6
3	expansion	393769	3899	99	6
3	ethylene	393769	3899	709	6
3	reduction	393769	3899	156	6
3	evaluate	393769	3899	113	6
3	overexpresser	393769	3899	6	6
3	lead	393769	3899	161	6
3	werner	393769	3899	16	6
3	humans	393769	3899	24	6
3	major	393769	3899	181	6
3	defense	393769	3899	800	5
3	systems	393769	3899	205	5
3	ecotype	393769	3899	371	5
3	form	393769	3899	212	5
3	induce	393769	3899	216	5
3	low	393769	3899	1101	5
3	probe	393769	3899	80	5
3	stomatal	393769	3899	199	5
3	col	393769	3899	2092	5
3	chemotherapeutic	393769	3899	4	4
3	apolycombchromo	393769	3899	4	4
3	preference	393769	3899	4	4
3	res	393769	3899	4	4
3	atmyc	393769	3899	70	4
3	expertise	393769	3899	4	4
3	gamma	393769	3899	4	4
3	abundance	393769	3899	256	4
3	microgram	393769	3899	4	4
3	west	393769	3899	21	4
3	express	393769	3899	163	4
3	few	393769	3899	102	4
3	illegitimate	393769	3899	4	4
3	cain	393769	3899	4	4
3	characterised	393769	3899	38	4
3	less	393769	3899	224	4
3	reaches	393769	3899	4	4
3	eukaryotes	393769	3899	58	4
3	weekold	393769	3899	68	4
3	build	393769	3899	83	4
3	wrky	393769	3899	162	4
3	turtle	393769	3899	4	4
3	ethyleneinducible	393769	3899	10	4
3	functionally	393769	3899	55	4
3	resources	393769	3899	43	4
3	pathwaythe	393769	3899	4	4
3	compensation	393769	3899	4	4
3	katharine	393769	3899	4	4
3	produces	393769	3899	18	4
3	abainduced	393769	3899	48	4
3	riboflavinbinding	393769	3899	4	4
3	exist	393769	3899	41	4
3	clarendon	393769	3899	4	4
3	favour	393769	3899	28	4
3	compensatory	393769	3899	10	4
3	ectopic	393769	3899	129	4
3	media	393769	3899	195	4
3	consisting	393769	3899	29	4
3	main	393769	3899	45	4
3	excellent	393769	3899	14	4
3	rnai	393769	3899	98	4
3	argues	393769	3899	4	4
3	proposal	393769	3899	43	4
3	levelthe	393769	3899	4	4
3	conduct	393769	3899	4	4
3	flavins	393769	3899	4	4
3	fundamental	393769	3899	30	4
3	influence	393769	3899	101	4
3	defined	393769	3899	252	4
3	wassilewskija	393769	3899	51	4
3	animal	393769	3899	193	4
3	pahs	393769	3899	10	4
3	flavin	393769	3899	4	4
3	agar	393769	3899	417	4
3	contents	393769	3899	87	4
3	field	393769	3899	28	4
3	once	393769	3899	52	4
3	transporters	393769	3899	140	4
3	purpose	393769	3899	59	4
3	riboflavin	393769	3899	4	4
3	genotoxic	393769	3899	4	4
3	lsjt	393769	3899	4	4
3	instrumental	393769	3899	4	4
3	second	393769	3899	85	4
3	ros	393769	3899	128	4
3	reported	393769	3899	91	4
3	switched	393769	3899	4	4
3	mut	393769	3899	17	4
3	pathwayswe	393769	3899	4	4
3	irradiation	393769	3899	40	4
3	binding	393769	3899	144	4
3	standard	393769	3899	152	4
3	search	393769	3899	10	4
3	menke	393769	3899	4	4
3	inhibits	393769	3899	80	4
3	laboratory	393769	3899	190	4
3	information	393769	3899	183	4
3	modulated	393769	3899	29	4
3	proven	393769	3899	15	3
3	sole	393769	3899	8	3
3	sulfate	393769	3899	76	3
3	serve	393769	3899	98	3
3	alleles	393769	3899	225	3
3	pinpoint	393769	3899	8	3
3	much	393769	3899	77	3
3	ammonium	393769	3899	104	3
3	transportmetabolism	393769	3899	8	3
3	plates	393769	3899	395	3
3	enzyme	393769	3899	239	3
3	phosphatase	393769	3899	67	3
3	combinatorial	393769	3899	61	3
3	acclimatization	393769	3899	8	3
3	producing	393769	3899	25	3
3	partially	393769	3899	84	3
3	source	393769	3899	45	3
3	flowering	393769	3899	385	3
3	glucosephosphate	393769	3899	8	3
3	seeds	393769	3899	1055	3
3	garnet	393769	3899	99	3
3	deuterium	393769	3899	15	3
3	affecting	393769	3899	194	3
3	percentage	393769	3899	15	3
3	cop	393769	3899	117	3
3	shortozonerepath	393769	3899	3	3
3	nitrite	393769	3899	8	3
3	lightdark	393769	3899	362	3
3	isomerase	393769	3899	8	3
3	almost	393769	3899	83	3
3	evaluated	393769	3899	62	3
3	conditional	393769	3899	56	3
3	boku	393769	3899	8	3
3	fungi	393769	3899	52	3
3	freezing	393769	3899	241	3
3	pentose	393769	3899	8	3
3	yellow	393769	3899	6	3
3	substantial	393769	3899	15	3
3	disadvantage	393769	3899	15	3
3	previoulsly	393769	3899	15	3
3	clayton	393769	3899	6	3
3	constant	393769	3899	253	3
3	antioxidant	393769	3899	56	3
3	phytotoxic	393769	3899	8	3
3	families	393769	3899	72	3
3	center	393769	3899	110	3
3	space	393769	3899	90	3
3	ofa	393769	3899	8	3
3	toxin	393769	3899	16	3
3	sterilized	393769	3899	77	3
3	detected	393769	3899	133	3
3	prior	393769	3899	119	3
3	cameleon	393769	3899	6	3
3	mainly	393769	3899	64	3
3	traits	393769	3899	100	3
3	modeling	393769	3899	102	3
3	germinated	393769	3899	141	3
3	diseases	393769	3899	33	3
3	sucrose	393769	3899	297	3
3	submission	393769	3899	6	3
3	rnase	393769	3899	6	3
3	proteomic	393769	3899	15	3
3	phosphoglycerate	393769	3899	8	3
3	indentify	393769	3899	15	3
3	fungal	393769	3899	171	3
3	another	393769	3899	187	3
3	apoaequorin	393769	3899	6	3
3	orf	393769	3899	8	3
3	plan	393769	3899	53	3
3	clustering	393769	3899	71	3
3	restores	393769	3899	28	3
3	boolean	393769	3899	72	3
3	rli	393769	3899	6	3
3	transformed	393769	3899	102	3
3	stream	393769	3899	6	3
3	stratified	393769	3899	149	3
3	selective	393769	3899	20	3
3	select	393769	3899	64	3
3	austria	393769	3899	10	3
3	detectable	393769	3899	38	3
3	potential	393769	3899	183	3
3	metabolites	393769	3899	134	3
3	diseasesthus	393769	3899	8	3
3	showing	393769	3899	84	3
3	increases	393769	3899	178	3
3	database	393769	3899	19	3
3	elucidated	393769	3899	44	3
3	expected	393769	3899	38	3
3	hybridising	393769	3899	13	3
3	early	393769	3899	1003	3
3	causing	393769	3899	45	3
3	phrlike	393769	3899	24	3
3	hydroponically	393769	3899	8	3
3	nitrateresponsive	393769	3899	8	3
3	phosphatelacking	393769	3899	24	3
3	dark	393769	3899	843	3
3	techinique	393769	3899	15	3
3	fumigation	393769	3899	6	3
3	inhibited	393769	3899	116	3
3	mode	393769	3899	43	3
3	anova	393769	3899	24	3
3	effected	393769	3899	15	3
3	account	393769	3899	83	3
3	triggered	393769	3899	167	3
3	labelled	393769	3899	6	3
3	nicotianamine	393769	3899	56	3
3	mycotoxins	393769	3899	8	3
3	calcium	393769	3899	100	3
3	begun	393769	3899	24	3
3	ferredoxin	393769	3899	27	3
3	transcriptomic	393769	3899	210	3
3	animals	393769	3899	87	3
3	shaken	393769	3899	8	3
3	later	393769	3899	146	3
3	briefly	393769	3899	8	3
3	pjathajarvisb	393769	3899	3	3
3	cellspecific	393769	3899	264	3
3	phases	393769	3899	24	3
3	iron	393769	3899	502	3
3	repeated	393769	3899	190	3
3	phrphl	393769	3899	24	3
3	agricultural	393769	3899	88	3
3	severity	393769	3899	8	3
3	stronger	393769	3899	8	3
3	nematodes	393769	3899	6	3
3	virulence	393769	3899	311	3
3	gst	393769	3899	10	3
3	sap	393769	3899	32	3
3	depend	393769	3899	43	3
3	cycles	393769	3899	211	3
3	extracted	393769	3899	408	3
3	variations	393769	3899	28	3
3	transposon	393769	3899	10	3
3	redundant	393769	3899	79	3
3	end	393769	3899	152	3
3	dmso	393769	3899	74	3
3	effective	393769	3899	41	3
3	assessed	393769	3899	26	3
3	analysed	393769	3899	92	3
3	expect	393769	3899	32	3
3	history	393769	3899	15	3
3	uptakereduction	393769	3899	8	3
3	fluorescently	393769	3899	6	3
3	shootpi	393769	3899	12	3
3	nematode	393769	3899	44	3
3	germination	393769	3899	518	3
3	eleri	393769	3899	6	3
3	clock	393769	3899	321	3
3	muthgasse	393769	3899	8	3
3	shoots	393769	3899	499	3
3	unpublished	393769	3899	72	3
3	crossing	393769	3899	36	3
3	ppb	393769	3899	6	3
3	assist	393769	3899	15	3
3	mutase	393769	3899	8	3
3	short	393769	3899	207	3
3	ulrike	393769	3899	8	3
3	encode	393769	3899	117	3
3	exposing	393769	3899	112	3
3	collections	393769	3899	6	3
3	mycotoxinis	393769	3899	8	3
3	circadian	393769	3899	808	3
3	established	393769	3899	109	3
3	searching	393769	3899	24	3
3	eight	393769	3899	62	3
3	integrate	393769	3899	141	3
3	glycolysis	393769	3899	52	3
3	sensing	393769	3899	97	3
3	accession	393769	3899	38	3
3	remain	393769	3899	51	3
3	cucurbits	393769	3899	15	3
3	mediating	393769	3899	119	3
3	times	393769	3899	152	3
3	material	393769	3899	226	3
3	inferred	393769	3899	38	3
3	carbon	393769	3899	500	3
3	combined	393769	3899	135	3
3	analyze	393769	3899	109	3
3	closure	393769	3899	38	2
3	requesting	393769	3899	4	2
3	conclusions	393769	3899	69	2
3	abainducible	393769	3899	4	2
3	reduce	393769	3899	33	2
3	resilience	393769	3899	5	2
3	infection	393769	3899	776	2
3	reactive	393769	3899	157	2
3	noncalcicole	393769	3899	24	2
3	rhizospheric	393769	3899	40	2
3	rate	393769	3899	136	2
3	systematically	393769	3899	79	2
3	asubunit	393769	3899	4	2
3	xoconostlerlirepath	393769	3899	3	2
3	numerous	393769	3899	109	2
3	deficiency	393769	3899	566	2
3	environmentally	393769	3899	9	2
3	compounds	393769	3899	110	2
3	byproducts	393769	3899	11	2
3	heterotrimeric	393769	3899	100	2
3	ecotypes	393769	3899	199	2
3	finding	393769	3899	50	2
3	reporter	393769	3899	57	2
3	phenanthrenetreated	393769	3899	5	2
3	gfa	393769	3899	4	2
3	polycyclic	393769	3899	5	2
3	wangwildtypecolmicromolarkclminshootsrepath	393769	3899	2	2
3	grew	393769	3899	61	2
3	vacuole	393769	3899	5	2
3	detail	393769	3899	213	2
3	avenues	393769	3899	5	2
3	gprotein	393769	3899	4	2
3	old	393769	3899	572	2
3	female	393769	3899	52	2
3	widelydistributed	393769	3899	5	2
3	fuel	393769	3899	5	2
3	combustion	393769	3899	5	2
3	transport	393769	3899	144	2
3	ethyleneindependent	393769	3899	5	2
3	reporters	393769	3899	5	2
3	closely	393769	3899	54	2
3	open	393769	3899	56	2
3	cainwtrepath	393769	3899	2	2
3	assayed	393769	3899	65	2
3	etr	393769	3899	36	2
3	cycle	393769	3899	558	2
3	carbonbased	393769	3899	5	2
3	pahtreated	393769	3899	5	2
3	perturbations	393769	3899	21	2
3	indicating	393769	3899	86	2
3	leading	393769	3899	92	2
3	stransferases	393769	3899	5	2
3	schachtii	393769	3899	4	2
3	longer	393769	3899	133	2
3	urwin	393769	3899	4	2
3	necrosis	393769	3899	11	2
3	exp	393769	3899	65	2
3	warwick	393769	3899	84	2
3	calcicole	393769	3899	24	2
3	variety	393769	3899	259	2
3	comparative	393769	3899	270	2
3	hormonal	393769	3899	167	2
3	hormone	393769	3899	253	2
3	oxygen	393769	3899	904	2
3	pahinduced	393769	3899	5	2
3	bacterial	393769	3899	368	2
3	published	393769	3899	44	2
3	phytoremediation	393769	3899	13	2
3	representing	393769	3899	49	2
3	improving	393769	3899	18	2
3	glutathione	393769	3899	110	2
3	activated	393769	3899	220	2
3	bzipko	393769	3899	12	2
3	deformation	393769	3899	5	2
3	bluelight	393769	3899	44	2
3	wang	393769	3899	4	2
3	persistent	393769	3899	13	2
3	hydrocarbons	393769	3899	5	2
3	researching	393769	3899	5	2
3	abscisic	393769	3899	303	2
3	tag	393769	3899	7	2
3	participate	393769	3899	26	2
3	challenged	393769	3899	30	2
3	boyes	393769	3899	4	2
3	engineering	393769	3899	5	2
3	ethyleneinsensitive	393769	3899	39	2
3	stage	393769	3899	1493	2
3	collectively	393769	3899	45	2
3	syncytium	393769	3899	4	2
3	physiological	393769	3899	302	2
3	caincdbknockoutrepath	393769	3899	2	2
3	wernermutanthrzearalenonejtrepath	393769	3899	2	2
3	involvement	393769	3899	52	2
3	carcinogenic	393769	3899	5	2
3	abain	393769	3899	4	2
3	xenobiotics	393769	3899	5	2
3	aromatic	393769	3899	5	2
3	valuable	393769	3899	85	2
3	mutations	393769	3899	283	2
3	recruitment	393769	3899	2	1
3	omitted	393769	3899	2	1
3	virulent	393769	3899	208	1
3	ellandand	393769	3899	8	1
3	horticulture	393769	3899	48	1
3	sterilised	393769	3899	8	1
3	bekir	393769	3899	15	1
3	left	393769	3899	102	1
3	abram	393769	3899	16	1
3	hammondcaesiumtreatedshootrepath	393769	3899	2	1
3	hoathaokamogpalaba	393769	3899	1	1
3	dramatically	393769	3899	82	1
3	vascular	393769	3899	245	1
3	wangwildtypecolmicromolarknominshootsrepath	393769	3899	2	1
3	seven	393769	3899	118	1
3	certain	393769	3899	84	1
3	journal	393769	3899	30	1
3	peter	393769	3899	2	1
3	cologne	393769	3899	15	1
3	probably	393769	3899	70	1
3	john	393769	3899	112	1
3	ceasium	393769	3899	34	1
3	contact	393769	3899	11	1
3	shirraslabcalcifugemmcaclrepath	393769	3899	2	1
3	syncytia	393769	3899	2	1
3	hoathaokamowsaba	393769	3899	1	1
3	feeding	393769	3899	70	1
3	breeding	393769	3899	19	1
3	penicuik	393769	3899	8	1
3	xoconostlewtrepath	393769	3899	3	1
3	daily	393769	3899	26	1
3	overview	393769	3899	2	1
3	precise	393769	3899	14	1
3	progressive	393769	3899	25	1
3	wernermutanthrcontroljsrepath	393769	3899	2	1
3	trichome	393769	3899	49	1
3	pseudomonas	393769	3899	217	1
3	urwinaurwininfsld	393769	3899	1	1
3	secretions	393769	3899	2	1
3	inside	393769	3899	120	1
3	application	393769	3899	189	1
3	interplay	393769	3899	113	1
3	subgroup	393769	3899	42	1
3	enable	393769	3899	87	1
3	adaptation	393769	3899	119	1
3	assure	393769	3899	12	1
3	pathogenicitydesign	393769	3899	97	1
3	studying	393769	3899	77	1
3	day	393769	3899	1597	1
3	cwathawestcwsb	393769	3899	1	1
3	somsissich	393769	3899	15	1
3	starved	393769	3899	41	1
3	behaviour	393769	3899	12	1
3	reflected	393769	3899	16	1
3	squares	393769	3899	2	1
3	extraneous	393769	3899	2	1
3	superficial	393769	3899	2	1
3	mock	393769	3899	359	1
3	excised	393769	3899	34	1
3	calcareous	393769	3899	32	1
3	environment	393769	3899	428	1
3	minimise	393769	3899	15	1
3	forms	393769	3899	23	1
3	talk	393769	3899	62	1
3	hammond	393769	3899	28	1
3	bundle	393769	3899	81	1
3	choice	393769	3899	22	1
3	illustrate	393769	3899	22	1
3	filter	393769	3899	90	1
3	defining	393769	3899	2	1
3	copseedlingbl	393769	3899	4	1
3	parasitic	393769	3899	2	1
3	shoot	393769	3899	1011	1
3	planta	393769	3899	32	1
3	syringae	393769	3899	276	1
3	forceps	393769	3899	2	1
3	heterodera	393769	3899	2	1
3	economically	393769	3899	2	1
3	microbe	393769	3899	27	1
3	senescence	393769	3899	114	1
3	schachtiiarabidopsis	393769	3899	2	1
3	ambion	393769	3899	23	1
3	care	393769	3899	2	1
3	cascades	393769	3899	38	1
3	downregulated	393769	3899	187	1
3	serves	393769	3899	18	1
3	host	393769	3899	676	1
3	blocks	393769	3899	62	1
3	cwathawestckuu	393769	3899	1	1
3	wellesbourne	393769	3899	40	1
3	uninfected	393769	3899	61	1
3	uelker	393769	3899	15	1
3	initially	393769	3899	58	1
3	inoculated	393769	3899	102	1
3	questions	393769	3899	22	1
3	sijmons	393769	3899	2	1
3	bailrigg	393769	3899	21	1
3	salts	393769	3899	40	1
3	ion	393769	3899	68	1
3	formed	393769	3899	53	1
3	gained	393769	3899	2	1
3	egg	393769	3899	44	1
3	widely	393769	3899	27	1
3	iia	393769	3899	15	1
3	rnalater	393769	3899	2	1
3	potassium	393769	3899	63	1
3	rneasy	393769	3899	117	1
3	growthconditiondesign	393769	3899	381	1
3	cwathawestcwsu	393769	3899	1	1
3	elongation	393769	3899	406	1
3	zinc	393769	3899	133	1
3	screening	393769	3899	53	1
3	zone	393769	3899	135	1
3	group	393769	3899	225	1
3	transfer	393769	3899	248	1
3	removed	393769	3899	36	1
3	photosynthesis	393769	3899	173	1
3	strain	393769	3899	216	1
3	equivalent	393769	3899	60	1
3	reliable	393769	3899	8	1
3	noninfected	393769	3899	2	1
3	chamber	393769	3899	409	1
3	watchmakers	393769	3899	2	1
3	releases	393769	3899	2	1
3	interactions	393769	3899	213	1
3	cal	393769	3899	40	1
3	dept	393769	3899	81	1
3	channels	393769	3899	8	1
3	water	393769	3899	331	1
3	sedentary	393769	3899	2	1
3	bev	393769	3899	16	1
3	section	393769	3899	77	1
3	pipetted	393769	3899	2	1
3	cwathawestckub	393769	3899	1	1
3	onto	393769	3899	2	1
3	centre	393769	3899	20	1
3	garnetsome	393769	3899	2	1
3	carlvonlinneweg	393769	3899	15	1
3	reference	393769	3899	173	1
3	approaches	393769	3899	78	1
3	finger	393769	3899	51	1
3	infective	393769	3899	2	1
3	maxplanckinstitute	393769	3899	53	1
3	subsequently	393769	3899	92	1
3	kit	393769	3899	191	1
3	consequently	393769	3899	97	1
3	wtsib	393769	3899	12	1
3	enhancing	393769	3899	6	1
3	rigorously	393769	3899	2	1
3	edward	393769	3899	2	1
3	ulkerwrkykopstdcrepath	393769	3899	5	1
3	cross	393769	3899	173	1
3	mutation	393769	3899	360	1
3	transparent	393769	3899	2	1
3	thin	393769	3899	2	1
3	structure	393769	3899	36	1
4	day	393769	3632	1597	136
4	seedlings	393769	3632	2976	76
4	treatment	393769	3632	2594	73
4	light	393769	3632	3023	68
4	part	393769	3632	2070	68
4	rafts	393769	3632	496	68
4	magenta	393769	3632	496	68
4	root	393769	3632	3592	67
4	col	393769	3632	2092	56
4	roots	393769	3632	1772	48
4	days	393769	3632	1517	48
4	primary	393769	3632	930	48
4	parasitica	393769	3632	100	45
4	global	393769	3632	2074	43
4	essential	393769	3632	1255	43
4	seeds	393769	3632	1055	38
4	level	393769	3632	1648	37
4	phytophthora	393769	3632	100	36
4	control	393769	3632	2267	36
4	stimulusorstressdesign	393769	3632	345	34
4	coregulation	393769	3632	816	34
4	lightdark	393769	3632	362	34
4	dfg	393769	3632	787	34
4	sown	393769	3632	411	34
4	splicing	393769	3632	866	34
4	msagarmedia	393769	3632	248	34
4	dark	393769	3632	843	34
4	stress	393769	3632	2748	34
4	humidity	393769	3632	308	34
4	sec	393769	3632	260	34
4	cold	393769	3632	610	34
4	jkudlaulm	393769	3632	248	34
4	msliquidmedia	393769	3632	248	34
4	growthconditiondesign	393769	3632	381	34
4	chamber	393769	3632	409	34
4	shoots	393769	3632	499	34
4	flood	393769	3632	783	34
4	initiation	393769	3632	279	33
4	dangelo	393769	3632	136	30
4	kilian	393769	3632	136	30
4	kudla	393769	3632	136	30
4	cecilia	393769	3632	136	30
4	joachim	393769	3632	136	30
4	anac	393769	3632	305	30
4	joerg	393769	3632	136	30
4	weinl	393769	3632	136	30
4	mutant	393769	3632	4447	30
4	batistic	393769	3632	136	30
4	stefan	393769	3632	136	30
4	oliver	393769	3632	136	30
4	wild	393769	3632	2347	29
4	lateral	393769	3632	543	28
4	infection	393769	3632	776	27
4	compatible	393769	3632	57	27
4	einsteincm	393769	3632	188	24
4	auxin	393769	3632	1256	20
4	pericycle	393769	3632	283	19
4	phase	393769	3632	311	18
4	oomycetes	393769	3632	20	18
4	analyzing	393769	3632	26	18
4	host	393769	3632	676	18
4	biotrophic	393769	3632	84	18
4	induction	393769	3632	462	18
4	necrotrophy	393769	3632	20	18
4	cycle	393769	3632	558	16
4	oxygen	393769	3632	904	16
4	slr	393769	3632	68	16
4	incubated	393769	3632	51	15
4	gainoffunction	393769	3632	41	14
4	plates	393769	3632	395	14
4	vertical	393769	3632	42	14
4	betaestradiol	393769	3632	36	14
4	sun	393769	3632	14	14
4	tips	393769	3632	214	14
4	transzeatin	393769	3632	34	14
4	physiology	393769	3632	287	14
4	ipt	393769	3632	14	14
4	rneasy	393769	3632	117	14
4	atiptpga	393769	3632	14	14
4	plate	393769	3632	14	14
4	grown	393769	3632	2061	14
4	kit	393769	3632	191	14
4	medium	393769	3632	210	14
4	mini	393769	3632	78	14
4	treated	393769	3632	1383	13
4	ecotype	393769	3632	371	12
4	early	393769	3632	1003	12
4	parental	393769	3632	317	12
4	lri	393769	3632	42	12
4	atgensaltstressrootshrep	393769	3632	12	11
4	atgenosmoticstressrootshrep	393769	3632	12	10
4	ueinsteincm	393769	3632	60	10
4	knockout	393769	3632	305	10
4	solanaceous	393769	3632	10	9
4	hosts	393769	3632	34	9
4	involving	393769	3632	145	9
4	pathogens	393769	3632	296	9
4	underlie	393769	3632	43	9
4	dissect	393769	3632	34	9
4	ecosystems	393769	3632	54	9
4	enable	393769	3632	87	9
4	wilde	393769	3632	52	9
4	diseases	393769	3632	33	9
4	agriculture	393769	3632	22	9
4	disease	393769	3632	712	9
4	characteristics	393769	3632	81	9
4	becomes	393769	3632	24	9
4	infecting	393769	3632	26	9
4	extended	393769	3632	56	9
4	devastating	393769	3632	10	9
4	appears	393769	3632	62	9
4	presently	393769	3632	10	9
4	beginning	393769	3632	42	9
4	soilborne	393769	3632	12	9
4	focused	393769	3632	122	9
4	plantoomycete	393769	3632	10	9
4	switch	393769	3632	41	9
4	representing	393769	3632	49	9
4	cellspecific	393769	3632	264	9
4	caused	393769	3632	82	9
4	biochip	393769	3632	10	9
4	feature	393769	3632	91	9
4	necrotrophic	393769	3632	40	9
4	opportunity	393769	3632	54	9
4	partners	393769	3632	46	9
4	arabidopsisp	393769	3632	10	9
4	extremely	393769	3632	36	9
4	short	393769	3632	207	9
4	physiological	393769	3632	302	9
4	majority	393769	3632	141	9
4	full	393769	3632	163	9
4	funguslike	393769	3632	10	9
4	characteristic	393769	3632	46	9
4	onset	393769	3632	82	9
4	range	393769	3632	193	9
4	customdesigned	393769	3632	10	9
4	genus	393769	3632	30	9
4	laboratory	393769	3632	190	9
4	modulations	393769	3632	10	9
4	analyze	393769	3632	109	9
4	atpphairepath	393769	3632	8	8
4	atmosphere	393769	3632	36	8
4	auxiaa	393769	3632	52	8
4	naa	393769	3632	42	8
4	nitrogen	393769	3632	503	8
4	division	393769	3632	321	8
4	genetic	393769	3632	1144	7
4	low	393769	3632	1101	6
4	atgencoldcrootshrep	393769	3632	12	6
4	khrepath	393769	3632	5	5
4	ehrepath	393769	3632	5	5
4	insight	393769	3632	230	4
4	trigger	393769	3632	178	4
4	thereby	393769	3632	83	4
4	koskulldring	393769	3632	32	4
4	nover	393769	3632	32	4
4	timecourse	393769	3632	231	4
4	auxininduced	393769	3632	25	4
4	fate	393769	3632	107	4
4	alphanaphthaleneacetic	393769	3632	14	4
4	lutz	393769	3632	32	4
4	result	393769	3632	237	4
4	divisions	393769	3632	52	4
4	suggesting	393769	3632	171	4
4	link	393769	3632	48	4
4	old	393769	3632	572	4
4	positive	393769	3632	119	4
4	rounds	393769	3632	14	4
4	existence	393769	3632	40	4
4	negative	393769	3632	188	4
4	behind	393769	3632	14	4
4	overexpression	393769	3632	321	4
4	overexpressed	393769	3632	64	4
4	triggers	393769	3632	68	4
4	inclusion	393769	3632	14	4
4	capable	393769	3632	36	4
4	machinery	393769	3632	66	4
4	finetuning	393769	3632	14	4
4	cyclin	393769	3632	14	4
4	steps	393769	3632	57	4
4	solitary	393769	3632	14	4
4	cycd	393769	3632	14	4
4	imbibed	393769	3632	139	4
4	pascal	393769	3632	32	4
4	von	393769	3632	32	4
4	feedback	393769	3632	26	4
4	zhrepath	393769	3632	4	4
4	take	393769	3632	84	4
4	monitored	393769	3632	104	4
4	dominant	393769	3632	193	4
4	transduction	393769	3632	150	4
4	core	393769	3632	168	4
4	domain	393769	3632	232	4
4	strongly	393769	3632	269	4
4	overexpressing	393769	3632	165	4
4	acid	393769	3632	1466	4
4	respecification	393769	3632	44	4
4	dtype	393769	3632	14	4
4	wildtype	393769	3632	1217	4
4	homeostasis	393769	3632	310	4
4	require	393769	3632	180	4
4	yielded	393769	3632	14	4
4	nac	393769	3632	76	4
4	accompanied	393769	3632	67	4
4	activation	393769	3632	274	4
4	did	393769	3632	192	4
4	knockedout	393769	3632	18	4
4	defective	393769	3632	145	4
4	absent	393769	3632	76	4
4	links	393769	3632	102	3
4	predominantly	393769	3632	114	3
4	vast	393769	3632	97	3
4	dissected	393769	3632	236	3
4	must	393769	3632	113	3
4	critical	393769	3632	279	3
4	tailored	393769	3632	106	3
4	organ	393769	3632	420	3
4	undetectable	393769	3632	84	3
4	atgendroughtstressrootshrep	393769	3632	14	3
4	discrete	393769	3632	96	3
4	comparative	393769	3632	270	3
4	proofofprinciple	393769	3632	84	3
4	branching	393769	3632	120	3
4	traditional	393769	3632	115	3
4	kno	393769	3632	57	3
4	whole	393769	3632	1114	3
4	tasks	393769	3632	90	3
4	nitrogeninduced	393769	3632	84	3
4	circuit	393769	3632	99	3
4	perform	393769	3632	146	3
4	hybridization	393769	3632	286	3
4	organs	393769	3632	420	3
4	class	393769	3632	118	3
4	comprised	393769	3632	183	3
4	massively	393769	3632	18	2
4	threeweekold	393769	3632	4	2
4	oligopeptides	393769	3632	6	2
4	atmospheric	393769	3632	16	2
4	transport	393769	3632	144	2
4	frozen	393769	3632	105	2
4	upregulated	393769	3632	436	2
4	atgenheatstresshhrecoveryrootshrep	393769	3632	8	2
4	transporter	393769	3632	67	2
4	peptides	393769	3632	12	2
4	atgenheatstressrootshrep	393769	3632	8	2
4	balance	393769	3632	41	2
4	enzymes	393769	3632	349	1
4	atcontrolrepath	393769	3632	2	1
4	kcl	393769	3632	30	1
4	minus	393769	3632	20	1
4	protoplastgenerating	393769	3632	9	1
5	della	393769	1004	500	112
5	atmyb	393769	1004	126	36
5	gibberellin	393769	1004	276	28
5	pathogens	393769	1004	296	28
5	detail	393769	1004	213	28
5	global	393769	1004	2074	28
5	classes	393769	1004	121	28
5	elicitors	393769	1004	105	28
5	stress	393769	1004	2748	28
5	hormonal	393769	1004	167	28
5	defence	393769	1004	227	28
5	destabilizing	393769	1004	99	28
5	growth	393769	1004	2284	28
5	integrate	393769	1004	141	28
5	hormones	393769	1004	298	28
5	death	393769	1004	281	24
5	xanthomonas	393769	1004	32	24
5	laer	393769	1004	75	21
5	wildtype	393769	1004	1217	18
5	forming	393769	1004	28	12
5	defense	393769	1004	800	12
5	antisense	393769	1004	96	12
5	inoculatedbiological	393769	1004	18	12
5	xcc	393769	1004	18	12
5	fatty	393769	1004	120	12
5	chain	393769	1004	58	12
5	enzymes	393769	1004	349	12
5	positive	393769	1004	119	12
5	attack	393769	1004	126	12
5	vlcfa	393769	1004	18	12
5	conditioning	393769	1004	18	12
5	acylcoa	393769	1004	18	12
5	form	393769	1004	212	12
5	biosynthesis	393769	1004	565	12
5	repexp	393769	1004	18	12
5	sites	393769	1004	44	12
5	misexpressing	393769	1004	18	12
5	elongase	393769	1004	18	12
5	overexpressor	393769	1004	118	12
5	strain	393769	1004	216	12
5	hypersensitive	393769	1004	175	12
5	time	393769	1004	2365	12
5	transgenic	393769	1004	790	12
5	complex	393769	1004	335	12
5	inoculation	393769	1004	460	12
5	programmed	393769	1004	75	12
5	acids	393769	1004	52	12
5	invasion	393769	1004	24	12
5	immune	393769	1004	24	12
5	control	393769	1004	2267	10
5	flgagrobacterium	393769	1004	6	6
5	penta	393769	1004	21	5
5	atmybox	393769	1004	5	4
5	pretreat	393769	1004	30	4
5	flg	393769	1004	309	3
5	gai	393769	1004	12	2
5	water	393769	1004	331	2
5	atmybas	393769	1004	2	2
5	paclobutrazol	393769	1004	39	1
5	dpi	393769	1004	136	1
5	pst	393769	1004	182	1
5	hpi	393769	1004	106	1
5	pac	393769	1004	15	1
5	treat	393769	1004	3	1
5	alternaria	393769	1004	36	1
6	salt	393769	8772	867	149
6	stress	393769	8772	2748	134
6	growth	393769	8772	2284	115
6	mpr	393769	8772	176	103
6	col	393769	8772	2092	82
6	resistance	393769	8772	1134	81
6	leaves	393769	8772	2090	69
6	aphid	393769	8772	151	66
6	part	393769	8772	2070	63
6	global	393769	8772	2074	63
6	phenotypic	393769	8772	253	59
6	defense	393769	8772	800	56
6	grown	393769	8772	2061	56
6	sos	393769	8772	96	52
6	mutant	393769	8772	4447	51
6	transgenic	393769	8772	790	51
6	erf	393769	8772	222	49
6	abiotic	393769	8772	353	48
6	wild	393769	8772	2347	47
6	essential	393769	8772	1255	46
6	infection	393769	8772	776	43
6	saliva	393769	8772	42	42
6	mpk	393769	8772	144	42
6	leaf	393769	8772	1698	41
6	did	393769	8772	192	41
6	control	393769	8772	2267	40
6	cbf	393769	8772	116	39
6	treatment	393769	8772	2594	39
6	aphids	393769	8772	75	36
6	absence	393769	8772	321	36
6	fitness	393769	8772	89	36
6	hopza	393769	8772	96	36
6	pto	393769	8772	96	36
6	diet	393769	8772	56	36
6	rlt	393769	8772	36	36
6	level	393769	8772	1648	35
6	mutants	393769	8772	2829	34
6	acid	393769	8772	1466	34
6	columbia	393769	8772	703	32
6	mgcl	393769	8772	111	32
6	secondary	393769	8772	465	30
6	mlo	393769	8772	90	30
6	chamber	393769	8772	409	30
6	coregulation	393769	8772	816	29
6	geneticmodificationdesign	393769	8772	545	29
6	organismpartcomparisondesign	393769	8772	464	29
6	dfg	393769	8772	787	29
6	splicing	393769	8772	866	29
6	biosynthesis	393769	8772	565	29
6	developmentordifferentiationdesign	393769	8772	483	29
6	days	393769	8772	1517	29
6	flood	393769	8772	783	29
6	primary	393769	8772	930	29
6	nacl	393769	8772	214	28
6	mannitol	393769	8772	54	28
6	effector	393769	8772	126	27
6	induced	393769	8772	815	27
6	syringae	393769	8772	276	27
6	ethylene	393769	8772	709	27
6	developmental	393769	8772	1478	26
6	crops	393769	8772	69	26
6	genetic	393769	8772	1144	25
6	complex	393769	8772	335	25
6	feeding	393769	8772	70	24
6	mock	393769	8772	359	24
6	environment	393769	8772	428	24
6	host	393769	8772	676	24
6	time	393769	8772	2365	24
6	persicae	393769	8772	58	24
6	naclrep	393769	8772	44	23
6	chambers	393769	8772	84	23
6	reproduction	393769	8772	247	23
6	site	393769	8772	135	23
6	seeds	393769	8772	1055	22
6	applied	393769	8772	283	22
6	cycle	393769	8772	558	22
6	transcriptomic	393769	8772	210	22
6	water	393769	8772	331	22
6	suggesting	393769	8772	171	21
6	metabolic	393769	8772	340	21
6	correlate	393769	8772	75	21
6	kinase	393769	8772	197	21
6	limited	393769	8772	168	20
6	injury	393769	8772	44	20
6	mildew	393769	8772	317	20
6	powdery	393769	8772	305	20
6	molecules	393769	8772	115	20
6	light	393769	8772	3023	19
6	defence	393769	8772	227	19
6	lohmann	393769	8772	237	18
6	salicylic	393769	8772	481	18
6	treated	393769	8772	1383	18
6	compounds	393769	8772	110	18
6	tss	393769	8772	48	18
6	pseudomonas	393769	8772	217	18
6	atiswi	393769	8772	18	18
6	flg	393769	8772	309	18
6	chr	393769	8772	66	18
6	interpretation	393769	8772	49	18
6	affysyringaemalagaathaliana	393769	8772	48	18
6	hypersensitive	393769	8772	175	18
6	nectar	393769	8772	406	18
6	modified	393769	8772	75	18
6	nectary	393769	8772	395	18
6	increasing	393769	8772	86	17
6	infiltrated	393769	8772	90	17
6	susceptible	393769	8772	85	16
6	endoreduplication	393769	8772	80	16
6	reported	393769	8772	91	16
6	osmoprotectant	393769	8772	24	15
6	trigger	393769	8772	178	15
6	constitutive	393769	8772	222	15
6	rnaseq	393769	8772	50	15
6	genecounter	393769	8772	30	15
6	colgl	393769	8772	36	15
6	pyl	393769	8772	24	15
6	mutation	393769	8772	360	15
6	immediately	393769	8772	233	14
6	occurred	393769	8772	82	14
6	phosphorylation	393769	8772	85	14
6	spap	393769	8772	20	14
6	map	393769	8772	383	14
6	gcc	393769	8772	48	14
6	elements	393769	8772	224	14
6	whole	393769	8772	1114	14
6	engineered	393769	8772	24	13
6	wall	393769	8772	326	13
6	confer	393769	8772	56	13
6	cbfdreba	393769	8772	24	13
6	chromatin	393769	8772	148	13
6	initiate	393769	8772	79	13
6	numerous	393769	8772	109	13
6	raw	393769	8772	49	13
6	nontargeted	393769	8772	24	13
6	intended	393769	8772	52	13
6	impacts	393769	8772	58	13
6	oxidative	393769	8772	127	13
6	prior	393769	8772	119	13
6	red	393769	8772	139	13
6	development	393769	8772	2122	13
6	advantage	393769	8772	77	13
6	dwarfing	393769	8772	24	13
6	ecotype	393769	8772	371	13
6	magnitude	393769	8772	59	13
6	extent	393769	8772	82	13
6	transgenes	393769	8772	46	13
6	redoxrelated	393769	8772	24	13
6	conferred	393769	8772	55	13
6	comparably	393769	8772	24	13
6	smaller	393769	8772	70	13
6	additionally	393769	8772	135	13
6	antiporter	393769	8772	24	13
6	risk	393769	8772	24	13
6	implications	393769	8772	30	13
6	soil	393769	8772	271	13
6	influence	393769	8772	101	13
6	comprehensive	393769	8772	156	13
6	agricultural	393769	8772	88	13
6	observations	393769	8772	53	13
6	nah	393769	8772	24	13
6	field	393769	8772	28	13
6	biotrophic	393769	8772	84	13
6	ecological	393769	8772	42	13
6	emphasize	393769	8772	24	13
6	concerns	393769	8772	24	13
6	wave	393769	8772	37	13
6	aba	393769	8772	901	13
6	assessment	393769	8772	60	13
6	biotic	393769	8772	144	13
6	evaluation	393769	8772	61	13
6	temperature	393769	8772	614	13
6	selection	393769	8772	60	13
6	productivitythere	393769	8772	24	13
6	regarding	393769	8772	38	13
6	greenhouse	393769	8772	24	13
6	analyze	393769	8772	109	13
6	artificial	393769	8772	18	12
6	ulp	393769	8772	27	12
6	mmol	393769	8772	30	12
6	upregulated	393769	8772	436	12
6	cornell	393769	8772	12	12
6	secretion	393769	8772	132	12
6	salivary	393769	8772	12	12
6	nectaries	393769	8772	268	12
6	possibly	393769	8772	84	12
6	humidity	393769	8772	308	12
6	induce	393769	8772	216	12
6	imi	393769	8772	34	12
6	jander	393769	8772	20	12
6	rows	393769	8772	60	12
6	jasmonate	393769	8772	525	12
6	infiltration	393769	8772	12	12
6	salivainduced	393769	8772	12	12
6	hrpz	393769	8772	60	11
6	brunner	393769	8772	60	11
6	surfaces	393769	8772	78	11
6	phytophthora	393769	8772	100	11
6	gml	393769	8772	60	11
6	atgenbrepath	393769	8772	42	11
6	hybridisations	393769	8772	124	11
6	lightdark	393769	8772	362	11
6	cfuml	393769	8772	87	11
6	old	393769	8772	572	11
6	redox	393769	8772	235	11
6	below	393769	8772	332	11
6	percival	393769	8772	60	11
6	lps	393769	8772	60	11
6	stratified	393769	8772	149	11
6	sown	393769	8772	411	11
6	nrnberger	393769	8772	42	11
6	infiltrations	393769	8772	60	11
6	base	393769	8772	150	11
6	regime	393769	8772	118	11
6	inoculated	393769	8772	102	11
6	frederic	393769	8772	60	11
6	bacterial	393769	8772	368	11
6	spores	393769	8772	97	11
6	flagellin	393769	8772	116	11
6	infestans	393769	8772	60	11
6	thorsten	393769	8772	42	11
6	inoculation	393769	8772	460	11
6	npp	393769	8772	60	11
6	nasc	393769	8772	161	11
6	virulent	393769	8772	208	10
6	dry	393769	8772	56	10
6	liquid	393769	8772	419	10
6	less	393769	8772	224	10
6	ecotypes	393769	8772	199	10
6	clo	393769	8772	26	10
6	elps	393769	8772	140	10
6	green	393769	8772	343	10
6	fungus	393769	8772	70	10
6	photoperiod	393769	8772	273	10
6	frozen	393769	8772	105	10
6	extraction	393769	8772	214	10
6	seed	393769	8772	1758	10
6	switch	393769	8772	41	10
6	roles	393769	8772	201	10
6	bacteria	393769	8772	150	10
6	transgene	393769	8772	100	10
6	identification	393769	8772	610	10
6	abi	393769	8772	318	10
6	flats	393769	8772	26	10
6	fecundity	393769	8772	24	10
6	iii	393769	8772	231	9
6	hosts	393769	8772	34	9
6	cause	393769	8772	83	9
6	pathogenic	393769	8772	158	9
6	bacterium	393769	8772	80	9
6	dramatically	393769	8772	82	9
6	flowering	393769	8772	385	9
6	ulpculpd	393769	8772	24	9
6	few	393769	8772	102	9
6	triggering	393769	8772	36	9
6	outnormal	393769	8772	24	9
6	quality	393769	8772	165	9
6	lateral	393769	8772	543	9
6	grew	393769	8772	61	9
6	helpful	393769	8772	24	9
6	inside	393769	8772	120	9
6	know	393769	8772	92	9
6	disease	393769	8772	712	9
6	microorganisms	393769	8772	28	9
6	tests	393769	8772	16	9
6	initiation	393769	8772	279	9
6	usual	393769	8772	24	9
6	relies	393769	8772	24	9
6	defenseeliciting	393769	8772	12	9
6	resistant	393769	8772	129	9
6	orontii	393769	8772	184	9
6	botrytis	393769	8772	46	9
6	translocates	393769	8772	24	9
6	cinerea	393769	8772	58	9
6	residue	393769	8772	30	9
6	knock	393769	8772	45	9
6	triggered	393769	8772	167	9
6	effectors	393769	8772	89	9
6	derivative	393769	8772	24	9
6	avirulence	393769	8772	78	9
6	statistical	393769	8772	36	9
6	codifies	393769	8772	24	9
6	take	393769	8772	84	9
6	sumoproteases	393769	8772	24	9
6	group	393769	8772	225	9
6	depend	393769	8772	43	9
6	cysteinprotease	393769	8772	24	9
6	induces	393769	8772	123	9
6	pathovars	393769	8772	24	9
6	tomato	393769	8772	153	9
6	necrotrophic	393769	8772	40	9
6	quantitative	393769	8772	387	9
6	translocate	393769	8772	24	9
6	reference	393769	8772	173	9
6	wildtype	393769	8772	1217	9
6	antisens	393769	8772	24	9
6	recognized	393769	8772	67	9
6	mybr	393769	8772	68	8
6	harvest	393769	8772	91	8
6	program	393769	8772	116	8
6	colglleafmm	393769	8772	8	8
6	glucosinolates	393769	8772	12	8
6	systemic	393769	8772	291	8
6	transgenicleafmm	393769	8772	8	8
6	ics	393769	8772	128	8
6	myb	393769	8772	385	8
6	vegetative	393769	8772	114	8
6	obligate	393769	8772	32	8
6	receptor	393769	8772	161	8
6	athaliana	393769	8772	48	8
6	acquired	393769	8772	64	8
6	rosette	393769	8772	345	8
6	still	393769	8772	72	7
6	resonance	393769	8772	24	7
6	atgeb	393769	8772	94	7
6	component	393769	8772	161	7
6	sensitivity	393769	8772	157	7
6	vivo	393769	8772	91	7
6	result	393769	8772	237	7
6	promoter	393769	8772	285	7
6	concert	393769	8772	24	7
6	support	393769	8772	169	7
6	redundancies	393769	8772	26	7
6	negative	393769	8772	188	7
6	peptide	393769	8772	64	7
6	genotypes	393769	8772	190	7
6	lost	393769	8772	124	7
6	metabolites	393769	8772	134	7
6	showing	393769	8772	84	7
6	elucidated	393769	8772	44	7
6	colour	393769	8772	18	7
6	atgea	393769	8772	92	7
6	energy	393769	8772	50	7
6	initiated	393769	8772	133	7
6	pdf	393769	8772	24	7
6	comparative	393769	8772	270	7
6	fluorescence	393769	8772	96	7
6	activates	393769	8772	88	7
6	stressed	393769	8772	52	7
6	gcos	393769	8772	14	7
6	atgec	393769	8772	92	7
6	overexpressor	393769	8772	118	7
6	association	393769	8772	68	7
6	evident	393769	8772	24	7
6	transfer	393769	8772	248	7
6	abscisic	393769	8772	303	7
6	motifs	393769	8772	70	7
6	perturbation	393769	8772	22	7
6	rapid	393769	8772	237	7
6	flagellinderived	393769	8772	24	7
6	flginduced	393769	8772	24	7
6	proliferation	393769	8772	123	7
6	element	393769	8772	97	7
6	immunoprecipitation	393769	8772	30	7
6	overexpressing	393769	8772	165	7
6	despite	393769	8772	247	7
6	minutes	393769	8772	80	7
6	require	393769	8772	180	7
6	activation	393769	8772	274	7
6	substrate	393769	8772	42	7
6	pathogenderived	393769	8772	24	7
6	mutations	393769	8772	283	7
6	modulates	393769	8772	40	7
6	syringe	393769	8772	57	6
6	aphiddeterrent	393769	8772	6	6
6	reveals	393769	8772	98	6
6	setuptreatment	393769	8772	6	6
6	pipeline	393769	8772	45	6
6	chlorothiazolyl	393769	8772	16	6
6	wellknown	393769	8772	6	6
6	rate	393769	8772	136	6
6	cabbage	393769	8772	6	6
6	density	393769	8772	118	6
6	invitrogen	393769	8772	18	6
6	local	393769	8772	44	6
6	remodeling	393769	8772	12	6
6	algorithm	393769	8772	37	6
6	nbp	393769	8772	12	6
6	quantity	393769	8772	28	6
6	involving	393769	8772	145	6
6	phytagar	393769	8772	6	6
6	pathogens	393769	8772	296	6
6	sepallata	393769	8772	6	6
6	quantified	393769	8772	6	6
6	recognizes	393769	8772	6	6
6	obvious	393769	8772	15	6
6	raised	393769	8772	27	6
6	rplhf	393769	8772	36	6
6	sra	393769	8772	12	6
6	lineage	393769	8772	36	6
6	enzymes	393769	8772	349	6
6	feed	393769	8772	17	6
6	parts	393769	8772	129	6
6	upregulation	393769	8772	108	6
6	salivate	393769	8772	6	6
6	fruitfull	393769	8772	6	6
6	suppressor	393769	8772	48	6
6	biosynthetic	393769	8772	149	6
6	thought	393769	8772	45	6
6	addtion	393769	8772	9	6
6	elicitor	393769	8772	43	6
6	neonicotinoids	393769	8772	16	6
6	subfamily	393769	8772	18	6
6	vos	393769	8772	20	6
6	sucrose	393769	8772	297	6
6	day	393769	8772	1597	6
6	conviron	393769	8772	6	6
6	needle	393769	8772	6	6
6	ringlet	393769	8772	6	6
6	overexpression	393769	8772	321	6
6	ddt	393769	8772	6	6
6	layers	393769	8772	249	6
6	corrected	393769	8772	6	6
6	significance	393769	8772	26	6
6	intact	393769	8772	44	6
6	selectively	393769	8772	6	6
6	infested	393769	8772	18	6
6	normalized	393769	8772	20	6
6	smyth	393769	8772	6	6
6	agamous	393769	8772	46	6
6	oleracea	393769	8772	24	6
6	tobaccoadapted	393769	8772	6	6
6	pot	393769	8772	34	6
6	parameterization	393769	8772	12	6
6	processing	393769	8772	30	6
6	repeatedly	393769	8772	6	6
6	fdr	393769	8772	6	6
6	indolic	393769	8772	18	6
6	methoxyindolylmethylglucosinolate	393769	8772	6	6
6	agilent	393769	8772	105	6
6	processed	393769	8772	82	6
6	pcr	393769	8772	60	6
6	flux	393769	8772	24	6
6	gcrma	393769	8772	10	6
6	probelevel	393769	8772	6	6
6	form	393769	8772	212	6
6	brassica	393769	8772	64	6
6	indicates	393769	8772	187	6
6	yeast	393769	8772	131	6
6	paired	393769	8772	6	6
6	planting	393769	8772	14	6
6	progeny	393769	8772	239	6
6	amino	393769	8772	136	6
6	confirms	393769	8772	6	6
6	similarly	393769	8772	41	6
6	phloem	393769	8772	491	6
6	marginal	393769	8772	26	6
6	neonicotinoid	393769	8772	16	6
6	downloaded	393769	8772	118	6
6	proteinaceous	393769	8772	6	6
6	osmocoat	393769	8772	6	6
6	increase	393769	8772	216	6
6	distribution	393769	8772	74	6
6	kept	393769	8772	42	6
6	carlsbad	393769	8772	6	6
6	pistillata	393769	8772	6	6
6	repeated	393769	8772	190	6
6	rneasy	393769	8772	117	6
6	interacts	393769	8772	42	6
6	fifty	393769	8772	6	6
6	floral	393769	8772	381	6
6	virulence	393769	8772	311	6
6	endogenous	393769	8772	107	6
6	detection	393769	8772	27	6
6	sap	393769	8772	32	6
6	represses	393769	8772	26	6
6	modulation	393769	8772	54	6
6	extracted	393769	8772	408	6
6	rltiswi	393769	8772	6	6
6	photosynthetic	393769	8772	104	6
6	physically	393769	8772	34	6
6	omethyltransferases	393769	8772	6	6
6	read	393769	8772	12	6
6	chloropyridinyl	393769	8772	16	6
6	limma	393769	8772	6	6
6	peach	393769	8772	6	6
6	aphidrepellent	393769	8772	6	6
6	inducer	393769	8772	104	6
6	assessed	393769	8772	26	6
6	night	393769	8772	98	6
6	discovery	393769	8772	74	6
6	phenocopies	393769	8772	6	6
6	glucosinolate	393769	8772	18	6
6	values	393769	8772	60	6
6	fertilizer	393769	8772	6	6
6	imitation	393769	8772	12	6
6	cups	393769	8772	6	6
6	probe	393769	8772	80	6
6	size	393769	8772	27	6
6	domain	393769	8772	232	6
6	sustainable	393769	8772	6	6
6	isolate	393769	8772	153	6
6	defects	393769	8772	114	6
6	acids	393769	8772	52	6
6	mix	393769	8772	42	6
6	bioanalyser	393769	8772	6	6
6	calls	393769	8772	44	6
6	eighteen	393769	8772	6	6
6	FALSE	393769	8772	24	6
6	facility	393769	8772	30	6
6	aphidinduced	393769	8772	6	6
[truncated: 32,409 more rows]
